# Supplementary material for: Differential effects of periodontal microbiome on the rheumatoid factor induction during rheumatoid arthritis pathogenesis
Source: Sci Rep. 2022 Nov 16;12:19636. doi: 10.1038/s41598-022-21788-y (PMC9668994; doi:10.1038/s41598-022-21788-y)
Supplement: Supplementary file 2 — Supplementary Information 2. [file 41598_2022_21788_MOESM2_ESM.xlsx]

## Sheet: eTable1
	Supplementary Table:A list of marker genes for each cluster.
	p_val	avg_logFC	pct.1	pct.2	p_val_adj	cluster	gene
	4.54375e-150	1.55004	0.92	0.363	6.86787e-146	0	Retnlg
	8.49819e-140	1.42614	0.857	0.322	1.2845e-135	0	Msrb1
	6.84902e-135	1.3851	0.874	0.334	1.03523e-130	0	Cxcr2
	1.6455e-133	1.10819	0.894	0.309	2.48718e-129	0	Csf3r
	4.62779e-131	1.60895	0.729	0.179	6.99491e-127	0	Ccl6
	1.78683e-127	1.17024	0.906	0.404	2.7008e-123	0	Grina
	3.11557e-124	1.28008	0.872	0.34	4.70918e-120	0	Il1b
	5.26241e-123	1.23114	0.926	0.482	7.95413e-119	0	S100a6
	5.02755e-120	1.22036	0.911	0.591	7.59915e-116	0	Srgn
	4.98704e-119	1.03814	0.957	0.574	7.53791e-115	0	S100a11
	8.99325e-118	1.20393	0.851	0.374	1.35933e-113	0	Mxd1
	1.76545e-113	1.10136	0.917	0.509	2.66848e-109	0	Tyrobp
	1.99852e-108	1.28203	0.818	0.39	3.02076e-104	0	Sell
	8.4486e-107	1.37966	0.638	0.155	1.27701e-102	0	Clec4d
	2.20437e-101	1.0418	0.892	0.525	3.33191e-97	0	Txn1
	1.44319e-96	0.754689	0.977	0.475	2.18138e-92	0	Slfn4
	3.31713e-96	-1.39189	0.862	0.954	5.01384e-92	0	mt-Co1
	2.56601e-91	0.942673	0.914	0.618	3.87852e-87	0	Junb
	9.12697e-91	0.670424	0.994	0.762	1.37954e-86	0	S100a9
	3.93954e-89	1.04689	0.828	0.531	5.95461e-85	0	Mcl1
	8.2806e-89	-1.56507	0.465	0.813	1.25161e-84	0	mt-Cytb
	1.52123e-87	1.1239	0.746	0.301	2.29934e-83	0	Slfn1
	1.97091e-87	0.964596	0.885	0.647	2.97902e-83	0	Lcp1
	2.3788e-87	1.21805	0.692	0.258	3.59556e-83	0	Gda
	2.64645e-87	1.05369	0.757	0.322	4.00011e-83	0	Anxa2
	1.01015e-86	0.569228	0.989	0.677	1.52684e-82	0	S100a8
	2.77164e-86	1.06144	0.774	0.328	4.18933e-82	0	Oasl2
	3.7575e-86	0.979825	0.818	0.362	5.67946e-82	0	Lrg1
	1.46313e-85	-1.40476	0.72	0.898	2.21152e-81	0	mt-Co2
	8.30987e-85	-1.45704	0.615	0.871	1.25604e-80	0	mt-Atp6
	2.33399e-84	1.14786	0.723	0.333	3.52783e-80	0	Fxyd5
	1.3338e-83	1.06833	0.752	0.371	2.01603e-79	0	Selplg
	9.25183e-83	0.874004	0.837	0.38	1.39841e-78	0	Lilr4b
	8.25732e-82	1.14209	0.682	0.275	1.24809e-77	0	Rnf149
	1.91422e-81	1.25371	0.665	0.265	2.89335e-77	0	Isg15
	2.44576e-81	0.581318	1	0.925	3.69677e-77	0	Actb
	1.27717e-79	-2.22581	0.055	0.485	1.93044e-75	0	Rps20
	5.01839e-78	1.14534	0.651	0.248	7.5853e-74	0	Cd33
	2.48317e-77	1.22796	0.662	0.242	3.75331e-73	0	Ifitm1
	4.63096e-77	1.17364	0.634	0.219	6.9997e-73	0	Trem1
	5.85917e-77	1.15277	0.628	0.229	8.85613e-73	0	C5ar1
	8.45107e-77	1.17771	0.635	0.218	1.27738e-72	0	Clec4e
	1.55923e-76	0.584796	0.994	0.912	2.35677e-72	0	H2-D1
	4.66561e-76	0.811331	0.932	0.662	7.05207e-72	0	Zfp36
	2.30671e-75	0.777672	0.895	0.675	3.4866e-71	0	Ftl1
	2.53379e-75	-1.55441	0.275	0.687	3.82982e-71	0	mt-Nd5
	6.34648e-75	-3.12347	0.048	0.454	9.59271e-71	0	Cd74
	8.62605e-75	1.09339	0.631	0.226	1.30383e-70	0	Ccr1
	1.4165e-74	1.13452	0.663	0.282	2.14104e-70	0	Rtp4
	1.46657e-74	0.879946	0.785	0.335	2.21673e-70	0	Hp
	4.39755e-74	1.22924	0.543	0.153	6.64689e-70	0	Il1f9
	1.57579e-73	-1.48727	0.425	0.767	2.38181e-69	0	mt-Nd1
	1.74716e-73	-1.87658	0.072	0.485	2.64083e-69	0	Rps5
	3.43838e-73	0.894569	0.825	0.439	5.19711e-69	0	Alox5ap
	6.00296e-73	0.967951	0.726	0.318	9.07348e-69	0	Hdc
	9.10865e-73	0.796035	0.891	0.617	1.37677e-68	0	Lsp1
	3.47176e-72	-1.82783	0.1	0.51	5.24756e-68	0	Rps28
	2.06296e-71	-1.63799	0.042	0.447	3.11817e-67	0	Rpl32
	2.19486e-71	1.21768	0.598	0.224	3.31754e-67	0	Cebpd
	2.23969e-71	1.00526	0.775	0.408	3.38529e-67	0	Dusp1
	2.40614e-71	-1.354	0.56	0.837	3.63688e-67	0	mt-Nd4
	3.01594e-71	-1.39671	0.223	0.644	4.55859e-67	0	mt-Nd3
	4.79243e-71	-1.43696	0.205	0.629	7.24376e-67	0	mt-Nd4l
	2.32419e-70	-3.1322	0.031	0.417	3.51301e-66	0	H2-Aa
	7.47522e-70	0.975235	0.754	0.456	1.12988e-65	0	Rhog
	7.85195e-70	1.24164	0.497	0.13	1.18682e-65	0	H2-Q10
	1.10089e-69	1.31518	0.56	0.181	1.66399e-65	0	Wfdc17
	1.23417e-69	1.10904	0.662	0.321	1.86545e-65	0	Zyx
	1.86565e-69	0.977628	0.729	0.351	2.81994e-65	0	Ifitm2
	5.45612e-69	0.534732	0.986	0.905	8.24693e-65	0	Tmsb4x
	9.36594e-69	-1.66887	0.032	0.42	1.41566e-64	0	Rpl4
	2.17504e-68	-1.74521	0.112	0.512	3.28757e-64	0	Rps24
	2.08905e-67	-1.6208	0.071	0.465	3.15759e-63	0	Rps8
	3.4822e-67	-1.23768	0.549	0.818	5.26334e-63	0	mt-Co3
	4.60396e-67	-1.46746	0.045	0.438	6.95888e-63	0	Rps19
	9.42083e-67	0.937074	0.755	0.43	1.42396e-62	0	Ypel3
	2.30935e-66	-1.74207	0.043	0.423	3.49058e-62	0	Rps4x
	4.78889e-66	-1.4379	0.028	0.406	7.2384e-62	0	Rps17
	4.96165e-66	1.14583	0.497	0.139	7.49953e-62	0	Gcnt2
	8.13282e-66	-1.45008	0.048	0.434	1.22927e-61	0	Rps15
	4.257e-65	1.049	0.786	0.565	6.43446e-61	0	Ifi27l2a
	8.68739e-65	0.52168	0.905	0.463	1.3131e-60	0	Pglyrp1
	3.07759e-64	-1.50897	0.449	0.739	4.65177e-60	0	mt-Nd2
	7.89093e-64	-1.66973	0.174	0.556	1.19271e-59	0	Rps26
	1.16763e-63	-1.4385	0.102	0.494	1.76487e-59	0	Rpl31
	1.55716e-63	-1.5885	0.095	0.475	2.35365e-59	0	Rpl6
	3.25243e-63	-1.51262	0.009	0.362	4.91605e-59	0	Rpl12
	1.45793e-62	-2.74042	0.046	0.406	2.20366e-58	0	H2-Ab1
	1.75921e-62	1.11543	0.585	0.249	2.65904e-58	0	Tpd52
	4.04881e-62	1.08217	0.509	0.158	6.11978e-58	0	Nlrp3
	5.33434e-62	1.01162	0.643	0.309	8.06286e-58	0	Cd44
	8.52434e-62	-1.4822	0.083	0.463	1.28845e-57	0	Rpl13
	1.09024e-61	-1.74737	0.066	0.43	1.6479e-57	0	Rpl5
	1.21088e-61	-1.56222	0.168	0.543	1.83024e-57	0	Rpl23
	1.7223e-61	0.716591	0.857	0.506	2.60326e-57	0	Fcer1g
	2.00537e-61	-1.5011	0.094	0.474	3.03111e-57	0	Hsp90ab1
	7.57799e-61	-1.3515	0.017	0.366	1.14541e-56	0	Rack1
	1.08664e-60	-1.3694	0.022	0.371	1.64246e-56	0	Rpl35
	1.17478e-60	1.04994	0.631	0.268	1.77567e-56	0	Gadd45a
	1.99023e-60	1.01485	0.558	0.207	3.00823e-56	0	Fcgr3
	6.79804e-60	0.770849	0.86	0.571	1.02752e-55	0	Rgs2
	1.33984e-59	0.797369	0.666	0.259	2.02517e-55	0	Mmp9
	2.66151e-59	-1.32171	0.055	0.419	4.02287e-55	0	Rps15a
	4.52501e-59	0.994284	0.486	0.145	6.83956e-55	0	Pla2g7
	5.47201e-59	0.958257	0.712	0.435	8.27095e-55	0	Prr13
	6.91824e-59	1.00503	0.525	0.179	1.04569e-54	0	Emilin2
	8.96092e-59	-1.42066	0.017	0.358	1.35444e-54	0	Rpsa
	2.85661e-58	-1.61748	0.117	0.477	4.31776e-54	0	Rpl39
	3.86997e-58	-1.47103	0.137	0.507	5.84946e-54	0	Ptma
	5.03701e-58	-1.34368	0.077	0.443	7.61344e-54	0	Rpl38
	6.20636e-58	-1.27173	0.114	0.491	9.38091e-54	0	Rpl35a
	7.12804e-58	-1.43302	0.068	0.426	1.0774e-53	0	Rps3a1
	3.46036e-57	-1.85757	0.203	0.547	5.23033e-53	0	Eef1a1
	5.07788e-57	-1.36348	0.097	0.463	7.67522e-53	0	Rpl28
	7.08348e-57	0.983944	0.665	0.349	1.07067e-52	0	Marcks
	8.11197e-57	0.603409	0.922	0.645	1.22612e-52	0	Fos
	1.38718e-56	-1.30125	0.054	0.404	2.09672e-52	0	Rpl26
	1.49163e-56	-1.41588	0.091	0.449	2.25459e-52	0	Rps3
	2.2241e-56	-1.29249	0.078	0.44	3.36173e-52	0	Rps6
	8.7384e-56	-1.18427	0.023	0.356	1.32081e-51	0	Ppia
	1.14549e-55	1.12097	0.566	0.23	1.7314e-51	0	Ifit3
	1.81157e-55	-1.39687	0.066	0.414	2.73819e-51	0	Rps7
	1.87093e-55	-1.21507	0.042	0.383	2.82791e-51	0	Rpl19
	2.3217e-55	-1.30164	0.015	0.338	3.50925e-51	0	Tmsb10
	3.247e-55	-1.18477	0.023	0.352	4.90784e-51	0	Rpl22
	3.67932e-55	-1.28339	0.137	0.499	5.5613e-51	0	Rpl23a
	4.7516e-54	-1.50544	0.115	0.463	7.18204e-50	0	Rps11
	4.94981e-54	-1.32341	0.145	0.497	7.48165e-50	0	Rps23
	5.8483e-54	0.948795	0.674	0.398	8.8397e-50	0	Taldo1
	9.36807e-54	1.03216	0.471	0.156	1.41598e-49	0	Tgfbi
	1.01562e-53	0.349079	0.797	0.431	1.53511e-49	0	Lyz2
	6.18908e-53	0.743472	0.875	0.709	9.35479e-49	0	Fth1
	2.45657e-52	1.12659	0.475	0.164	3.71311e-48	0	Rsad2
	3.99579e-52	-1.19287	0.022	0.336	6.03963e-48	0	Rpl14
	7.59583e-52	-1.08339	0.008	0.306	1.14811e-47	0	Rps18
	8.55343e-52	-1.31272	0.018	0.327	1.29285e-47	0	Npm1
	1.01708e-51	0.714532	0.76	0.492	1.53731e-47	0	Hmgb2
	1.07864e-51	-1.15715	0.1	0.451	1.63036e-47	0	Rps21
	4.66537e-51	-1.40333	0.215	0.544	7.05171e-47	0	Rps13
	6.934e-51	0.623913	0.822	0.475	1.04807e-46	0	Ifitm3
	8.06383e-51	-1.12124	0.009	0.304	1.21885e-46	0	Rpl3
	9.81682e-51	0.589068	0.9	0.708	1.48381e-46	0	Actg1
	1.17215e-50	-1.4043	0.172	0.5	1.7717e-46	0	Rps14
	1.40463e-50	-1.29009	0.143	0.482	2.1231e-46	0	Rplp2
	1.82082e-50	-1.21626	0.223	0.561	2.75216e-46	0	Rps29
	4.77339e-50	1.07966	0.366	0.089	7.21498e-46	0	Gm5150
	4.92391e-50	1.41771	0.435	0.142	7.44249e-46	0	Cxcl2
	6.67425e-50	-1.17655	0.049	0.371	1.00881e-45	0	Rpl8
	7.96465e-50	-1.00555	0.043	0.365	1.20386e-45	0	mt-Atp8
	8.34764e-50	1.13946	0.522	0.221	1.26175e-45	0	Myadm
	8.64569e-50	-1.17559	0.062	0.386	1.3068e-45	0	Rpl7
	1.29725e-49	1.01252	0.565	0.283	1.96079e-45	0	Adipor1
	4.17327e-49	0.976457	0.529	0.237	6.3079e-45	0	Slfn2
	1.11705e-48	0.82838	0.609	0.302	1.68842e-44	0	Nfam1
	1.89765e-48	0.973477	0.528	0.233	2.86829e-44	0	Lmnb1
	2.43112e-48	1.20672	0.468	0.169	3.67464e-44	0	Ifit1
	2.52558e-48	-0.932852	0.045	0.363	3.81742e-44	0	Rpl27
	2.5795e-48	-1.23027	0.102	0.431	3.89891e-44	0	Rpl34
	7.30158e-48	-1.17838	0.028	0.323	1.10363e-43	0	Rpl36a
	4.59562e-47	-1.04038	0.023	0.316	6.94628e-43	0	Serbp1
	6.57838e-47	-1.57113	0.231	0.529	9.94322e-43	0	Rplp1
	8.07298e-47	-1.20354	0.149	0.477	1.22023e-42	0	Rpl27a
	1.48207e-46	-1.26295	0.274	0.583	2.24015e-42	0	Rps12
	7.41391e-46	0.736312	0.786	0.605	1.12061e-41	0	Gnai2
	7.9768e-46	1.04031	0.352	0.091	1.20569e-41	0	Cyp4f18
	9.11157e-46	1.1196	0.417	0.138	1.37721e-41	0	Fgl2
	9.44319e-46	0.943216	0.465	0.175	1.42734e-41	0	Mtus1
	1.11054e-45	0.762226	0.708	0.427	1.67858e-41	0	Spi1
	2.29487e-45	0.85011	0.686	0.451	3.4687e-41	0	Btg1
	2.57606e-45	1.08252	0.365	0.096	3.89371e-41	0	Ifit3b
	3.92526e-45	0.59315	0.851	0.647	5.93303e-41	0	Rac2
	7.48898e-45	-0.99188	0.074	0.389	1.13196e-40	0	Eef2
	1.32522e-44	-2.62956	0.034	0.315	2.00307e-40	0	Ighm
	2.67198e-44	-0.946601	0.008	0.271	4.03869e-40	0	Rpl10a
	4.24919e-44	0.871247	0.686	0.493	6.42265e-40	0	Gabarap
	6.51254e-44	0.88719	0.603	0.33	9.8437e-40	0	Sorl1
	1.74059e-43	0.92462	0.345	0.089	2.6309e-39	0	Arg2
	3.85312e-43	0.858635	0.548	0.25	5.82399e-39	0	Slpi
	4.45974e-43	-0.889153	0.005	0.258	6.7409e-39	0	Selenow
	4.73415e-43	0.48712	0.906	0.752	7.15567e-39	0	Coro1a
	6.74529e-43	0.710846	0.751	0.494	1.01955e-38	0	Ier5
	1.10788e-42	0.834193	0.546	0.258	1.67456e-38	0	Cd300lf
	1.39993e-42	-0.990732	0.177	0.506	2.116e-38	0	Gm11808
	2.68948e-42	-1.15373	0.011	0.267	4.06515e-38	0	Hsp90b1
	2.74735e-42	-0.921831	0.054	0.348	4.15261e-38	0	Rpl11
	9.14698e-42	-0.891796	0.025	0.292	1.38257e-37	0	Atp5g2
	9.61261e-42	0.831975	0.546	0.274	1.45295e-37	0	Picalm
	9.68542e-42	0.783582	0.691	0.467	1.46395e-37	0	Sat1
	6.39974e-41	0.863322	0.442	0.164	9.6732e-37	0	Fpr1
	7.47235e-41	0.965748	0.54	0.303	1.12945e-36	0	Map1lc3b
	7.89682e-41	1.00563	0.312	0.076	1.1936e-36	0	Acod1
	2.3183e-40	0.865497	0.631	0.413	3.50411e-36	0	Cd53
	2.55084e-40	-1.08307	0.154	0.457	3.8556e-36	0	Rpl9
	2.85562e-40	-0.82955	0.045	0.325	4.31626e-36	0	Rpl21
	5.27413e-40	1.02696	0.32	0.083	7.97184e-36	0	Hcar2
	6.70856e-40	0.928468	0.397	0.137	1.014e-35	0	Tnfaip2
	7.05693e-40	-1.00464	0.149	0.454	1.06665e-35	0	Rps25
	1.1067e-39	-0.834055	0.022	0.276	1.67277e-35	0	Rpl15
	2.01701e-39	-0.961524	0.157	0.469	3.04872e-35	0	Rpl18a
	3.08552e-39	-1.02008	0.137	0.437	4.66376e-35	0	Rpl30
	4.50871e-39	0.557515	0.637	0.3	6.81492e-35	0	Fpr2
	5.68043e-39	-0.82144	0.066	0.354	8.58597e-35	0	Ptp4a2
	5.68501e-39	-0.870598	0.068	0.353	8.5929e-35	0	Rpl24
	5.96336e-39	0.903836	0.34	0.099	9.01361e-35	0	Trim30b
	6.15867e-39	-0.885048	0.065	0.347	9.30883e-35	0	Rpl18
	1.17676e-38	0.868127	0.472	0.206	1.77867e-34	0	Jaml
	1.56784e-38	-0.997104	0.128	0.43	2.36979e-34	0	Hspa8
	2.2247e-38	1.00966	0.311	0.081	3.36263e-34	0	Scnn1a
	2.35632e-38	-0.8849	0.014	0.255	3.56158e-34	0	Set
	6.00086e-38	-0.775717	0.034	0.292	9.0703e-34	0	Rpl7a
	1.43094e-37	0.867107	0.42	0.16	2.16287e-33	0	Cd84
	1.50006e-37	-0.954256	0.055	0.322	2.26734e-33	0	Nap1l1
	1.66284e-37	-0.762341	0.018	0.259	2.51338e-33	0	Cox7c
	2.22716e-37	-0.931219	0.095	0.38	3.36636e-33	0	Rplp0
	2.35637e-37	-1.06174	0.365	0.621	3.56165e-33	0	Rpl41
	3.0368e-37	0.950953	0.503	0.249	4.59012e-33	0	Trib1
	5.25419e-37	0.409218	0.665	0.335	7.94171e-33	0	Anxa1
	5.25819e-37	-0.967355	0.149	0.448	7.94776e-33	0	Rpl37a
	7.31112e-37	0.813708	0.34	0.102	1.10508e-32	0	Cd300lb
	1.22113e-36	0.71591	0.732	0.555	1.84573e-32	0	Iqgap1
	3.13893e-36	-1.05385	0.111	0.39	4.74449e-32	0	Eef1b2
	7.32099e-36	0.944283	0.445	0.2	1.10657e-31	0	Cebpb
	2.00702e-35	0.741006	0.678	0.487	3.03361e-31	0	Samhd1
	3.05659e-35	-1.06103	0.255	0.527	4.62003e-31	0	Rpl17
	4.16835e-35	0.928529	0.438	0.206	6.30046e-31	0	Litaf
	4.67054e-35	0.532196	0.797	0.563	7.05952e-31	0	Klf2
	1.16158e-34	-0.726831	0.028	0.261	1.75572e-30	0	Rpl29
	1.27856e-34	0.917327	0.425	0.191	1.93254e-30	0	Vmp1
	1.49665e-34	0.810304	0.534	0.281	2.26219e-30	0	Glrx
	1.7265e-34	0.773266	0.502	0.241	2.60961e-30	0	Mcemp1
	3.37145e-34	0.7645	0.511	0.259	5.09594e-30	0	Adam8
	3.67111e-34	0.763964	0.517	0.263	5.54888e-30	0	Ncf2
	4.85971e-34	0.745432	0.603	0.366	7.34545e-30	0	Fgr
	5.54151e-34	0.446182	0.891	0.655	8.37599e-30	0	Jund
	5.62748e-34	-0.89708	0.235	0.521	8.50594e-30	0	Rps27a
	6.50445e-34	0.80485	0.608	0.409	9.83148e-30	0	Stk17b
	1.65308e-33	-0.659857	0.025	0.251	2.49864e-29	0	Nsa2
	2.28676e-33	-0.977082	0.111	0.383	3.45643e-29	0	Hsp90aa1
	3.66848e-33	-0.952108	0.295	0.554	5.54491e-29	0	Rps16
	1.33865e-32	-0.693279	0.034	0.264	2.02338e-28	0	Mbnl1
	1.39984e-32	0.796835	0.577	0.361	2.11586e-28	0	R3hdm4
	3.18794e-32	-0.831607	0.078	0.334	4.81858e-28	0	Ncl
	3.64714e-32	-0.715119	0.04	0.273	5.51265e-28	0	Anp32b
	4.66178e-32	0.671596	0.523	0.261	7.04628e-28	0	Pygl
	5.9791e-32	0.910418	0.395	0.176	9.03741e-28	0	Glipr1
	2.34311e-31	-0.827629	0.063	0.303	3.5416e-27	0	Calr
	4.0824e-31	0.585346	0.78	0.627	6.17055e-27	0	H3f3a
	4.18797e-31	0.746301	0.585	0.378	6.33012e-27	0	Kdm6b
	4.67821e-31	0.812738	0.262	0.069	7.07111e-27	0	Il1rn
	1.27075e-30	-0.677698	0.065	0.309	1.92074e-26	0	Rpl10
	4.1176e-30	0.743287	0.471	0.247	6.22375e-26	0	Ogfrl1
	5.59624e-30	0.793421	0.342	0.13	8.45872e-26	0	Fbxl5
	6.60937e-30	0.846254	0.474	0.257	9.99007e-26	0	Resf1
	1.72919e-29	0.78998	0.332	0.123	2.61368e-25	0	Atp1a3
	1.95943e-29	0.644562	0.649	0.464	2.96168e-25	0	Cap1
	2.11978e-29	0.746315	0.4	0.177	3.20405e-25	0	Sh2d3c
	2.53519e-29	-0.859412	0.083	0.324	3.83194e-25	0	Ctss
	3.43975e-29	-0.646724	0.038	0.254	5.19918e-25	0	Cnbp
	7.25489e-29	0.825044	0.352	0.149	1.09658e-24	0	AI467606
	8.65517e-29	0.755385	0.323	0.118	1.30823e-24	0	Stx11
	2.32921e-28	0.649132	0.449	0.21	3.52059e-24	0	Chil1
	3.56916e-28	0.88593	0.288	0.098	5.39478e-24	0	Klra17
	4.44517e-28	0.75963	0.349	0.142	6.71888e-24	0	Rara
	7.63841e-28	0.7849	0.469	0.256	1.15455e-23	0	Emb
	9.27002e-28	0.804662	0.285	0.093	1.40116e-23	0	Sfxn5
	1.48587e-27	0.779804	0.463	0.265	2.24589e-23	0	Mrpl33
	1.50045e-27	0.746753	0.483	0.269	2.26793e-23	0	Lst1
	3.05193e-27	0.790757	0.369	0.16	4.61299e-23	0	Siglece
	5.01456e-27	0.61637	0.492	0.27	7.57951e-23	0	Rasgrp4
	5.90243e-27	0.658106	0.549	0.362	8.92152e-23	0	Ier2
	6.44284e-27	0.501336	0.677	0.459	9.73835e-23	0	Pim1
	8.11711e-27	0.795376	0.323	0.126	1.2269e-22	0	Pi16
	8.87063e-27	0.896798	0.371	0.166	1.3408e-22	0	Cd14
	1.08523e-26	0.736306	0.252	0.075	1.64032e-22	0	Dhrs9
	2.15063e-26	0.681414	0.56	0.371	3.25067e-22	0	Pkm
	2.55611e-26	-0.584727	0.057	0.271	3.86357e-22	0	Rpl10-ps3
	3.0348e-26	0.759005	0.254	0.078	4.58711e-22	0	Bst1
	3.04414e-26	0.806184	0.463	0.259	4.60122e-22	0	Cxcr4
	3.1394e-26	-1.55336	0.997	0.997	4.74521e-22	0	Ab-IgM
	5.94293e-26	-0.655767	0.085	0.312	8.98274e-22	0	Ybx1
	6.29209e-26	0.885233	0.412	0.215	9.51049e-22	0	Dusp6
	7.22801e-26	0.788732	0.426	0.232	1.09251e-21	0	Ssh2
	8.42516e-26	0.808603	0.345	0.152	1.27346e-21	0	Isg20
	1.56133e-25	0.490308	0.758	0.602	2.35994e-21	0	Ptprc
	1.66129e-25	0.805048	0.294	0.112	2.51104e-21	0	Nudt4
	1.68932e-25	0.79895	0.431	0.232	2.5534e-21	0	Csf2rb
	2.25458e-25	0.710795	0.334	0.14	3.4078e-21	0	Oas3
	2.3756e-25	0.790148	0.263	0.085	3.59072e-21	0	Prr5l
	2.77353e-25	-0.665749	0.337	0.586	4.19218e-21	0	Pabpc1
	3.04526e-25	0.841997	0.4	0.214	4.60291e-21	0	March7
	3.96849e-25	-0.926901	0.1	0.321	5.99838e-21	0	Cybb
	4.36972e-25	-0.533716	0.052	0.255	6.60483e-21	0	Tra2b
	5.73086e-25	-0.953582	0.54	0.678	8.6622e-21	0	Tpt1
	1.82544e-24	0.462903	0.697	0.488	2.75915e-20	0	Klf6
	2.86699e-24	0.716499	0.349	0.162	4.33346e-20	0	Cdkn2d
	3.25232e-24	-1.42891	0.943	0.968	4.91588e-20	0	Ab-CD19
	4.12168e-24	-0.557215	0.091	0.311	6.22992e-20	0	Sub1
	4.56054e-24	0.719984	0.566	0.395	6.89325e-20	0	Btg2
	1.09904e-23	-0.733271	0.245	0.48	1.6612e-19	0	Rps27
	1.17515e-23	0.535078	0.588	0.392	1.77624e-19	0	Fyb
	1.47017e-23	0.780994	0.294	0.12	2.22216e-19	0	Nfe2
	1.97294e-23	0.616394	0.472	0.277	2.98211e-19	0	Myo1f
	2.04376e-23	0.59888	0.351	0.158	3.08914e-19	0	Il1r2
	2.69548e-23	-0.608457	0.226	0.478	4.07422e-19	0	Gnas
	2.91608e-23	0.673804	0.351	0.157	4.40766e-19	0	Trpm2
	3.20775e-23	0.670681	0.431	0.229	4.84852e-19	0	Pgd
	4.04072e-23	-0.470369	0.065	0.267	6.10755e-19	0	Cox6c
	4.23e-23	0.773751	0.418	0.216	6.39364e-19	0	Ccl3
	8.05931e-23	0.642695	0.352	0.159	1.21816e-18	0	Pilra
	1.173e-22	-0.545888	0.126	0.356	1.77299e-18	0	Rps27rt
	1.31385e-22	0.723262	0.275	0.107	1.98588e-18	0	H2bc4
	1.4764e-22	0.662984	0.263	0.095	2.23159e-18	0	Socs3
	1.89569e-22	0.756545	0.575	0.397	2.86533e-18	0	Vim
	2.12623e-22	-0.568701	0.065	0.259	3.2138e-18	0	Prrc2c
	3.08546e-22	0.264054	0.429	0.197	4.66367e-18	0	Mmp8
	5.13161e-22	0.784374	0.425	0.251	7.75643e-18	0	Kctd12
	6.28928e-22	0.758446	0.314	0.139	9.50625e-18	0	Tmcc1
	9.25323e-22	-3.04793	0.192	0.393	1.39863e-17	0	Igkc
	1.09299e-21	0.715006	0.458	0.288	1.65205e-17	0	Gmfg
	1.59846e-21	-0.838416	0.134	0.343	2.41608e-17	0	Zfp36l1
	4.97874e-21	0.669739	0.462	0.297	7.52537e-17	0	Apbb1ip
	8.39346e-21	-0.503216	0.082	0.278	1.26867e-16	0	Ywhae
	1.2785e-20	-0.435756	0.065	0.251	1.93245e-16	0	Sfpq
	1.4041e-20	-0.448133	0.085	0.282	2.1223e-16	0	Eif4g2
	1.50788e-20	0.719987	0.334	0.172	2.27916e-16	0	Atg3
	3.0189e-20	0.651967	0.297	0.133	4.56307e-16	0	Ctsd
	3.40213e-20	0.899096	0.434	0.296	5.14232e-16	0	Ddx6
	3.67015e-20	0.769876	0.418	0.25	5.54743e-16	0	Marcksl1
	4.23049e-20	0.751378	0.277	0.119	6.39439e-16	0	Slc35a5
	4.27719e-20	0.574778	0.426	0.242	6.46497e-16	0	Pirb
	4.69814e-20	0.755132	0.257	0.101	7.10124e-16	0	Osm
	5.41015e-20	-0.437615	0.091	0.29	8.17744e-16	0	Srsf11
	1.063e-19	0.645963	0.377	0.206	1.60672e-15	0	Pxn
	2.91073e-19	0.553076	0.678	0.579	4.39957e-15	0	H3f3b
	4.92077e-19	-0.473815	0.185	0.415	7.43774e-15	0	Hnrnpa2b1
	6.45889e-19	-1.00141	0.18	0.379	9.76261e-15	0	Jun
	8.02564e-19	0.717436	0.311	0.148	1.21308e-14	0	Trem3
	9.16326e-19	0.670992	0.411	0.245	1.38503e-14	0	Il17ra
	1.1543e-18	0.607835	0.478	0.32	1.74473e-14	0	Man2b1
	1.38823e-18	0.658197	0.374	0.212	2.09831e-14	0	Lbr
	1.53778e-18	0.884037	0.385	0.228	2.32435e-14	0	Slfn5
	2.4452e-18	0.692531	0.286	0.135	3.69593e-14	0	Fosl2
	3.07244e-18	0.618038	0.497	0.353	4.644e-14	0	Gapdh
	3.25093e-18	0.644215	0.418	0.262	4.91378e-14	0	Cdc42se1
	7.92799e-18	0.708435	0.446	0.3	1.19832e-13	0	Adgre5
	1.56599e-17	0.704173	0.385	0.233	2.36699e-13	0	Ripor2
	1.59588e-17	0.708507	0.362	0.213	2.41218e-13	0	Max
	1.60334e-17	0.735158	0.378	0.234	2.42345e-13	0	Msl1
	1.65165e-17	0.607634	0.274	0.126	2.49647e-13	0	Rab11fip1
	5.70958e-17	0.571665	0.535	0.42	8.63003e-13	0	Fmnl1
	9.13036e-17	0.513663	0.438	0.271	1.38005e-12	0	Actn1
	1.03145e-16	0.291339	0.843	0.694	1.55903e-12	0	Cd52
	1.16654e-16	0.770837	0.295	0.155	1.76323e-12	0	Ube2h
	1.27856e-16	0.3846	0.706	0.617	1.93254e-12	0	Arpc1b
	1.7062e-16	0.647621	0.295	0.147	2.57892e-12	0	Sema4a
	1.98274e-16	-0.343269	0.114	0.3	2.99691e-12	0	Cox4i1
	2.3713e-16	0.723866	0.409	0.276	3.58422e-12	0	Trim30a
	2.60557e-16	0.751928	0.258	0.124	3.93832e-12	0	Dhrs7
	2.95729e-16	-0.411907	0.102	0.281	4.46994e-12	0	Psme1
	3.0473e-16	0.691273	0.397	0.261	4.606e-12	0	Sdcbp
	3.49457e-16	0.555793	0.269	0.126	5.28205e-12	0	Slc15a3
	3.87169e-16	0.598714	0.337	0.182	5.85206e-12	0	Slc2a3
	4.5949e-16	0.572569	0.405	0.261	6.94519e-12	0	Itgal
	4.88373e-16	0.691741	0.268	0.128	7.38176e-12	0	1600014C10Rik
	5.25413e-16	0.541671	0.534	0.371	7.94161e-12	0	Egr1
	5.3672e-16	-0.305501	0.095	0.273	8.11252e-12	0	Hnrnpl
	5.40659e-16	-0.377997	0.125	0.311	8.17205e-12	0	Pcbp2
	1.00017e-15	0.631446	0.369	0.225	1.51176e-11	0	Klf13
	1.46318e-15	0.696325	0.3	0.163	2.21159e-11	0	Gpcpd1
	1.5421e-15	-0.336677	0.095	0.267	2.33089e-11	0	Cox6a1
	3.43453e-15	0.637854	0.428	0.298	5.1913e-11	0	Cdkn1b
	4.87315e-15	-0.287918	0.094	0.263	7.36577e-11	0	U2af2
	6.10676e-15	-0.520337	0.397	0.58	9.23037e-11	0	Rpl37
	6.41513e-15	0.561578	0.278	0.138	9.69647e-11	0	Ddx60
	7.86779e-15	0.502051	0.5	0.353	1.18922e-10	0	Csf2ra
	9.08818e-15	0.567613	0.445	0.306	1.37368e-10	0	Slfn8
	1.10532e-14	0.624129	0.274	0.144	1.6707e-10	0	Hpcal1
	1.34846e-14	0.523909	0.365	0.212	2.03819e-10	0	Basp1
	1.7879e-14	0.66288	0.386	0.26	2.7024e-10	0	Irf2
	2.39898e-14	0.525311	0.36	0.218	3.62606e-10	0	Sbno2
	3.0658e-14	0.583673	0.318	0.183	4.63396e-10	0	Themis2
	4.22979e-14	0.704221	0.371	0.255	6.39333e-10	0	Ube2b
	4.49952e-14	0.820005	0.275	0.147	6.80102e-10	0	H1f2
	6.63736e-14	0.82647	0.445	0.344	1.00324e-09	0	Cdk2ap2
	6.77058e-14	0.411632	0.626	0.535	1.02337e-09	0	Itm2b
	7.11456e-14	0.711965	0.303	0.176	1.07537e-09	0	Rassf3
	1.18066e-13	0.605062	0.335	0.199	1.78456e-09	0	Fes
	1.81266e-13	0.646017	0.38	0.261	2.73983e-09	0	Ppp1r18
	1.96808e-13	0.632252	0.362	0.236	2.97475e-09	0	Nfkbiz
	2.51673e-13	0.586072	0.278	0.149	3.80404e-09	0	Svil
	3.2876e-13	0.610595	0.295	0.171	4.96921e-09	0	Midn
	6.11101e-13	0.575071	0.405	0.283	9.23679e-09	0	Tspo
	6.22476e-13	-0.350365	0.163	0.344	9.40873e-09	0	Srrm2
	1.13005e-12	0.659371	0.374	0.262	1.70808e-08	0	Pten
	1.7431e-12	-0.280698	0.138	0.304	2.6347e-08	0	Eif4a2
	2.1396e-12	0.621816	0.371	0.255	3.23401e-08	0	Plek
	2.77585e-12	0.478277	0.274	0.145	4.19569e-08	0	Xdh
	2.91953e-12	0.475648	0.326	0.193	4.41288e-08	0	Pira2
	3.60283e-12	-0.27558	0.151	0.321	5.44567e-08	0	Hnrnpu
	3.71348e-12	0.350264	0.325	0.174	5.61292e-08	0	Ly6g
	4.0945e-12	-0.387091	0.131	0.284	6.18883e-08	0	Ppp1r15a
	4.17528e-12	0.273503	0.809	0.701	6.31093e-08	0	Ubc
	4.51791e-12	0.597403	0.274	0.149	6.82882e-08	0	Mgst1
	4.9335e-12	0.677795	0.355	0.248	7.45699e-08	0	Rbms1
	5.08169e-12	0.562334	0.26	0.144	7.68097e-08	0	Mboat7
	5.42483e-12	0.562528	0.302	0.182	8.19964e-08	0	Nadk
	7.89638e-12	0.585202	0.297	0.184	1.19354e-07	0	Ftl1-ps1
	9.29538e-12	-0.284962	0.154	0.322	1.405e-07	0	Psmb8
	9.83636e-12	-0.332498	0.168	0.337	1.48677e-07	0	Atf4
	1.50152e-11	0.620898	0.302	0.189	2.26955e-07	0	Arhgap9
	1.77e-11	0.590749	0.257	0.145	2.67536e-07	0	Tmem154
	1.79213e-11	0.631108	0.306	0.192	2.7088e-07	0	Zfp36l2
	2.41003e-11	0.567825	0.258	0.148	3.64276e-07	0	Cmtm6
	2.99911e-11	0.398891	0.577	0.487	4.53315e-07	0	Cnn2
	3.37693e-11	0.575961	0.36	0.256	5.10422e-07	0	Lyn
	4.33883e-11	0.587346	0.363	0.258	6.55814e-07	0	Cytip
	4.37095e-11	0.439692	0.308	0.184	6.60669e-07	0	Dgat1
	5.39009e-11	-0.287636	0.134	0.285	8.14713e-07	0	Macroh2a1
	5.67934e-11	0.444565	0.474	0.362	8.58432e-07	0	Itgb2
	6.401e-11	0.349918	0.405	0.268	9.6751e-07	0	Lgals3
	1.43603e-10	0.561804	0.346	0.239	2.17056e-06	0	Skap2
	1.93715e-10	0.409339	0.562	0.47	2.928e-06	0	Gpx1
	3.4313e-10	0.562635	0.289	0.186	5.18641e-06	0	Atp6v1b2
	3.44225e-10	0.491329	0.475	0.408	5.20296e-06	0	Dazap2
	3.55255e-10	0.428398	0.511	0.436	5.36968e-06	0	Sp100
	3.82315e-10	0.530183	0.318	0.211	5.7787e-06	0	Irf7
	3.99938e-10	0.627332	0.282	0.181	6.04507e-06	0	Washc2
	7.91576e-10	0.599142	0.403	0.328	1.19647e-05	0	Rap1b
	8.15571e-10	0.547015	0.309	0.203	1.23273e-05	0	Capn1
	8.28249e-10	0.485005	0.482	0.383	1.2519e-05	0	Cd24a
	8.29908e-10	0.556031	0.348	0.255	1.25441e-05	0	Nsd3
	9.78792e-10	0.568831	0.338	0.238	1.47944e-05	0	Stk38
	1.19037e-09	0.45665	0.328	0.216	1.79925e-05	0	Anxa11
	1.81522e-09	0.568838	0.282	0.181	2.74371e-05	0	Cd9
	1.96384e-09	0.551244	0.368	0.283	2.96834e-05	0	Rab7
	2.1249e-09	0.433185	0.38	0.278	3.21178e-05	0	Sun2
	2.14809e-09	0.524467	0.252	0.155	3.24684e-05	0	Pbx2
	2.47696e-09	0.451081	0.514	0.451	3.74392e-05	0	Ubb
	3.41431e-09	0.572333	0.278	0.183	5.16073e-05	0	AB124611
	3.4315e-09	0.512529	0.26	0.161	5.18672e-05	0	Samsn1
	3.77729e-09	0.287638	0.666	0.574	5.70937e-05	0	Ddx5
	4.22817e-09	0.579608	0.328	0.24	6.39088e-05	0	Pbxip1
	5.63162e-09	0.487421	0.335	0.236	8.5122e-05	0	App
	6.26774e-09	0.483271	0.452	0.379	9.47369e-05	0	Rsrp1
	1.01401e-08	0.512977	0.382	0.3	0.000153267	0	Cotl1
	1.2715e-08	0.502851	0.343	0.254	0.000192188	0	Ptpn1
	1.60332e-08	0.593002	0.297	0.215	0.000242342	0	Tor1aip1
	1.92694e-08	0.629039	0.26	0.169	0.000291258	0	Cited2
	1.97343e-08	0.266061	0.677	0.629	0.000298284	0	Ucp2
	2.07056e-08	0.323116	0.672	0.617	0.000312965	0	Arpc2
	3.83948e-08	0.522581	0.337	0.25	0.000580338	0	Kdm7a
	4.12889e-08	0.51459	0.283	0.187	0.000624081	0	Plaur
	4.30445e-08	0.557818	0.309	0.223	0.000650617	0	Fam111a
	4.581e-08	0.511815	0.351	0.269	0.000692417	0	Samd9l
	6.02187e-08	0.338423	0.457	0.38	0.000910206	0	Arhgap45
	9.13899e-08	0.561531	0.291	0.21	0.00138136	0	Ppp2r5a
	1.03908e-07	0.400051	0.263	0.163	0.00157057	0	Mpeg1
	1.19155e-07	0.422945	0.325	0.232	0.00180103	0	Vsir
	1.2363e-07	0.349647	0.577	0.511	0.00186867	0	Laptm5
	1.2731e-07	0.476809	0.425	0.364	0.0019243	0	Hcls1
	1.36316e-07	0.537772	0.328	0.253	0.00206041	0	Atp6v1g1
	2.23857e-07	0.550822	0.331	0.26	0.0033836	0	Rac1
	2.42028e-07	0.557769	0.275	0.196	0.00365825	0	Diaph1
	2.51823e-07	-0.29714	0.182	0.308	0.00380631	0	H2az1
	2.89998e-07	-0.293196	0.2	0.328	0.00438333	0	Plac8
	4.09683e-07	0.557006	0.277	0.203	0.00619236	0	Fam32a
	4.42964e-07	0.436946	0.402	0.336	0.00669539	0	Ostf1
	4.61445e-07	-0.406416	0.511	0.617	0.00697474	0	H2-K1
	6.1271e-07	0.336392	0.554	0.512	0.00926112	0	Eif1
	1.42929e-06	0.469105	0.392	0.338	0.0216037	0	Pnrc1
	2.33946e-06	0.448187	0.386	0.33	0.035361	0	Gng5
	3.32796e-06	0.435	0.454	0.42	0.0503021	0	Tmbim6
	3.39302e-06	0.434322	0.329	0.261	0.0512855	0	Pik3cd
	3.9518e-06	0.392678	0.266	0.189	0.0597315	0	Il6ra
	7.16988e-06	0.545686	0.289	0.228	0.108373	0	Irf9
	8.11186e-06	0.529782	0.337	0.287	0.122611	0	Anp32a
	8.27583e-06	0.45288	0.268	0.198	0.125089	0	Hexim1
	8.81665e-06	0.428711	0.28	0.21	0.133264	0	Gpsm3
	1.30548e-05	0.35494	0.283	0.212	0.197323	0	Dok3
	1.86767e-05	0.526654	0.38	0.335	0.282298	0	9930111J21Rik2
	2.39352e-05	0.347531	0.475	0.428	0.361781	0	Vasp
	2.69667e-05	0.445907	0.277	0.215	0.407601	0	1810058I24Rik
	2.70239e-05	0.443348	0.331	0.278	0.408467	0	Tsc22d4
	2.92158e-05	0.381685	0.422	0.388	0.441597	0	Ptpn6
	3.6011e-05	0.470367	0.386	0.355	0.544307	0	Msn
	3.68667e-05	0.454181	0.325	0.272	0.55724	0	Syk
	5.93842e-05	0.446555	0.34	0.299	0.897592	0	Ltb
	9.11224e-05	0.417696	0.278	0.227	1	0	Stat3
	9.93274e-05	0.333766	0.468	0.442	1	0	Arpc5
	0.000100689	0.429742	0.292	0.24	1	0	Txnip
	0.000153394	0.365348	0.451	0.429	1	0	Gm8797
	0.000166665	-0.278753	0.168	0.254	1	0	Gm2a
	0.000186922	0.282395	0.326	0.265	1	0	Ccnd3
	0.000201361	0.356617	0.362	0.311	1	0	Rhob
	0.000211912	0.401347	0.269	0.219	1	0	Lgals9
	0.000250576	0.348353	0.311	0.265	1	0	Ccnl2
	0.000261251	0.369961	0.295	0.25	1	0	Cyth4
	0.000277097	0.384979	0.445	0.441	1	0	Grk2
	0.000313748	0.405638	0.294	0.246	1	0	Tut7
	0.00032116	0.296431	0.506	0.495	1	0	Cdc42
	0.000441108	0.480414	0.258	0.218	1	0	Mark2
	0.000494359	0.336174	0.374	0.341	1	0	Ncor1
	0.00072452	-2.24091	0.374	0.454	1	0	Ngp
	0.000850578	0.333745	0.258	0.209	1	0	Lyst
	0.000947142	0.329854	0.366	0.334	1	0	Sem1
	0.00109903	0.356193	0.26	0.217	1	0	Ctse
	0.00132529	0.46654	0.309	0.288	1	0	H2-T23
	0.0015899	0.372282	0.306	0.267	1	0	Ppp1r12a
	0.00173764	0.368317	0.382	0.364	1	0	Celf2
	0.00175646	0.314892	0.385	0.364	1	0	Kmt2e
	0.002076	-0.611873	0.498	0.456	1	0	Cst3
	0.0021749	0.433613	0.306	0.268	1	0	Lmo4
	0.00255432	0.328881	0.357	0.338	1	0	Atp6v0c
	0.00258376	0.291875	0.343	0.309	1	0	Hck
	0.00265015	-0.398271	0.191	0.268	1	0	Ctsb
	0.00315321	0.418618	0.306	0.286	1	0	Jak1
	0.00318506	0.397421	0.318	0.298	1	0	Sh3glb1
	0.00377466	0.376096	0.257	0.222	1	0	Baz2b
	0.00474274	0.379154	0.277	0.252	1	0	Pak2
	0.00913651	0.332843	0.402	0.394	1	0	Myh9
	0.00927401	0.388805	0.335	0.322	1	0	Aldoa
	3.14988e-91	0.89256	1	1	4.76104e-87	1	Ab-CD64
	2.40037e-85	0.921225	0.997	0.983	3.62815e-81	1	Ab-CD14
	2.03603e-63	0.865843	0.98	0.943	3.07745e-59	1	Ab-CD3:145-2C11
	1.02707e-42	-1.36775	0.35	0.695	1.55242e-38	1	Tpt1
	8.23318e-42	-1.60371	0.124	0.514	1.24445e-37	1	Rps29
	1.02175e-40	-0.756734	0.656	0.874	1.54438e-36	1	Cfl1
	1.06526e-38	-1.79765	0.121	0.493	1.61014e-34	1	Rplp1
	2.84572e-38	-1.581	0.127	0.497	4.30131e-34	1	Rps13
	4.22001e-38	-1.98192	0.13	0.493	6.37854e-34	1	Eef1a1
	7.62031e-38	-1.00477	0.28	0.649	1.15181e-33	1	H2-K1
	4.52328e-37	-1.49281	0.055	0.418	6.83694e-33	1	Rpl9
	5.30373e-37	-1.76032	0.075	0.438	8.01659e-33	1	Rps24
	9.11386e-37	-1.75674	0.049	0.406	1.37756e-32	1	Rps11
	1.05333e-36	-1.51098	0.064	0.425	1.59211e-32	1	Rpl35a
	2.33245e-36	-1.53873	0.081	0.439	3.5255e-32	1	Rps23
	1.99393e-35	-1.55375	0.02	0.368	3.01383e-31	1	Rpl32
	3.15877e-35	-1.74328	0.081	0.429	4.77448e-31	1	Rps28
	3.96584e-35	-1.43855	0.072	0.429	5.99437e-31	1	Rplp2
	3.99941e-35	-0.792479	0.85	0.937	6.04511e-31	1	mt-Co1
	4.3574e-35	-2.03297	0.055	0.396	6.58621e-31	1	Rps20
	4.52876e-35	-1.67972	0.139	0.485	6.84522e-31	1	Rps26
	6.58095e-35	-1.45299	0.061	0.407	9.94711e-31	1	Rpl37a
	1.01536e-34	-1.64773	0.052	0.392	1.53472e-30	1	Rpl13
	1.61975e-34	-1.40075	0.081	0.437	2.44826e-30	1	Rpl23a
	2.91548e-34	-1.79011	0.064	0.401	4.40675e-30	1	Rps5
	3.84702e-34	-1.54196	0.058	0.404	5.81477e-30	1	Hsp90ab1
	6.44165e-34	-1.70128	0.055	0.387	9.73655e-30	1	Rps8
	7.52792e-34	-1.59939	0.133	0.473	1.13785e-29	1	Rpl23
	1.0006e-33	-1.26	0.263	0.592	1.5124e-29	1	Rpl41
	2.53777e-33	-0.95155	0.205	0.566	3.83585e-29	1	Pabpc1
	2.98463e-33	-1.60833	0.072	0.413	4.51127e-29	1	Rpl39
	9.7223e-33	-0.846194	0.682	0.87	1.46953e-28	1	mt-Co2
	1.3205e-32	-2.66901	0.017	0.338	1.99593e-28	1	H2-Ab1
	1.41495e-32	-1.56102	0.02	0.343	2.13869e-28	1	Rpl4
	1.67512e-32	-0.675851	0.893	0.944	2.53194e-28	1	Tmsb4x
	2.43936e-32	-1.39084	0.046	0.374	3.68709e-28	1	Rpl38
	2.69939e-32	-1.2581	0.15	0.482	4.08012e-28	1	Rps27a
	5.09668e-32	-1.33587	0.208	0.534	7.70363e-28	1	Rps12
	1.10274e-31	-1.36967	0.061	0.387	1.66679e-27	1	Rps21
	1.52e-31	-1.4044	0.049	0.372	2.29748e-27	1	Rps6
	1.82612e-31	-1.374	0.038	0.358	2.76018e-27	1	Rps19
	1.97396e-31	-2.85552	0.055	0.368	2.98365e-27	1	Cd74
	2.4354e-31	-0.749212	0.526	0.787	3.68111e-27	1	Pfn1
	3.8051e-31	-1.53201	0.064	0.381	5.75141e-27	1	Rps3
	5.18312e-31	-1.31212	0.092	0.423	7.83428e-27	1	Rpl27a
	6.40779e-31	-1.35986	0.173	0.49	9.68537e-27	1	Rpl17
	9.31223e-31	-1.16959	0.023	0.338	1.40754e-26	1	Rplp0
	1.10311e-30	-1.40417	0.058	0.373	1.66735e-26	1	Rpl34
	1.86613e-30	-1.25533	0.066	0.391	2.82065e-26	1	Rpl30
	2.42499e-30	-1.42252	0.043	0.357	3.66538e-26	1	Rps3a1
	2.5152e-30	-1.32154	0.023	0.328	3.80172e-26	1	Rpl7
	2.79262e-30	-1.66731	0.049	0.359	4.22104e-26	1	Rpl5
	3.04212e-30	-1.45438	0.124	0.444	4.59816e-26	1	Rps14
	9.65684e-30	-0.890794	0.191	0.531	1.45963e-25	1	Calm1
	1.67036e-29	-1.28358	0.09	0.415	2.52475e-25	1	Rpl31
	1.79077e-29	-1.566	0.04	0.345	2.70675e-25	1	Rps4x
	4.9636e-29	-1.45504	0.09	0.398	7.50248e-25	1	Rpl6
	5.11068e-29	-1.2695	0.029	0.327	7.7248e-25	1	Rps17
	5.77018e-29	-0.770071	0.523	0.768	8.72163e-25	1	mt-Co3
	9.07983e-29	-1.17317	0.023	0.316	1.37242e-24	1	Rpl19
	1.22237e-28	-0.892848	0.633	0.814	1.84761e-24	1	mt-Atp6
	1.84353e-28	-1.22034	0.098	0.403	2.7865e-24	1	Rps25
	1.99136e-28	-1.30953	0.04	0.335	3.00995e-24	1	Rpl26
	2.02978e-28	-1.27712	0.052	0.353	3.06802e-24	1	Rps15
	2.07227e-28	-1.11165	0.13	0.449	3.13224e-24	1	Gm11808
	4.80965e-28	-2.82904	0.046	0.333	7.26979e-24	1	H2-Aa
	4.95912e-28	-0.585476	0.604	0.821	7.49571e-24	1	Rps9
	6.0006e-28	-1.0862	0.208	0.521	9.06991e-24	1	Rps16
	7.32641e-28	-1.33831	0.009	0.289	1.10739e-23	1	Rpsa
	1.00411e-27	-1.21541	0.049	0.345	1.51772e-23	1	Rps15a
	1.05244e-27	-1.17942	0.014	0.301	1.59076e-23	1	Rpl35
	1.46351e-27	-1.20348	0.023	0.31	2.21209e-23	1	Rpl8
	2.05168e-27	-0.890259	0.587	0.773	3.10111e-23	1	mt-Nd4
	3.61155e-27	-0.968275	0.13	0.449	5.45886e-23	1	Gnas
	1.60544e-26	-0.976865	0.277	0.571	2.42662e-22	1	Rpl37
	2.97284e-26	-0.722962	0.578	0.787	4.49344e-22	1	Cd52
	3.09099e-26	0.701685	0.902	0.596	4.67203e-22	1	Slfn4
	3.20895e-26	-1.02908	0.434	0.683	4.85033e-22	1	mt-Nd2
	1.09993e-25	-1.2914	0.061	0.344	1.66254e-21	1	Rps7
	1.38241e-25	-1.20539	0.017	0.287	2.08951e-21	1	Rpl12
	1.5344e-25	-1.17702	0.095	0.387	2.31925e-21	1	Rpl28
	1.73701e-25	-1.18019	0.009	0.267	2.62549e-21	1	Rpl36a
	2.09378e-25	-1.05382	0.159	0.451	3.16475e-21	1	Rps27
	5.05474e-25	-1.0318	0.02	0.284	7.64023e-21	1	Rpl22
	5.6038e-25	-0.541339	0.74	0.903	8.47015e-21	1	B2m
	2.27536e-24	-1.11516	0.029	0.291	3.43921e-20	1	Rack1
	5.22416e-24	-1.2478	0.15	0.427	7.89631e-20	1	Ptma
	6.8049e-24	-0.794836	0.113	0.41	1.02856e-19	1	Eif5a
	1.31882e-23	-1.12431	0.014	0.264	1.9934e-19	1	Npm1
	1.41807e-23	-1.10888	0.098	0.374	2.14342e-19	1	Hspa8
	2.24416e-23	-1.18806	0.075	0.341	3.39204e-19	1	Eef1b2
	2.48157e-23	-0.894518	0.529	0.725	3.7509e-19	1	mt-Cytb
	4.51442e-23	-0.941135	0.257	0.528	6.82355e-19	1	mt-Nd4l
	4.62115e-23	-0.297897	0.977	0.916	6.98487e-19	1	Ab-CD11c:HL3
	6.20143e-23	-0.886169	0.04	0.301	9.37346e-19	1	Rpl24
	8.18248e-23	-0.97967	0.014	0.257	1.23678e-18	1	Serbp1
	8.24294e-23	-0.982771	0.038	0.291	1.24592e-18	1	Rpl11
	8.95199e-23	-1.02371	0.488	0.681	1.35309e-18	1	mt-Nd1
	9.27711e-23	-1.0248	0.035	0.284	1.40223e-18	1	Ppia
	1.41338e-22	-1.08211	0.026	0.27	2.13632e-18	1	Rpl14
	1.72975e-22	-1.05019	0.023	0.269	2.61451e-18	1	Tmsb10
	2.3396e-22	-0.941959	0.04	0.294	3.5363e-18	1	Rpl18
	4.05743e-22	-1.15312	0.04	0.289	6.1328e-18	1	Cybb
	6.34307e-22	-0.653393	0.355	0.621	9.58755e-18	1	Fau
	6.7334e-22	-1.10455	0.217	0.511	1.01775e-17	1	Psap
	1.36924e-21	-0.913903	0.032	0.27	2.06961e-17	1	Rpl21
	1.48945e-21	-0.9829	0.353	0.584	2.2513e-17	1	mt-Nd5
	1.74478e-21	-0.894167	0.049	0.296	2.63723e-17	1	Rpl27
	2.48747e-21	-0.989464	0.142	0.408	3.7598e-17	1	Rpl18a
	5.60611e-21	-0.688058	0.162	0.442	8.47364e-17	1	Oaz1
	6.11549e-21	-0.775547	0.049	0.299	9.24356e-17	1	Ptp4a2
	2.71057e-20	-0.922993	0.049	0.288	4.09703e-16	1	Ncl
	3.04777e-20	-0.490961	0.945	0.954	4.6067e-16	1	Actb
	3.20123e-20	-0.883748	0.035	0.271	4.83866e-16	1	Nap1l1
	5.44609e-20	0.464551	0.786	0.47	8.23177e-16	1	Il1b
	5.97533e-20	-0.623692	1	0.997	9.03171e-16	1	Ab-IgM
	6.8222e-20	-0.813973	0.298	0.539	1.03117e-15	1	mt-Nd3
	7.45839e-20	-0.659444	0.364	0.618	1.12734e-15	1	Arhgdib
	1.49156e-19	-0.632176	0.289	0.566	2.25449e-15	1	Sh3bgrl3
	1.66265e-19	-0.846528	0.081	0.322	2.5131e-15	1	Eef2
	3.60876e-19	-2.40267	0.038	0.256	5.45464e-15	1	Ighm
	3.92212e-19	-0.746561	0.046	0.274	5.92828e-15	1	Ybx1
	6.29889e-19	-0.705207	0.049	0.277	9.52077e-15	1	Cox4i1
	1.46746e-18	-0.727092	0.081	0.319	2.21807e-14	1	Rps27rt
	1.57506e-18	-0.511691	0.442	0.682	2.38071e-14	1	Arpc2
	1.65878e-18	-0.737197	0.043	0.263	2.50725e-14	1	Rpl10
	3.37622e-18	-3.16522	0.139	0.364	5.10316e-14	1	Igkc
	4.24519e-18	-0.530629	0.48	0.729	6.41661e-14	1	H3f3a
	7.96069e-18	-0.692677	0.046	0.26	1.20326e-13	1	Ywhab
	9.34822e-18	-0.598868	0.341	0.58	1.41298e-13	1	Laptm5
	1.22483e-17	-0.82933	0.058	0.271	1.85133e-13	1	Macroh2a1
	1.50653e-17	-0.638746	0.133	0.376	2.27712e-13	1	Morf4l1
	1.70733e-17	0.55874	0.751	0.464	2.58062e-13	1	Csf3r
	2.44984e-17	-0.555065	0.107	0.35	3.70293e-13	1	Arf1
	2.79406e-17	-0.798884	0.046	0.257	4.22322e-13	1	Calr
	4.84566e-17	-0.680783	0.058	0.273	7.32421e-13	1	Sub1
	5.17601e-17	-0.611575	0.228	0.481	7.82354e-13	1	Ywhaz
	1.28635e-16	-0.565419	0.061	0.274	1.94431e-12	1	Hnrnpf
	1.37307e-16	-1.5553	0.153	0.365	2.07539e-12	1	Ifitm6
	1.79168e-16	-0.596763	0.055	0.265	2.70813e-12	1	Uqcrh
	1.87432e-16	-0.98718	0.214	0.436	2.83304e-12	1	Prdx5
	2.32366e-16	-0.714204	0.09	0.309	3.51221e-12	1	Arhgdia
	2.74346e-16	-1.19401	0.136	0.347	4.14674e-12	1	Ly6c2
	4.66408e-16	-0.777302	0.107	0.327	7.04976e-12	1	Hsp90aa1
	5.1829e-16	-0.695206	0.055	0.255	7.83395e-12	1	Psme1
	5.58261e-16	-0.60259	0.133	0.361	8.43811e-12	1	Tpm3-rs7
	5.7102e-16	-0.88207	0.072	0.277	8.63097e-12	1	Ctss
	9.33586e-16	-0.499443	0.65	0.806	1.41112e-11	1	Actg1
	1.2022e-15	-1.02738	0.101	0.307	1.81712e-11	1	Zfp36l1
	1.62229e-15	-0.514042	0.26	0.496	2.45209e-11	1	Arpc5
	4.61063e-15	-0.57681	0.22	0.449	6.96897e-11	1	Gapdh
	4.77127e-15	-0.498033	0.292	0.534	7.21178e-11	1	Actr3
	4.97344e-15	-0.478996	0.113	0.335	7.51735e-11	1	Cd47
	6.13341e-15	0.812333	0.266	0.108	9.27065e-11	1	Sycp2
	7.67039e-15	-0.54861	0.078	0.284	1.15938e-10	1	Eif4a2
	1.40031e-14	-0.573159	0.084	0.288	2.11657e-10	1	mt-Atp8
	1.48687e-14	-0.643877	0.145	0.362	2.24741e-10	1	Aldh2
	1.53979e-14	-2.42262	0.26	0.464	2.3274e-10	1	Ngp
	1.58287e-14	-0.531295	0.162	0.384	2.39251e-10	1	Cox8a
	1.76921e-14	0.490128	0.668	0.446	2.67416e-10	1	Oasl2
	2.43138e-14	-0.868365	0.321	0.509	3.67504e-10	1	Fosb
	4.05835e-14	-0.551245	0.168	0.386	6.1342e-10	1	Tle5
	4.33023e-14	-0.404682	0.15	0.376	6.54514e-10	1	Hnrnpa2b1
	7.12669e-14	-0.444599	0.309	0.544	1.0772e-09	1	Cdc42
	8.55779e-14	0.373569	0.59	0.346	1.29351e-09	1	Ifitm1
	8.77732e-14	-0.517249	0.361	0.567	1.32669e-09	1	Myl6
	1.51783e-13	-0.498507	0.587	0.752	2.2942e-09	1	Rac2
	1.66537e-13	-0.425085	0.35	0.569	2.51721e-09	1	Eif1
	1.83803e-13	-0.728832	0.081	0.264	2.77818e-09	1	Ppp1r15a
	2.5648e-13	-1.25688	0.153	0.344	3.8767e-09	1	Jun
	2.96119e-13	-0.285436	0.896	0.952	4.47584e-09	1	H2-D1
	3.54354e-13	-0.368007	0.173	0.394	5.35606e-09	1	Hnrnpc
	4.24196e-13	-0.465677	0.275	0.494	6.41172e-09	1	Serf2
	5.30841e-13	-0.486264	0.272	0.483	8.02366e-09	1	Cyba
	6.49544e-13	-0.446972	0.289	0.508	9.81786e-09	1	Capzb
	7.52305e-13	-0.504549	0.101	0.292	1.13711e-08	1	Serp1
	1.15983e-12	-0.325417	0.462	0.689	1.75308e-08	1	Ucp2
	1.86863e-12	-0.462499	0.636	0.8	2.82444e-08	1	Fth1
	3.23022e-12	-0.658333	0.11	0.29	4.88248e-08	1	Ncf1
	4.54434e-12	-0.847537	0.113	0.282	6.86877e-08	1	Ckap4
	5.30027e-12	-0.46683	0.341	0.541	8.01136e-08	1	Gpx1
	6.19997e-12	-0.401131	0.107	0.296	9.37126e-08	1	Hnrnpu
	8.44139e-12	-0.390533	0.075	0.252	1.27592e-07	1	Chd4
	8.78688e-12	-0.560699	0.084	0.257	1.32814e-07	1	Arl6ip1
	9.61966e-12	-0.457841	0.087	0.263	1.45401e-07	1	Srrm1
	1.29745e-11	-0.327856	0.095	0.279	1.9611e-07	1	Pcbp2
	1.54101e-11	-0.449092	0.197	0.398	2.32924e-07	1	Ostf1
	1.69373e-11	-0.428551	0.405	0.606	2.56008e-07	1	Itm2b
	1.88687e-11	-0.418592	0.136	0.326	2.85201e-07	1	Serinc3
	1.96174e-11	-0.41332	0.098	0.271	2.96517e-07	1	Ppp1ca
	2.00738e-11	-0.45108	0.173	0.367	3.03415e-07	1	Arpc3
	2.56203e-11	-0.45002	0.127	0.315	3.87251e-07	1	Srrm2
	3.57041e-11	-0.431464	0.234	0.435	5.39667e-07	1	Myh9
	3.83952e-11	-0.429836	0.087	0.252	5.80343e-07	1	Arpc4
	4.58397e-11	-0.519978	0.121	0.296	6.92868e-07	1	H2az1
	4.62504e-11	0.429466	0.506	0.314	6.99075e-07	1	Ifit3
	5.64242e-11	-0.657234	0.087	0.255	8.52852e-07	1	Gm2a
	8.51842e-11	-0.566542	0.107	0.272	1.28756e-06	1	Shisa5
	1.07289e-10	-0.376201	0.142	0.324	1.62167e-06	1	Actr2
	1.29359e-10	-0.514105	0.107	0.271	1.95525e-06	1	Ccni
	1.33245e-10	-0.38196	0.15	0.333	2.01399e-06	1	Ubl5
	1.39264e-10	-0.384292	0.113	0.288	2.10497e-06	1	Chchd2
	1.46079e-10	-0.442846	0.118	0.295	2.20798e-06	1	Psmb8
	1.75807e-10	-0.293746	0.101	0.273	2.65733e-06	1	Sipa1
	1.78852e-10	-1.08784	0.321	0.506	2.70335e-06	1	Cst3
	2.3533e-10	-0.415363	0.159	0.339	3.55701e-06	1	Anp32a
	2.6387e-10	-0.474066	0.422	0.596	3.98839e-06	1	Klf6
	2.73333e-10	-0.348381	0.269	0.47	4.13143e-06	1	Tmbim6
	3.33866e-10	-0.635546	0.145	0.315	5.04638e-06	1	Plac8
	3.62545e-10	-0.413969	0.165	0.343	5.47987e-06	1	Tpm3
	3.87788e-10	-0.404927	0.104	0.268	5.86142e-06	1	Atp5l
	3.93763e-10	-0.601722	0.983	0.954	5.95173e-06	1	Ab-CD19
	5.93482e-10	-0.412024	0.199	0.38	8.97048e-06	1	Sem1
	7.17846e-10	-0.391098	0.257	0.448	1.08502e-05	1	Hspa5
	7.78555e-10	-0.420928	0.095	0.254	1.17679e-05	1	Wdr1
	7.84084e-10	-0.278276	0.107	0.276	1.18514e-05	1	Sf1
	1.14758e-09	-0.278516	0.332	0.52	1.73457e-05	1	Srsf5
	1.25805e-09	-0.453449	0.254	0.439	1.90154e-05	1	Cd37
	1.29105e-09	-0.368957	0.165	0.339	1.95142e-05	1	Tapbp
	1.92983e-09	-0.375081	0.165	0.335	2.91693e-05	1	Pten
	2.22696e-09	-1.13645	0.506	0.575	3.36605e-05	1	Lyz2
	3.78493e-09	-0.495198	0.197	0.357	5.72092e-05	1	Tspo
	4.62789e-09	-0.94849	0.121	0.253	6.99506e-05	1	Ly6g
	4.71985e-09	-0.315832	0.098	0.251	7.13406e-05	1	Limd2
	4.80948e-09	-0.344368	0.145	0.307	7.26952e-05	1	Atf4
	6.19987e-09	-1.2487	0.179	0.304	9.3711e-05	1	Mmp8
	1.16813e-08	-0.295403	0.185	0.351	0.000176562	1	Grb2
	1.23241e-08	-0.329494	0.384	0.551	0.000186279	1	Cnn2
	1.33872e-08	-0.413751	0.434	0.592	0.000202348	1	Gabarap
	1.64022e-08	-0.289857	0.205	0.379	0.00024792	1	Rhoa
	2.43209e-08	-0.302769	0.11	0.252	0.00036761	1	Nfkbid
	2.43443e-08	-0.308939	0.512	0.657	0.000367964	1	Ly6e
	2.62099e-08	-0.472206	0.211	0.359	0.000396162	1	Actn1
	2.75992e-08	0.334692	0.699	0.507	0.000417163	1	Lilr4b
	2.8126e-08	-1.36389	0.165	0.286	0.000425124	1	Wfdc21
	3.18774e-08	-0.433028	0.179	0.333	0.000481827	1	Ppp1r18
	3.27567e-08	-0.376588	0.306	0.478	0.000495118	1	Vasp
	4.01702e-08	-0.310449	0.558	0.697	0.000607173	1	Gnai2
	5.33562e-08	-0.385762	0.202	0.359	0.000806479	1	Cotl1
	7.13275e-08	-0.28926	0.74	0.823	0.00107812	1	Coro1a
	7.75072e-08	-0.267936	0.503	0.684	0.00117152	1	Arpc1b
	9.37067e-08	-0.284823	0.171	0.322	0.00141638	1	Tax1bp1
	1.03885e-07	-0.40046	0.188	0.333	0.00157023	1	Sh3glb1
	1.15953e-07	0.301247	0.827	0.7	0.00175264	1	Junb
	1.33299e-07	-0.294258	0.231	0.393	0.00201481	1	Fus
	2.02831e-07	-0.276283	0.121	0.258	0.00306579	1	Ctse
	2.15326e-07	-0.32642	0.165	0.305	0.00325465	1	Mtpn
	2.53189e-07	-0.281614	0.199	0.357	0.00382695	1	Aldoa
	2.85336e-07	-0.324711	0.234	0.384	0.00431285	1	Rap1b
	3.27661e-07	0.318417	0.402	0.246	0.0049526	1	Rsad2
	3.60296e-07	-0.324779	0.136	0.269	0.00544587	1	Fis1
	4.04785e-07	-0.349037	0.139	0.269	0.00611833	1	D8Ertd738e
	7.60775e-07	-0.538862	0.205	0.317	0.0114991	1	Chil1
	8.47194e-07	-0.287432	0.199	0.339	0.0128053	1	Ezr
	1.21633e-06	0.398816	0.474	0.335	0.0183848	1	Cd300lf
	1.46704e-06	-0.344614	0.205	0.339	0.0221743	1	Rab7
	2.22658e-06	-0.593908	0.145	0.263	0.0336547	1	Ctsb
	2.70046e-06	-0.287443	0.133	0.257	0.0408175	1	Capza1
	2.78877e-06	-0.254554	0.237	0.377	0.0421522	1	Gng5
	2.84892e-06	-0.321676	0.142	0.266	0.0430614	1	Rab8a
	3.85021e-06	-0.447754	0.182	0.305	0.0581959	1	Lmo4
	5.44135e-06	-0.313068	0.147	0.267	0.082246	1	Tor1aip1
	8.63587e-06	-0.326402	0.318	0.442	0.130531	1	Cd24a
	1.04747e-05	-0.261945	0.185	0.309	0.158325	1	Rac1
	1.19195e-05	-0.334707	0.228	0.338	0.180162	1	Lgals3
	1.53019e-05	0.290586	0.642	0.524	0.231287	1	Ypel3
	1.9512e-05	-0.464345	0.15	0.259	0.294924	1	Id2
	2.4409e-05	-0.294615	0.303	0.425	0.368942	1	Itgb2
	2.76043e-05	-1.19916	0.512	0.532	0.417239	1	Lcn2
	4.5503e-05	-0.332993	0.223	0.331	0.687778	1	Marcksl1
	7.78212e-05	-0.28649	0.353	0.459	1	1	R3hdm4
	9.43783e-05	-0.253056	0.194	0.3	1	1	Atp6v1g1
	0.000109588	0.278248	0.517	0.398	1	1	Rnf149
	0.000119218	-0.600198	0.413	0.463	1	1	Anxa1
	0.00012223	-0.271898	0.497	0.578	1	1	Rhog
	0.000124927	0.26248	0.584	0.436	1	1	Hdc
	0.000152631	-0.32247	0.159	0.254	1	1	Tsc22d3
	0.000173351	0.306874	0.431	0.334	1	1	Adgre5
	0.000190995	-0.428177	0.269	0.35	1	1	Mcemp1
	0.000214063	0.313237	0.303	0.209	1	1	Trpm2
	0.00024562	-0.394145	0.301	0.389	1	1	Glrx
	0.000249529	0.330359	0.35	0.248	1	1	Pla2g7
	0.000286148	-0.300763	0.462	0.551	1	1	Prr13
	0.000392009	0.416315	0.251	0.173	1	1	Ddx60
	0.000445756	-0.302739	0.529	0.602	1	1	Hmgb2
	0.000584753	0.49643	0.41	0.343	1	1	Slfn8
	0.00081898	0.325023	0.442	0.355	1	1	Picalm
	0.00129336	-0.423477	0.604	0.599	1	1	Ifitm3
	0.00154846	-0.338621	0.243	0.315	1	1	Pgd
	0.00163793	0.250029	0.263	0.183	1	1	Atp1a3
	0.00213636	-0.352188	0.211	0.28	1	1	Basp1
	0.002139	0.264953	0.355	0.267	1	1	Nlrp3
	0.00232128	-0.273613	0.208	0.279	1	1	Vsir
	0.00283821	-0.251306	0.633	0.662	1	1	Txn1
	0.00326808	0.364573	0.272	0.203	1	1	Rara
	0.0044621	-0.444985	0.393	0.427	1	1	Fpr2
	0.00451818	-0.329527	0.575	0.578	1	1	Alox5ap
	0.00758792	0.306955	0.309	0.245	1	1	Sh2d3c
	1.20496e-218	4.01651	0.906	0.078	1.82129e-214	2	Camp
	8.90595e-203	4.06295	0.916	0.101	1.34613e-198	2	Ltf
	1.38537e-185	1.79144	0.599	0.014	2.09399e-181	2	Itgb2l
	2.29903e-184	2.13193	0.817	0.066	3.47498e-180	2	Cd177
	1.07354e-168	2.06066	0.812	0.081	1.62266e-164	2	Adpgk
	4.84415e-161	2.71937	0.946	0.178	7.32193e-157	2	Wfdc21
	4.3628e-142	2.17473	0.614	0.042	6.59438e-138	2	Chil3
	8.51522e-137	4.15278	0.985	0.355	1.28708e-132	2	Ngp
	9.7571e-137	1.78782	0.649	0.057	1.47479e-132	2	Serpinb1a
	1.07945e-135	2.71747	0.931	0.248	1.63158e-131	2	Ifitm6
	2.03048e-120	1.69928	0.624	0.063	3.06907e-116	2	Dstn
	2.08683e-120	1.66343	0.649	0.065	3.15425e-116	2	Syne1
	3.8392e-115	2.40963	0.975	0.472	5.80295e-111	2	Lcn2
	4.96174e-110	1.26951	0.426	0.018	7.49967e-106	2	Anxa3
	3.73913e-100	1.61481	0.817	0.179	5.6517e-96	2	Ckap4
	3.91525e-98	1.79005	0.916	0.328	5.9179e-94	2	Prdx5
	2.05848e-95	1.63796	0.995	0.763	3.1114e-91	2	S100a8
	2.62504e-94	1.40778	0.995	0.826	3.96775e-90	2	S100a9
	2.94105e-94	1.62028	0.767	0.16	4.4454e-90	2	Ly6g
	2.75258e-90	1.4791	0.985	0.576	4.16053e-86	2	Pglyrp1
	3.78153e-89	1.21951	0.45	0.037	5.71578e-85	2	AA467197
	2.98332e-87	1.82068	0.975	0.51	4.5093e-83	2	Lyz2
	1.66448e-85	1.38537	0.861	0.237	2.51587e-81	2	Ly6c2
	3.07504e-83	1.46565	0.767	0.192	4.64793e-79	2	Ncf1
	6.96171e-83	1.38455	0.678	0.133	1.05226e-78	2	Tkt
	1.55062e-82	1.85543	0.723	0.181	2.34377e-78	2	Cybb
	1.01529e-81	0.995256	0.267	0.006	1.53462e-77	2	4930438A08Rik
	1.75431e-80	1.5745	0.916	0.395	2.65164e-76	2	Anxa1
	1.02335e-78	1.37145	0.624	0.115	1.5468e-74	2	Arrb2
	1.09239e-76	1.91474	0.752	0.221	1.65115e-72	2	Mmp8
	1.87452e-73	1.13433	0.401	0.037	2.83334e-69	2	Mgst2
	4.65215e-73	1.19845	0.569	0.093	7.03172e-69	2	Rflnb
	2.55738e-72	0.948138	0.337	0.023	3.86549e-68	2	Golim4
	4.86445e-72	1.38994	0.644	0.144	7.35261e-68	2	Tecr
	1.40158e-71	1.34962	0.901	0.361	2.11848e-67	2	Fpr2
	1.5842e-71	1.10052	0.302	0.016	2.39451e-67	2	Inhba
	5.65853e-71	0.855875	0.297	0.016	8.55287e-67	2	Rhou
	2.45379e-69	1.12406	0.302	0.018	3.7089e-65	2	Acvrl1
	3.38301e-67	0.930319	0.277	0.014	5.11342e-63	2	Ltb4r1
	8.19856e-67	1.27637	0.802	0.255	1.23921e-62	2	Itgam
	1.04242e-65	1.22204	0.604	0.127	1.57561e-61	2	G6pdx
	2.35448e-64	1.35983	0.772	0.264	3.5588e-60	2	Aldh2
	2.93254e-64	1.28658	0.589	0.13	4.43254e-60	2	Capg
	2.37606e-63	1.22028	0.535	0.104	3.59142e-59	2	Lims1
	1.94114e-62	1.11578	0.604	0.128	2.93403e-58	2	Plbd1
	1.11377e-59	1.22305	0.455	0.075	1.68346e-55	2	Cpne3
	1.79606e-59	1.11167	0.495	0.086	2.71475e-55	2	Ceacam1
	1.26618e-58	0.993096	0.361	0.04	1.91383e-54	2	C3
	5.82854e-58	1.06631	0.475	0.078	8.80984e-54	2	Padi4
	1.70412e-56	1.09471	0.757	0.238	2.57577e-52	2	Chil1
	7.41256e-56	1.1209	0.46	0.081	1.12041e-51	2	Lamtor4
	1.22658e-55	1.0955	0.505	0.097	1.85397e-51	2	Clec12a
	5.35432e-55	1.05857	0.436	0.07	8.09305e-51	2	Mmp25
	1.16794e-52	1.16076	0.881	0.53	1.76534e-48	2	Arhgdib
	4.23393e-52	1.04602	0.421	0.072	6.39958e-48	2	St3gal5
	2.84053e-51	1.08469	0.906	0.561	4.29346e-47	2	Ifitm3
	4.05366e-50	0.943157	0.936	0.712	6.12711e-46	2	Pfn1
	2.15204e-49	0.926877	0.589	0.144	3.25282e-45	2	Mgst1
	1.04069e-48	1.04495	0.614	0.176	1.573e-44	2	Ncf4
	2.69959e-48	0.899808	0.965	0.72	4.08043e-44	2	Cd52
	2.43937e-47	1.06953	0.361	0.058	3.68711e-43	2	Lta4h
	1.09756e-45	0.874663	0.45	0.09	1.65896e-41	2	Clec4a2
	2.95251e-45	0.972099	0.262	0.028	4.46273e-41	2	Zmpste24
	2.99694e-45	1.04706	0.718	0.267	4.52988e-41	2	Lgals3
	5.00804e-45	0.993317	0.871	0.485	7.56965e-41	2	Myl6
	1.65025e-43	-1.81003	0.995	0.998	2.49436e-39	2	Ab-IgM
	4.18785e-43	0.897527	0.406	0.078	6.32994e-39	2	Mettl9
	5.54998e-43	0.880326	0.312	0.043	8.3888e-39	2	Nhsl2
	6.32986e-43	0.681161	0.262	0.028	9.56759e-39	2	Megf9
	1.01587e-41	0.915352	0.842	0.472	1.53549e-37	2	Sh3bgrl3
	1.26489e-41	0.915377	0.767	0.317	1.91189e-37	2	Flna
	3.62182e-40	0.876846	0.381	0.073	5.47438e-36	2	Qsox1
	5.74965e-40	0.7776	0.297	0.042	8.6906e-36	2	Adgrg3
	1.84569e-39	0.863314	0.347	0.062	2.78977e-35	2	Gm21188
	2.47006e-39	0.877318	0.693	0.252	3.73349e-35	2	Pgd
	4.25295e-39	0.846847	0.658	0.235	6.42834e-35	2	Lmo4
	4.85472e-39	0.782862	0.941	0.693	7.33792e-35	2	Rac2
	1.32043e-38	0.871495	0.733	0.284	1.99583e-34	2	Mcemp1
	3.887e-38	0.725998	0.97	0.786	5.8752e-34	2	Coro1a
	5.1436e-38	0.763133	0.252	0.032	7.77456e-34	2	Abhd5
	7.11141e-38	0.730171	0.936	0.593	1.07489e-33	2	Fcer1g
	8.91079e-36	0.806156	0.47	0.122	1.34687e-31	2	Pram1
	1.04746e-35	0.866084	0.718	0.282	1.58323e-31	2	Actn1
	1.45391e-35	0.803307	0.564	0.178	2.19758e-31	2	Plaur
	5.07614e-35	0.551991	0.995	0.947	7.67259e-31	2	Actb
	7.22436e-35	0.747513	0.287	0.045	1.09196e-30	2	Crispld2
	2.59976e-34	1.01349	0.292	0.05	3.92954e-30	2	Ceacam10
	3.24856e-34	0.694075	0.886	0.448	4.9102e-30	2	Hp
	8.86613e-34	0.696612	0.307	0.055	1.34012e-29	2	Rab3d
	1.02035e-33	0.913365	0.752	0.361	1.54227e-29	2	Mmp9
	1.21927e-33	-1.2964	0.441	0.777	1.84292e-29	2	Jund
	1.46474e-33	-2.22665	0.134	0.58	2.21396e-29	2	Il1b
	5.83491e-33	0.864361	0.762	0.402	8.81947e-29	2	Cyba
	1.02734e-31	0.790415	0.688	0.303	1.55283e-27	2	Sem1
	2.02524e-31	0.794391	0.52	0.174	3.06115e-27	2	Cdk11b
	6.53184e-31	-1.55157	0.926	0.963	9.87288e-27	2	Ab-CD19
	2.24554e-30	0.784555	0.733	0.361	3.39413e-26	2	Itgb2
	3.58605e-30	0.838897	0.589	0.225	5.42031e-26	2	Vsir
	6.01805e-30	0.80621	0.322	0.07	9.09628e-26	2	Mafg
	7.1009e-30	0.731287	0.347	0.078	1.0733e-25	2	Hk3
	2.43402e-29	0.703487	0.441	0.125	3.67902e-25	2	Pnkp
	2.69704e-29	0.639021	0.559	0.187	4.07658e-25	2	Dgat1
	3.43692e-29	0.780891	0.752	0.407	5.19491e-25	2	Vasp
	4.03743e-29	0.827323	0.876	0.552	6.10257e-25	2	Hmgb2
	4.17974e-29	0.655842	0.307	0.063	6.31767e-25	2	Chil5
	9.91832e-29	-1.3851	0.332	0.667	1.49915e-24	2	Ly6e
	3.47876e-28	-1.1713	0.376	0.747	5.25814e-24	2	Srgn
	4.66306e-28	0.828384	0.386	0.104	7.04822e-24	2	Ccdc88c
	5.61864e-28	0.765837	0.436	0.137	8.49257e-24	2	Scp2
	6.44715e-28	0.765308	0.604	0.247	9.74486e-24	2	Ccnd3
	9.19354e-28	0.602226	0.257	0.048	1.3896e-23	2	Vcl
	2.32331e-27	0.571571	0.267	0.052	3.51169e-23	2	S1pr4
	2.79757e-27	0.76844	0.46	0.149	4.22853e-23	2	Hmgn2
	2.83889e-27	0.774885	0.371	0.103	4.29098e-23	2	Stxbp2
	5.71734e-27	0.652052	0.713	0.31	8.64176e-23	2	Pygl
	1.05792e-26	0.662259	0.827	0.48	1.59905e-22	2	Cnn2
	1.21069e-26	0.600756	0.51	0.168	1.82997e-22	2	Trem3
	9.74133e-26	0.665155	0.302	0.071	1.4724e-21	2	Tcp11l2
	1.02682e-25	0.610222	0.297	0.067	1.55204e-21	2	Milr1
	1.09467e-25	0.725388	0.391	0.113	1.65459e-21	2	Klf7
	1.28002e-25	0.658586	0.272	0.06	1.93474e-21	2	Ak2
	1.49431e-25	-1.28814	0.881	0.934	2.25864e-21	2	Ab-CD11c:HL3
	2.67287e-25	0.694718	0.48	0.169	4.04004e-21	2	Lasp1
	5.30083e-25	0.72618	0.624	0.276	8.0122e-21	2	Sun2
	2.36461e-24	0.668718	0.693	0.331	3.57412e-20	2	Glrx
	5.30204e-24	0.57628	0.347	0.094	8.01403e-20	2	Gyg
	7.15289e-24	0.737322	0.327	0.09	1.08116e-19	2	Rnf10
	8.3518e-24	-1.22489	0.287	0.624	1.26237e-19	2	Ier5
	9.97619e-24	0.729752	0.485	0.184	1.5079e-19	2	Gpi1
	2.14069e-23	0.666638	0.713	0.381	3.23565e-19	2	Cd24a
	4.10801e-23	0.641616	0.406	0.128	6.20925e-19	2	Zbtb7b
	9.23407e-23	0.587103	0.847	0.544	1.39573e-18	2	Alox5ap
	1.42963e-22	0.666411	0.292	0.073	2.16088e-18	2	Ffar2
	1.90901e-22	0.562329	0.49	0.183	2.88547e-18	2	Cd9
	1.91056e-22	0.656867	0.272	0.066	2.88781e-18	2	Nt5c3
	1.92251e-22	0.49201	0.95	0.818	2.90588e-18	2	Cfl1
	4.42771e-22	0.66719	0.356	0.106	6.69248e-18	2	Msra
	4.68057e-22	-1.35739	0.144	0.502	7.07468e-18	2	Marcks
	6.01907e-22	0.664562	0.252	0.057	9.09782e-18	2	L1cam
	1.28937e-21	0.479434	0.252	0.056	1.94889e-17	2	Cd63
	1.32489e-21	0.673504	0.282	0.074	2.00257e-17	2	Triobp
	2.09684e-21	-1.1473	0.554	0.745	3.16937e-17	2	Junb
	4.71357e-21	0.544482	0.748	0.4	7.12455e-17	2	R3hdm4
	5.73965e-21	0.691022	0.46	0.184	8.67548e-17	2	Sri
	8.61652e-21	0.735716	0.351	0.118	1.30239e-16	2	Pgam1
	1.39184e-20	0.57539	0.535	0.221	2.10377e-16	2	Anxa11
	2.22583e-20	0.511792	0.302	0.081	3.36434e-16	2	Pilrb2
	6.73118e-20	0.719299	0.396	0.146	1.01742e-15	2	Sp140
	7.51308e-20	0.58774	0.282	0.078	1.1356e-15	2	Npepps
	8.98756e-20	0.556087	0.302	0.084	1.35847e-15	2	6430548M08Rik
	1.19372e-19	-1.09803	0.248	0.576	1.80431e-15	2	Dusp1
	1.22331e-19	0.563545	0.406	0.138	1.84904e-15	2	Alox5
	2.24599e-19	0.695149	0.257	0.07	3.39481e-15	2	Ndufv3
	2.36954e-19	0.697174	0.312	0.097	3.58155e-15	2	Larp4b
	3.59542e-19	0.602144	0.673	0.371	5.43448e-15	2	Gapdh
	3.79507e-19	0.466034	0.673	0.309	5.73625e-15	2	Rasgrp4
	3.95914e-19	0.679591	0.312	0.097	5.98424e-15	2	Degs1
	5.51278e-19	0.592991	0.446	0.176	8.33256e-15	2	Atp6v1e1
	9.07473e-19	0.614119	0.465	0.194	1.37165e-14	2	Wdr1
	1.06693e-18	-1.05852	0.252	0.57	1.61266e-14	2	Btg1
	2.17543e-18	0.529978	0.718	0.404	3.28816e-14	2	Pkm
	2.96534e-18	0.581166	0.599	0.292	4.48211e-14	2	Tspo
	3.119e-18	0.651573	0.45	0.192	4.71436e-14	2	Arpc4
	4.28366e-18	-0.674913	0.931	0.952	6.47475e-14	2	Ab-CD3:145-2C11
	4.32207e-18	0.609091	0.703	0.42	6.5328e-14	2	Serf2
	6.07834e-18	0.589498	0.644	0.366	9.1874e-14	2	Myh9
	7.40843e-18	0.526035	0.292	0.089	1.11978e-13	2	Cklf
	1.36908e-17	-0.898977	0.639	0.757	2.06936e-13	2	Fos
	1.56862e-17	0.611137	0.515	0.24	2.37097e-13	2	Acap1
	2.25744e-17	0.590491	0.619	0.327	3.41212e-13	2	Ostf1
	2.97624e-17	0.616432	0.337	0.119	4.49858e-13	2	Cyfip2
	3.48535e-17	0.53338	0.441	0.179	5.26811e-13	2	Ptpre
	3.57425e-17	0.610392	0.525	0.231	5.40248e-13	2	Fpr1
	3.76415e-17	0.601856	0.322	0.109	5.68952e-13	2	Atxn10
	5.00458e-17	-0.622454	0.98	0.986	7.56442e-13	2	Ab-CD14
	7.18722e-17	0.356627	0.98	0.929	1.08635e-12	2	Tmsb4x
	7.64151e-17	0.481411	0.693	0.369	1.15501e-12	2	Csf2ra
	8.31433e-17	0.448853	0.455	0.189	1.25671e-12	2	Phf20l1
	8.60976e-17	0.604967	0.475	0.207	1.30137e-12	2	Dok3
	8.99121e-17	0.583064	0.282	0.09	1.35902e-12	2	Dync1i2
	9.92699e-17	0.577456	0.342	0.124	1.50047e-12	2	Cmah
	1.01496e-16	0.580836	0.411	0.165	1.53412e-12	2	Treml2
	1.06259e-16	0.464351	0.926	0.685	1.6061e-12	2	S100a11
	1.47919e-16	-1.52669	0.025	0.299	2.23579e-12	2	Zfp36l1
	2.67612e-16	0.629238	0.267	0.084	4.04496e-12	2	Map4k4
	3.52694e-16	0.509797	0.465	0.206	5.33098e-12	2	Gpsm3
	4.95109e-16	0.518748	0.347	0.128	7.48357e-12	2	1810037I17Rik
	5.61047e-16	-1.31436	0.119	0.408	8.48022e-12	2	Ccl6
	6.97546e-16	-0.893878	0.678	0.769	1.05434e-11	2	Zfp36
	7.13206e-16	0.580666	0.337	0.127	1.07801e-11	2	Pgk1
	8.74007e-16	0.675863	0.337	0.132	1.32106e-11	2	Smim14
	1.02319e-15	0.46928	0.267	0.084	1.54656e-11	2	Rps6ka1
	1.3618e-15	0.593156	0.277	0.094	2.05835e-11	2	Fermt3
	1.62995e-15	0.488144	0.55	0.265	2.46367e-11	2	Tsc22d4
	1.83808e-15	0.398639	0.47	0.198	2.77826e-11	2	Pilra
	1.87325e-15	-1.079	0.054	0.332	2.83141e-11	2	Jaml
	3.2312e-15	0.445718	0.312	0.106	4.88397e-11	2	Cpne2
	3.50542e-15	0.520175	0.455	0.204	5.29844e-11	2	Ctse
	3.74515e-15	-0.662131	1	1	5.66079e-11	2	Ab-CD64
	6.19004e-15	0.503679	0.252	0.077	9.35625e-11	2	Atp8b4
	6.35847e-15	0.500016	0.559	0.291	9.61083e-11	2	Hck
	1.13882e-14	-1.22158	0.5	0.652	1.72133e-10	2	mt-Nd2
	1.39203e-14	0.60317	0.564	0.317	2.10405e-10	2	Tle5
	1.77105e-14	-1.16749	0.02	0.265	2.67695e-10	2	Ctss
	2.89357e-14	0.430418	0.762	0.502	4.37364e-10	2	Cap1
	2.91402e-14	0.283759	0.842	0.486	4.40455e-10	2	Lrg1
	2.92404e-14	0.543731	0.272	0.094	4.41969e-10	2	Emp3
	3.2913e-14	0.501965	0.851	0.624	4.97479e-10	2	Arpc1b
	4.0966e-14	0.430477	0.287	0.099	6.19201e-10	2	Arid3a
	4.32306e-14	-2.27986	0.059	0.304	6.53431e-10	2	H2-Ab1
	4.79935e-14	0.317617	0.921	0.623	7.25422e-10	2	Txn1
	9.40143e-14	-0.966091	0.025	0.267	1.42103e-09	2	Tspan13
	1.38821e-13	-1.1102	0.351	0.561	2.09828e-09	2	Pim1
	1.8498e-13	0.408662	0.55	0.277	2.79597e-09	2	Pirb
	1.85828e-13	-2.35599	0.099	0.335	2.80879e-09	2	Cd74
	2.08759e-13	-1.08971	0.05	0.295	3.1554e-09	2	Pla2g7
	2.33424e-13	0.541852	0.411	0.195	3.5282e-09	2	Ywhab
	2.34512e-13	0.424696	0.386	0.166	3.54464e-09	2	Hipk1
	2.34514e-13	0.400211	0.347	0.135	3.54468e-09	2	Plp2
	4.71886e-13	-1.42551	0.104	0.343	7.13256e-09	2	Wfdc17
	4.90646e-13	-2.40719	0.074	0.304	7.41611e-09	2	H2-Aa
	5.79396e-13	0.377496	0.292	0.104	8.75757e-09	2	Arap3
	6.41778e-13	0.429172	0.366	0.158	9.70048e-09	2	Ldha
	6.55038e-13	0.474904	0.634	0.379	9.9009e-09	2	Tln1
	6.92381e-13	0.38617	0.312	0.119	1.04653e-08	2	Nfic
	8.37436e-13	0.346009	0.307	0.116	1.26578e-08	2	Mapk3
	9.65243e-13	-1.10948	0.03	0.254	1.45897e-08	2	Ppp1r15a
	1.1501e-12	0.476516	0.396	0.18	1.73838e-08	2	Map4k2
	1.3378e-12	0.368498	0.376	0.158	2.02209e-08	2	Pbx1
	1.60175e-12	0.455164	0.327	0.133	2.42105e-08	2	Cfp
	1.85585e-12	0.341835	0.351	0.142	2.80512e-08	2	Igsf6
	2.25738e-12	0.449849	0.564	0.323	3.41203e-08	2	Gng5
	2.52466e-12	0.455657	0.317	0.127	3.81603e-08	2	Flot1
	4.34427e-12	0.515685	0.337	0.148	6.56636e-08	2	Atp2a3
	5.79594e-12	0.542228	0.327	0.141	8.76056e-08	2	Ankrd12
	6.29986e-12	-1.14833	0.376	0.536	9.52225e-08	2	Csf3r
	6.36777e-12	0.509545	0.386	0.18	9.62488e-08	2	Eno1b
	6.88652e-12	0.457584	0.371	0.171	1.0409e-07	2	Lrrc58
	6.92266e-12	0.331244	0.797	0.539	1.04636e-07	2	Itm2b
	7.89099e-12	0.454667	0.391	0.184	1.19272e-07	2	Add3
	9.75226e-12	-1.11073	0.084	0.309	1.47405e-07	2	Nlrp3
	1.11192e-11	0.483214	0.639	0.428	1.68067e-07	2	Arpc5
	1.17038e-11	-1.0022	0.149	0.378	1.76904e-07	2	Adgre5
	1.2995e-11	0.287478	0.356	0.149	1.9642e-07	2	Dhrs7
	1.30087e-11	0.418021	0.257	0.094	1.96627e-07	2	Chst12
	1.39501e-11	-1.09556	0.332	0.513	2.10856e-07	2	mt-Nd3
	1.78864e-11	-1.0251	0.574	0.653	2.70354e-07	2	mt-Nd1
	1.83131e-11	0.505922	0.495	0.286	2.76802e-07	2	Tpm3
	2.12082e-11	0.373931	0.515	0.271	3.20562e-07	2	Samd9l
	3.22687e-11	0.44407	0.252	0.096	4.87742e-07	2	Rab2a
	3.2525e-11	0.38395	0.535	0.3	4.91616e-07	2	Aldoa
	3.32775e-11	0.456718	0.361	0.172	5.02989e-07	2	Csnk2b
	3.74651e-11	-1.21619	0.074	0.285	5.66285e-07	2	H2-Q10
	3.8937e-11	0.420034	0.49	0.268	5.88533e-07	2	Cd47
	4.25477e-11	-1.19467	0.054	0.261	6.43108e-07	2	Fgl2
	4.27536e-11	0.367253	0.441	0.216	6.46221e-07	2	Capn1
	4.62843e-11	-1.21963	0.203	0.416	6.99587e-07	2	Ifitm1
	5.61517e-11	-1.24253	0.158	0.374	8.48733e-07	2	Ifit3
	6.03491e-11	-1.16444	0.411	0.556	9.12177e-07	2	mt-Nd5
	6.09632e-11	-1.09576	0.104	0.313	9.21459e-07	2	Eef1b2
	7.21759e-11	-0.737259	0.505	0.62	1.09094e-06	2	Ddx5
	8.19761e-11	-0.791003	0.678	0.764	1.23907e-06	2	Ftl1
	1.05241e-10	-1.26101	0.252	0.452	1.59072e-06	2	Egr1
	1.83034e-10	0.463367	0.52	0.305	2.76656e-06	2	Cotl1
	1.86554e-10	0.451383	0.297	0.128	2.81977e-06	2	Tnrc6b
	2.18722e-10	-1.06011	0.307	0.493	3.30599e-06	2	Fosb
	2.53977e-10	0.250988	0.332	0.138	3.83886e-06	2	F5
	2.65316e-10	0.372776	0.361	0.173	4.01025e-06	2	Rgs19
	3.41715e-10	-0.982386	0.248	0.443	5.16502e-06	2	Rnf149
	3.9228e-10	0.383586	0.267	0.107	5.92931e-06	2	Kif21b
	4.11655e-10	0.51498	0.252	0.104	6.22217e-06	2	Clint1
	4.26974e-10	0.286835	0.431	0.214	6.45371e-06	2	Id2
	4.31076e-10	0.374594	0.426	0.214	6.51571e-06	2	Slc2a3
	6.02315e-10	0.409333	0.302	0.133	9.10399e-06	2	Cln3
	6.09094e-10	0.304564	0.574	0.33	9.20645e-06	2	Slpi
	7.57092e-10	0.697944	0.327	0.162	1.14434e-05	2	Baz1a
	9.62391e-10	0.482956	0.46	0.259	1.45465e-05	2	Arhgef1
	9.72549e-10	0.343821	0.317	0.14	1.47001e-05	2	Pstpip1
	1.19457e-09	0.333132	0.252	0.102	1.8056e-05	2	Arhgap4
	1.24918e-09	0.41578	0.51	0.307	1.88813e-05	2	Arpc3
	1.30522e-09	0.537331	0.282	0.132	1.97284e-05	2	Atp5j
	1.30694e-09	0.371615	0.401	0.207	1.97544e-05	2	Ppp3ca
	1.43064e-09	0.256642	0.356	0.161	2.16242e-05	2	Nfe2
	1.77477e-09	0.523358	0.262	0.115	2.68256e-05	2	Parvg
	1.84362e-09	0.370787	0.46	0.248	2.78664e-05	2	App
	2.42213e-09	0.378078	0.376	0.191	3.66105e-05	2	Lrrfip1
	2.67792e-09	0.407791	0.446	0.247	4.04767e-05	2	Gnb2
	3.3174e-09	0.349793	0.401	0.212	5.01425e-05	2	Capza1
	4.1009e-09	0.353233	0.46	0.259	6.19851e-05	2	Ppp1r12a
	4.2795e-09	0.342283	0.535	0.326	6.46846e-05	2	Gmfg
	4.59774e-09	0.290686	0.733	0.502	6.94949e-05	2	Spi1
	4.64464e-09	0.367794	0.406	0.216	7.02038e-05	2	1810058I24Rik
	5.42642e-09	-0.74622	0.738	0.74	8.20204e-05	2	Ubc
	5.57482e-09	0.375466	0.678	0.464	8.42634e-05	2	Actr3
	6.10057e-09	0.284992	0.262	0.113	9.22102e-05	2	Cast
	8.07456e-09	-0.82908	0.337	0.494	0.000122047	2	mt-Nd4l
	8.25469e-09	0.256733	0.802	0.511	0.00012477	2	Lilr4b
	8.30697e-09	-0.786084	0.267	0.43	0.00012556	2	Hspa5
	8.44371e-09	-1.30056	0.153	0.318	0.000127627	2	Rpl5
	9.04757e-09	0.475336	0.322	0.161	0.000136754	2	Rtn3
	9.97661e-09	-0.836929	0.203	0.39	0.000150796	2	Tpd52
	1.0684e-08	0.271815	0.361	0.174	0.000161488	2	Svil
	1.09308e-08	0.423752	0.312	0.157	0.000165219	2	Dbnl
	1.13161e-08	0.33749	0.302	0.148	0.000171042	2	Ndufb1-ps
	1.15874e-08	0.369049	0.406	0.223	0.000175144	2	Fis1
	1.27759e-08	0.407838	0.347	0.178	0.000193108	2	Rab5c
	1.36505e-08	0.381832	0.49	0.296	0.000206327	2	Tpm3-rs7
	1.62083e-08	-0.932458	0.084	0.255	0.000244989	2	Rpsa
	1.6235e-08	0.292714	0.436	0.233	0.000245392	2	Efhd2
	1.86594e-08	-0.986234	0.124	0.304	0.000282038	2	Slfn5
	2.21572e-08	0.296222	0.292	0.137	0.000334906	2	Mkrn1
	2.30226e-08	-0.95446	0.168	0.349	0.000347987	2	Myadm
	2.43699e-08	-0.910966	0.084	0.255	0.000368352	2	Rpl12
	3.25895e-08	0.324068	0.401	0.22	0.00049259	2	Sipa1
	3.47216e-08	-0.547915	0.198	0.397	0.000524817	2	Ptma
	3.59759e-08	-0.850489	0.168	0.348	0.000543776	2	Clec4d
	4.63898e-08	-0.685384	0.337	0.498	0.000701182	2	Stk17b
	4.97263e-08	-0.797251	0.114	0.288	0.000751613	2	Tgfbi
	5.03969e-08	0.533166	0.337	0.185	0.000761749	2	Top1
	5.24729e-08	0.278496	0.619	0.408	0.000793128	2	Tmbim6
	6.22101e-08	0.278037	0.782	0.656	0.000940305	2	Gnai2
	6.27545e-08	0.295009	0.48	0.281	0.000948535	2	Ppp1r18
	7.88501e-08	-1.11064	0.149	0.304	0.00119182	2	Rps4x
	8.54929e-08	-0.940571	0.198	0.346	0.00129223	2	Rpl30
	9.52823e-08	0.427793	0.416	0.243	0.00144019	2	H2az1
	9.55307e-08	0.410595	0.337	0.177	0.00144395	2	Myl12a
	1.08342e-07	0.342973	0.257	0.124	0.00163759	2	Ppig
	1.14638e-07	-1.0265	0.129	0.294	0.00173275	2	Rsad2
	1.70542e-07	0.335011	0.361	0.199	0.00257774	2	Gmip
	2.19421e-07	0.386334	0.495	0.326	0.00331655	2	Atp6v0c
	2.19758e-07	0.314921	0.292	0.148	0.00332164	2	Ppp4c
	2.35273e-07	0.310646	0.406	0.236	0.00355615	2	Clic1
	3.54981e-07	-1.10057	0.218	0.352	0.00536554	2	Rps5
	4.0107e-07	0.271944	0.535	0.326	0.00606218	2	Adam8
	4.42069e-07	-0.991456	0.163	0.305	0.00668188	2	Rps7
	5.19306e-07	0.384054	0.411	0.249	0.00784932	2	Cox6b1
	5.98442e-07	-0.704104	0.109	0.259	0.00904546	2	Rpl11
	6.45364e-07	0.294807	0.312	0.165	0.00975468	2	Cbl
	6.57639e-07	-0.757703	0.109	0.258	0.00994021	2	Rack1
	7.12148e-07	0.322752	0.297	0.158	0.0107641	2	Ggnbp2
	8.7458e-07	0.314356	0.322	0.179	0.0132193	2	Cox6c
	9.30007e-07	0.303575	0.371	0.212	0.0140571	2	Rock1
	9.92137e-07	0.294248	0.698	0.514	0.0149962	2	Prr13
	1.062e-06	-0.937693	0.173	0.313	0.0160521	2	Rps3a1
	1.12232e-06	0.265944	0.317	0.173	0.0169639	2	Fam107b
	1.28914e-06	-0.820038	0.139	0.284	0.0194854	2	Gcnt2
	1.30324e-06	-0.71359	0.144	0.303	0.0196984	2	Hsp90aa1
	1.53846e-06	0.251649	0.757	0.621	0.0232538	2	Arpc2
	1.59565e-06	-0.760626	0.361	0.487	0.0241182	2	Fxyd5
	2.27948e-06	0.365499	0.752	0.627	0.0344544	2	S100a6
	2.29678e-06	0.352846	0.252	0.131	0.0347158	2	Prelid1
	2.5772e-06	-0.711366	0.144	0.291	0.0389544	2	Vmp1
	2.64064e-06	0.32609	0.262	0.139	0.0399132	2	Eno1
	3.60844e-06	-0.598938	0.114	0.256	0.0545416	2	Shisa5
	3.70559e-06	-2.93823	0.208	0.335	0.0560101	2	Igkc
	3.86363e-06	0.266775	0.272	0.143	0.0583987	2	Rab6a
	4.79948e-06	-0.641186	0.574	0.646	0.0725442	2	Mcl1
	5.29822e-06	0.335842	0.252	0.134	0.0800826	2	Setd1b
	5.4281e-06	-0.757504	0.292	0.408	0.0820457	2	Rps27
	5.88622e-06	-1.44817	0.371	0.43	0.0889702	2	Eef1a1
	6.74767e-06	0.303879	0.267	0.147	0.101991	2	Sla
	7.11697e-06	0.322483	0.5	0.335	0.107573	2	Eif5a
	7.95366e-06	-0.592711	0.168	0.312	0.12022	2	Cytip
	8.2804e-06	0.26929	0.609	0.444	0.125158	2	Sp100
	8.94302e-06	0.282005	0.436	0.281	0.135174	2	Ubl5
	1.04308e-05	-0.834942	0.302	0.421	0.157662	2	Isg15
	1.09067e-05	-0.646103	0.248	0.387	0.164854	2	Picalm
	1.12772e-05	-0.523195	0.233	0.379	0.170454	2	Fus
	1.18462e-05	-0.510712	0.149	0.289	0.179056	2	Rps27rt
	1.24902e-05	-0.659514	0.203	0.339	0.188789	2	Trim30a
	1.48314e-05	-0.694338	0.149	0.274	0.224177	2	Rpl19
	1.60397e-05	-0.6722	0.238	0.358	0.24244	2	Cdkn1b
	1.95424e-05	0.333785	0.361	0.228	0.295384	2	Prkcd
	2.01376e-05	-0.62861	0.163	0.293	0.30438	2	Rpl26
	2.02753e-05	-0.740291	0.257	0.369	0.306462	2	Rpl18a
	2.51096e-05	-1.0719	0.366	0.429	0.379531	2	Rplp1
	2.70083e-05	0.262226	0.287	0.163	0.40823	2	Mapkapk2
	3.19713e-05	0.32642	0.332	0.208	0.483246	2	Limd2
	3.34743e-05	0.252572	0.312	0.182	0.505963	2	Riok3
	4.0716e-05	-0.667411	0.371	0.467	0.615423	2	Btg2
	4.11293e-05	-0.5864	0.426	0.518	0.621669	2	Selplg
	4.74683e-05	0.474883	0.678	0.548	0.717483	2	Retnlg
	5.31279e-05	-0.654055	0.203	0.327	0.803028	2	Kctd12
	5.60214e-05	0.278595	0.272	0.163	0.846763	2	Atp5e
	5.64419e-05	-0.373527	0.782	0.78	0.853119	2	Rps9
	5.7356e-05	0.253276	0.257	0.149	0.866936	2	Ywhah
	6.32609e-05	-1.04105	0.277	0.357	0.956188	2	Rpl39
	6.74561e-05	-1.09125	0.213	0.32	1	2	Jun
	7.20314e-05	0.288551	0.257	0.151	1	2	Rnf130
	8.56976e-05	-0.48277	0.599	0.653	1	2	Klf2
	9.49428e-05	-0.815741	0.371	0.437	1	2	Rpl17
	9.92298e-05	0.28946	0.52	0.372	1	2	Oaz1
	0.000110351	0.346891	0.287	0.179	1	2	Ndufa2
	0.000122548	-1.13345	0.257	0.34	1	2	Rps20
	0.000138155	-0.491773	0.173	0.289	1	2	Eef2
	0.000146954	-0.845365	0.218	0.312	1	2	Rpl32
	0.000146973	0.293244	0.287	0.174	1	2	Fam122a
	0.000165335	-0.512034	0.153	0.268	1	2	Rpl8
	0.000178063	-0.717181	0.505	0.548	1	2	Sell
	0.000181853	-0.514998	0.579	0.619	1	2	H3f3b
	0.000191395	-0.275698	0.743	0.772	1	2	Fth1
	0.0001923	-0.782434	0.45	0.493	1	2	Oasl2
	0.000238436	0.30479	0.272	0.169	1	2	Psenen
	0.000266359	-0.862859	0.203	0.291	1	2	Rpl4
	0.000276812	-0.404332	0.589	0.667	1	2	Ptprc
	0.000347147	-0.516091	0.153	0.257	1	2	Rpl18
	0.000349369	0.260296	0.252	0.155	1	2	Dock8
	0.00037083	-0.529096	0.149	0.253	1	2	Unc93b1
	0.000557622	-0.822934	0.257	0.328	1	2	Rps3
	0.000566195	-0.705897	0.252	0.334	1	2	Rps21
	0.000612744	-0.511717	0.366	0.463	1	2	Kdm6b
	0.000802717	-0.502694	0.149	0.255	1	2	Ncl
	0.000871076	-0.740334	0.757	0.679	1	2	mt-Cytb
	0.000880045	-0.406312	0.559	0.572	1	2	Fau
	0.000899559	-0.427557	0.168	0.273	1	2	Brd2
	0.00098848	0.256345	0.252	0.159	1	2	Cflar
	0.00106187	-0.563759	0.163	0.256	1	2	Rpl35
	0.00108681	-0.767953	0.332	0.376	1	2	Rps23
	0.00121682	-0.714401	0.678	0.623	1	2	Tpt1
	0.00128578	-0.393436	0.193	0.297	1	2	Arf6
	0.0013003	-0.366356	0.554	0.655	1	2	Ifi27l2a
	0.00133004	-0.46623	0.787	0.731	1	2	mt-Nd4
	0.00159005	0.298166	0.282	0.196	1	2	Cox6a1
	0.00160229	-0.532231	0.312	0.397	1	2	Map1lc3b
	0.00162086	-0.766063	0.198	0.286	1	2	Ifit1
	0.00166453	-0.558232	0.272	0.366	1	2	Slfn8
	0.00175179	-0.683087	0.252	0.318	1	2	Rps6
	0.00228974	-0.765159	0.277	0.333	1	2	Rpl13
	0.00233157	-0.278149	0.163	0.26	1	2	mt-Atp8
	0.00246982	-0.661554	0.292	0.345	1	2	Rpl6
	0.00259812	-0.377543	0.639	0.679	1	2	Rgs2
	0.00279587	-0.826775	0.173	0.256	1	2	Cxcl2
	0.0030448	-0.587295	0.228	0.296	1	2	Rps15a
	0.00307205	-0.515541	0.203	0.291	1	2	March7
	0.00423125	-0.819543	0.302	0.343	1	2	Rps11
	0.00427768	-0.363659	0.272	0.368	1	2	Pnrc1
	0.00498025	-0.665035	0.332	0.363	1	2	Rpl27a
	0.00569092	-0.606521	0.243	0.304	1	2	Rps19
	0.00678147	-0.444851	0.188	0.259	1	2	Ptp4a2
	0.00697245	-0.665498	0.332	0.364	1	2	Rplp2
	0.00730166	-0.472126	0.223	0.296	1	2	Cebpb
	0.00861116	-0.514748	0.267	0.343	1	2	Resf1
	0.00949279	-0.58995	0.277	0.33	1	2	Rps8
	4.71387e-58	-1.34192	0.682	0.981	7.12502e-54	3	Actb
	2.64445e-53	-2.24171	0.131	0.774	3.99708e-49	3	S100a11
	2.65185e-52	-1.33943	0.676	0.962	4.00827e-48	3	Tmsb4x
	1.0936e-50	-1.76835	0.239	0.802	1.65297e-46	3	Cd52
	1.73407e-49	-2.91337	0.364	0.834	2.62105e-45	3	S100a8
	1.8589e-49	-1.06268	0.705	0.967	2.80973e-45	3	H2-D1
	8.50752e-49	-2.71454	0.5	0.882	1.28591e-44	3	S100a9
	3.9215e-48	1.18947	0.983	0.656	5.92735e-44	3	mt-Cytb
	5.58278e-48	-1.75286	0.153	0.776	8.43837e-44	3	Lsp1
	2.53772e-44	-1.68237	0.205	0.759	3.83576e-40	3	Srgn
	5.58289e-44	-2.36455	0.142	0.71	8.43854e-40	3	Slfn4
	8.36544e-44	1.14508	0.977	0.608	1.26444e-39	3	mt-Nd1
	9.07108e-44	1.16489	0.977	0.599	1.37109e-39	3	mt-Nd2
	2.83879e-43	-1.58881	0.239	0.772	4.29082e-39	3	Rac2
	2.87324e-43	-1.57854	0.295	0.809	4.34291e-39	3	Zfp36
	3.6807e-42	-1.49886	0.352	0.822	5.56338e-38	3	Actg1
	4.36791e-42	-2.27563	0.108	0.677	6.60209e-38	3	Pglyrp1
	8.38936e-42	-1.67451	0.239	0.776	1.26805e-37	3	Junb
	1.81119e-41	-1.18319	0.335	0.858	2.73762e-37	3	Coro1a
	2.90045e-41	1.08934	0.994	0.817	4.38404e-37	3	mt-Co2
	9.12326e-41	-2.24134	0.159	0.693	1.37898e-36	3	S100a6
	1.50439e-40	-1.50426	0.21	0.732	2.27388e-36	3	H3f3a
	1.59443e-40	1.07592	0.983	0.693	2.40999e-36	3	mt-Co3
	1.90163e-40	1.14742	0.881	0.433	2.87432e-36	3	mt-Nd4l
	2.79123e-40	1.14036	0.938	0.497	4.21894e-36	3	mt-Nd5
	3.94832e-40	1.07106	0.983	0.711	5.96789e-36	3	mt-Nd4
	9.0806e-40	1.03328	1	0.912	1.37253e-35	3	mt-Co1
	5.97952e-39	-1.78942	0.21	0.724	9.03805e-35	3	Rgs2
	8.71987e-39	1.09691	0.886	0.451	1.31801e-34	3	mt-Nd3
	1.20674e-38	1.06807	0.983	0.757	1.82399e-34	3	mt-Atp6
	4.11269e-38	-1.27105	0.256	0.797	6.21632e-34	3	Fos
	2.79212e-37	-1.23572	0.256	0.784	4.22029e-33	3	Lcp1
	1.68151e-35	-2.94402	0.102	0.612	2.5416e-31	3	Retnlg
	1.70365e-35	-1.90847	0.062	0.596	2.57507e-31	3	Lilr4b
	3.01255e-35	-1.84781	0.074	0.596	4.55346e-31	3	Mxd1
	6.13219e-35	-1.06861	0.517	0.866	9.26881e-31	3	Cfl1
	1.04597e-34	-1.75758	0.119	0.627	1.58098e-30	3	Alox5ap
	1.33239e-34	-1.6394	0.108	0.635	2.01391e-30	3	Grina
	2.7401e-34	-1.93559	0.051	0.577	4.14166e-30	3	Lrg1
	4.19391e-34	-1.71302	0.068	0.594	6.33909e-30	3	Sell
	6.10708e-34	-1.41895	0.25	0.715	9.23084e-30	3	Gnai2
	1.49279e-33	-2.03404	0.062	0.581	2.25635e-29	3	Il1b
	2.2425e-33	-1.92498	0.057	0.578	3.38954e-29	3	Cxcr2
	1.46481e-32	-1.44971	0.233	0.701	2.21407e-28	3	Tyrobp
	5.41004e-32	-1.38988	0.205	0.684	8.17728e-28	3	Mcl1
	8.79138e-32	-1.46426	0.114	0.618	1.32882e-27	3	Arhgdib
	1.0192e-31	-1.54338	0.148	0.635	1.54053e-27	3	Hmgb2
	1.18899e-31	-1.66018	0.062	0.568	1.79716e-27	3	Csf3r
	9.17199e-31	-1.84186	0.08	0.561	1.38635e-26	3	Msrb1
	5.14158e-30	-1.56822	0.119	0.593	7.7715e-26	3	Ypel3
	1.07866e-29	-1.75507	0.074	0.542	1.63039e-25	3	Hp
	5.01426e-29	-1.64005	0.159	0.606	7.57906e-25	3	Klf6
	5.25146e-29	-1.55308	0.114	0.58	7.93758e-25	3	Prr13
	2.80077e-28	-1.02966	0.398	0.773	4.23337e-24	3	Pfn1
	3.57287e-28	-1.62926	0.136	0.583	5.4004e-24	3	Dusp1
	3.77038e-28	-1.21052	0.267	0.7	5.69893e-24	3	Ptprc
	5.83418e-28	-1.80061	0.057	0.508	8.81836e-24	3	Hdc
	9.35139e-28	-1.32574	0.295	0.695	1.41346e-23	3	Txn1
	2.27441e-27	-1.11983	0.239	0.691	3.43776e-23	3	Klf2
	2.66584e-27	-1.21211	0.148	0.607	4.02941e-23	3	Rhog
	3.17281e-27	-1.18131	0.097	0.552	4.79571e-23	3	Selplg
	4.94176e-27	-1.7395	0.057	0.504	7.46946e-23	3	Slfn1
	6.00108e-27	-2.07883	0.188	0.602	9.07063e-23	3	Lyz2
	1.34793e-26	-1.05342	0.369	0.779	2.0374e-22	3	Jund
	3.03336e-26	-1.95836	0.017	0.447	4.58493e-22	3	Mmp9
	4.55347e-26	-1.38182	0.284	0.683	6.88256e-22	3	Ifi27l2a
	5.47976e-26	-1.59207	0.051	0.485	8.28265e-22	3	Zyx
	5.93486e-26	-1.40778	0.148	0.577	8.97054e-22	3	Btg1
	8.60592e-26	-1.4779	0.085	0.52	1.30079e-21	3	Anxa2
	1.31889e-25	-2.43707	0.17	0.566	1.99351e-21	3	Lcn2
	1.36727e-25	-1.46114	0.074	0.516	2.06663e-21	3	Fxyd5
	1.38724e-25	-1.23607	0.199	0.628	2.09682e-21	3	Ier5
	2.4949e-25	-1.5829	0.091	0.531	3.77105e-21	3	Oasl2
	3.05712e-25	-0.96456	0.381	0.778	4.62084e-21	3	Ubc
	5.48252e-25	-1.36895	0.114	0.531	8.28683e-21	3	Cd53
	6.48648e-25	1.18183	0.994	0.998	9.80432e-21	3	Ab-IgM
	7.38272e-25	-1.19991	0.131	0.561	1.1159e-20	3	Cnn2
	8.59732e-24	-1.14305	0.159	0.568	1.29949e-19	3	Myl6
	1.03868e-23	-1.16663	0.199	0.601	1.56997e-19	3	Gabarap
	1.23223e-23	-1.80603	0.097	0.492	1.86252e-19	3	Anxa1
	2.53595e-23	-1.14544	0.159	0.568	3.83309e-19	3	Spi1
	5.53975e-23	-1.83642	0.074	0.458	8.37333e-19	3	Fpr2
	6.64291e-23	-1.88711	0.034	0.431	1.00408e-18	3	Ifitm1
	9.04838e-23	-1.37152	0.119	0.526	1.36766e-18	3	Ifitm2
	1.22627e-22	-1.06067	0.244	0.659	1.85351e-18	3	Iqgap1
	1.28281e-22	-1.19791	0.205	0.593	1.93896e-18	3	Samhd1
	1.98547e-22	-1.58729	0.057	0.452	3.00104e-18	3	Gda
	2.4912e-22	-0.940034	0.301	0.673	3.76546e-18	3	Arpc2
	2.979e-22	-1.41958	0.068	0.456	4.50276e-18	3	Cd24a
	3.41338e-22	-1.06456	0.17	0.588	5.15932e-18	3	Sat1
	4.31598e-22	-1.04878	0.148	0.552	6.52361e-18	3	Sh3bgrl3
	4.88261e-22	-1.39204	0.085	0.476	7.38006e-18	3	R3hdm4
	6.71802e-22	-1.27579	0.091	0.476	1.01543e-17	3	Pkm
	1.15438e-21	-0.901548	0.278	0.67	1.74485e-17	3	Fcer1g
	1.36829e-21	-0.652458	0.472	0.8	2.06817e-17	3	Fth1
	2.4069e-21	-1.60003	0.034	0.407	3.63802e-17	3	Ccr1
	2.92264e-21	-1.50787	0.057	0.428	4.41758e-17	3	Cd33
	3.15507e-21	-1.57027	0.085	0.457	4.76888e-17	3	Rnf149
	3.26644e-21	-1.43042	0.074	0.456	4.93723e-17	3	Rtp4
	3.75964e-21	-1.35383	0.085	0.465	5.6827e-17	3	Sorl1
	4.88603e-21	-1.72334	0.068	0.429	7.38523e-17	3	Prdx5
	8.93694e-21	-0.981064	0.182	0.564	1.35082e-16	3	Eif1
	1.04258e-20	-1.60853	0.034	0.403	1.57586e-16	3	Clec4e
	1.13349e-20	-1.62059	0.034	0.404	1.71327e-16	3	Trem1
	1.37636e-20	-1.67337	0.068	0.434	2.08036e-16	3	Gadd45a
	1.92088e-20	0.94697	0.511	0.221	2.90341e-16	3	mt-Atp8
	2.10963e-20	-1.39787	0.04	0.407	3.18871e-16	3	C5ar1
	5.27528e-20	-1.20726	0.153	0.516	7.97358e-16	3	Stk17b
	1.07014e-19	-1.2328	0.125	0.492	1.61752e-15	3	Btg2
	1.2192e-19	-1.7882	0.062	0.41	1.84281e-15	3	Ccl6
	1.22301e-19	-1.59211	0.091	0.442	1.84858e-15	3	Isg15
	1.29572e-19	-1.48345	0.04	0.393	1.95848e-15	3	Cebpd
	2.36762e-19	-1.16617	0.085	0.447	3.57867e-15	3	Nfam1
	2.37645e-19	-1.42668	0.04	0.388	3.59201e-15	3	Ncf2
	2.38003e-19	-1.05987	0.17	0.532	3.59742e-15	3	Taldo1
	2.51238e-19	1.17517	0.972	0.958	3.79747e-15	3	Ab-CD19
	3.37485e-19	-1.20667	0.318	0.63	5.10108e-15	3	Ifitm3
	5.54351e-19	-1.21784	0.227	0.571	8.37901e-15	3	Pim1
	6.23409e-19	-1.34426	0.045	0.395	9.42282e-15	3	Cd300lf
	1.15445e-18	-1.48299	0.034	0.367	1.74495e-14	3	Mcemp1
	1.27761e-18	-0.732036	0.341	0.682	1.93111e-14	3	Arpc1b
	1.63327e-18	-0.939128	0.21	0.565	2.46869e-14	3	Cap1
	1.72816e-18	-1.46591	0.023	0.361	2.61211e-14	3	Clec4d
	2.11203e-18	-0.904936	0.301	0.648	3.19234e-14	3	H3f3b
	2.28777e-18	-0.704304	0.551	0.805	3.45796e-14	3	Rps9
	2.69418e-18	-0.995461	0.159	0.507	4.07225e-14	3	Ubb
	3.5888e-18	-1.03518	0.136	0.496	5.42448e-14	3	Fmnl1
	4.98729e-18	-0.890375	0.307	0.64	7.5383e-14	3	Ddx5
	6.97728e-18	-1.36763	0.051	0.382	1.05462e-13	3	Rasgrp4
	9.71088e-18	-1.21646	0.045	0.378	1.4678e-13	3	Ddx6
	1.2663e-17	-1.32926	0.045	0.37	1.91401e-13	3	Lmnb1
	1.27727e-17	-1.21712	0.051	0.381	1.93059e-13	3	Adam8
	1.72996e-17	-1.24773	0.148	0.495	2.61483e-13	3	Vim
	1.73194e-17	-1.24389	0.057	0.387	2.61782e-13	3	Pygl
	2.51264e-17	-1.34618	0.017	0.334	3.79786e-13	3	Emilin2
	3.07055e-17	-1.38004	0.017	0.332	4.64114e-13	3	Jaml
	3.28986e-17	-1.05582	0.148	0.477	4.97262e-13	3	Vasp
	4.88907e-17	-1.15532	0.051	0.379	7.38983e-13	3	Myo1f
	5.28097e-17	-0.966522	0.142	0.486	7.98219e-13	3	Kdm6b
	8.65709e-17	-0.986608	0.165	0.495	1.30852e-12	3	Sp100
	1.49092e-16	-1.1186	0.091	0.415	2.25352e-12	3	Adipor1
	1.5364e-16	-0.891627	0.125	0.465	2.32227e-12	3	Dazap2
	1.66321e-16	-1.28167	0.091	0.402	2.51395e-12	3	Glrx
	1.94861e-16	-1.17442	0.142	0.459	2.94532e-12	3	Cd44
	2.00634e-16	-1.30783	0.051	0.362	3.03259e-12	3	Cxcr4
	2.10693e-16	-1.07276	0.148	0.484	3.18463e-12	3	Fgr
	2.75502e-16	-1.47373	0.023	0.322	4.16421e-12	3	Il1f9
	4.64639e-16	-1.39451	0.017	0.307	7.02302e-12	3	Mtus1
	5.11645e-16	-0.921768	0.102	0.438	7.73352e-12	3	Csf2ra
	6.35737e-16	-0.83672	0.205	0.531	9.60917e-12	3	Cdc42
	1.12013e-15	-1.09438	0.074	0.379	1.69308e-11	3	Gmfg
	1.29854e-15	-1.0387	0.057	0.366	1.96274e-11	3	Mrpl33
	1.61416e-15	-0.953302	0.176	0.481	2.4398e-11	3	Arpc5
	1.7514e-15	-1.48721	0.074	0.38	2.64725e-11	3	Ifit3
	2.5597e-15	-0.897315	0.085	0.403	3.86899e-11	3	Picalm
	2.5918e-15	-1.2491	0.04	0.329	3.91751e-11	3	Pgd
	2.65287e-15	-1.26126	0.062	0.364	4.00981e-11	3	Resf1
	3.00364e-15	-1.10434	0.057	0.362	4.54e-11	3	Emb
	5.15341e-15	-1.01361	0.114	0.417	7.78938e-11	3	Map1lc3b
	7.7931e-15	-1.35164	0.028	0.312	1.17793e-10	3	Nlrp3
	8.05079e-15	-1.29035	0.04	0.323	1.21688e-10	3	Chil1
	9.20006e-15	-0.573248	0.165	0.498	1.39059e-10	3	Capzb
	1.26008e-14	-1.25026	0.057	0.344	1.90461e-10	3	Itgam
	1.33239e-14	-1.14237	0.08	0.37	2.01391e-10	3	Slfn2
	1.68989e-14	-0.768935	0.148	0.474	2.55426e-10	3	Grk2
	1.8122e-14	-1.25494	0.017	0.29	2.73914e-10	3	Fpr1
	3.13004e-14	-1.34542	0.017	0.288	4.73106e-10	3	H2-Q10
	3.19005e-14	-0.976269	0.142	0.433	4.82175e-10	3	Gapdh
	3.20501e-14	-1.25001	0.068	0.357	4.84437e-10	3	Myadm
	3.43807e-14	-0.783428	0.324	0.597	5.19665e-10	3	Fau
	5.15056e-14	-1.03856	0.148	0.433	7.78508e-10	3	Rsrp1
	5.25473e-14	-1.04931	0.045	0.326	7.94253e-10	3	Samd9l
	6.44546e-14	-0.81255	0.136	0.431	9.74231e-10	3	Itgb2
	6.57039e-14	-1.05424	0.04	0.316	9.93115e-10	3	Litaf
	1.01389e-13	-1.04757	0.057	0.331	1.53249e-09	3	Il17ra
	1.13489e-13	-0.938581	0.108	0.398	1.71539e-09	3	Tpd52
	1.13715e-13	-1.00183	0.074	0.354	1.71881e-09	3	Tspo
	1.2136e-13	-0.796255	0.222	0.513	1.83436e-09	3	Srsf5
	1.37146e-13	-1.05168	0.057	0.329	2.07296e-09	3	Pten
	1.4684e-13	-1.00108	0.091	0.373	2.21949e-09	3	Lst1
	1.47553e-13	-1.05834	0.08	0.36	2.23027e-09	3	Fcgr3
	1.7189e-13	-0.953186	0.04	0.307	2.59811e-09	3	Nfkbiz
	2.20059e-13	-1.26257	0.034	0.293	3.3262e-09	3	Gcnt2
	2.274e-13	-0.87867	0.102	0.382	3.43715e-09	3	Rap1b
	2.51412e-13	-1.45885	0.006	0.252	3.80009e-09	3	Ly6g
	2.75626e-13	-1.19942	0.017	0.265	4.16609e-09	3	Capn1
	2.83053e-13	-0.833543	0.102	0.384	4.27834e-09	3	Slpi
	3.72501e-13	-1.1454	0.051	0.307	5.63036e-09	3	Lmo4
	3.85299e-13	-0.801432	0.097	0.388	5.8238e-09	3	Ostf1
	3.89165e-13	-0.853952	0.097	0.373	5.88223e-09	3	Sem1
	4.01187e-13	-1.15891	0.04	0.291	6.06394e-09	3	Pxn
	4.0406e-13	-1.01462	0.097	0.371	6.10736e-09	3	Cdkn1b
	5.60907e-13	-0.833507	0.068	0.345	8.4781e-09	3	Cdc42se1
	6.58407e-13	-0.913523	0.062	0.329	9.95183e-09	3	Ppp1r18
	6.68856e-13	-0.963323	0.074	0.34	1.01098e-08	3	Ltb
	6.70005e-13	-1.63645	0.051	0.305	1.01271e-08	3	Mmp8
	7.71531e-13	-1.34359	0.045	0.301	1.16617e-08	3	Rsad2
	7.78601e-13	-1.03399	0.045	0.302	1.17686e-08	3	Klf13
	1.05445e-12	-0.858499	0.17	0.458	1.59381e-08	3	Egr1
	1.135e-12	-1.11594	0.034	0.281	1.71555e-08	3	Sh2d3c
	1.2158e-12	-0.846756	0.119	0.383	1.83768e-08	3	Pnrc1
	1.27626e-12	-1.05364	0.051	0.305	1.92906e-08	3	March7
	1.45081e-12	-1.04321	0.068	0.327	2.1929e-08	3	Ssh2
	1.51062e-12	-1.08074	0.051	0.314	2.2833e-08	3	Ccl3
	1.84677e-12	-0.858386	0.199	0.491	2.79139e-08	3	Marcks
	1.92012e-12	-1.30406	0.023	0.263	2.90227e-08	3	Cd14
	3.30953e-12	-1.19366	0.023	0.261	5.00235e-08	3	Fgl2
	3.38975e-12	-0.868412	0.119	0.393	5.1236e-08	3	Flna
	3.46153e-12	-0.925331	0.062	0.312	5.23211e-08	3	Nsd3
	3.49641e-12	-0.789395	0.108	0.376	5.28482e-08	3	Gng5
	3.54175e-12	-1.02558	0.017	0.252	5.35336e-08	3	Cdkn2d
	3.59874e-12	-1.36142	0.051	0.301	5.43949e-08	3	Ifit1
	3.66463e-12	-0.771002	0.176	0.456	5.53909e-08	3	Ier2
	3.68257e-12	-1.79202	0.045	0.286	5.56621e-08	3	Wfdc21
	5.15926e-12	-0.649889	0.216	0.477	7.79822e-08	3	Serf2
	5.82031e-12	-1.01229	0.142	0.406	8.79739e-08	3	Cdk2ap2
	5.97712e-12	-1.09994	0.062	0.31	9.03442e-08	3	Dusp6
	6.50062e-12	-0.901549	0.142	0.402	9.82568e-08	3	Man2b1
	6.79573e-12	-1.08713	0.08	0.335	1.02717e-07	3	Marcksl1
	7.56352e-12	-1.0239	0.091	0.336	1.14323e-07	3	Itgal
	8.79528e-12	-0.878477	0.062	0.309	1.32941e-07	3	Rac1
	8.89977e-12	-0.751636	0.153	0.435	1.3452e-07	3	Arhgap45
	9.22199e-12	-0.755231	0.142	0.412	1.3939e-07	3	Hcls1
	9.33374e-12	-0.861599	0.062	0.311	1.4108e-07	3	Ccnd3
	1.02459e-11	-0.858148	0.119	0.381	1.54866e-07	3	Apbb1ip
	1.06224e-11	-0.944597	0.108	0.365	1.60557e-07	3	Trib1
	1.06637e-11	-1.03559	0.028	0.26	1.61182e-07	3	Slc2a3
	1.11618e-11	-0.699567	0.256	0.53	1.6871e-07	3	Gpx1
	1.38112e-11	-0.884664	0.068	0.321	2.08757e-07	3	Plek
	1.46048e-11	-1.17948	0.034	0.27	2.20751e-07	3	Cxcl2
	1.59026e-11	-0.960732	0.091	0.341	2.40367e-07	3	Lgals3
	1.81767e-11	-0.934886	0.068	0.309	2.74741e-07	3	Msl1
	1.84506e-11	-1.10862	0.062	0.297	2.78881e-07	3	Vmp1
	1.86006e-11	-0.91389	0.068	0.311	2.81148e-07	3	Ripor2
	2.08527e-11	-0.910377	0.051	0.29	3.15189e-07	3	Max
	2.60322e-11	-0.754806	0.199	0.462	3.93476e-07	3	Gm8797
	2.6348e-11	-0.909737	0.08	0.32	3.9825e-07	3	Tsc22d4
	2.71911e-11	-0.827257	0.085	0.329	4.10994e-07	3	Irf2
	3.27212e-11	-1.03745	0.051	0.278	4.9458e-07	3	Anxa11
	3.70668e-11	-1.02236	0.051	0.277	5.60264e-07	3	Glipr1
	3.8151e-11	-0.958157	0.091	0.337	5.76653e-07	3	Kctd12
	4.07006e-11	-0.638157	0.205	0.456	6.1519e-07	3	Tmbim6
	4.35702e-11	-1.01524	0.057	0.29	6.58563e-07	3	Pla2g7
	5.03498e-11	-0.895532	0.085	0.332	7.61037e-07	3	Pirb
	6.16914e-11	-0.918553	0.125	0.381	9.32466e-07	3	Slfn8
	6.25369e-11	-0.631334	0.205	0.458	9.45245e-07	3	Ywhaz
	7.72571e-11	-0.741216	0.097	0.336	1.16774e-06	3	Ezr
	1.01497e-10	-0.781284	0.085	0.327	1.53413e-06	3	Csf2rb
	1.10686e-10	-0.931793	0.08	0.308	1.67302e-06	3	Rbms1
	1.18097e-10	-0.563179	0.239	0.515	1.78504e-06	3	Actr3
	1.36342e-10	-1.1953	0.057	0.274	2.06081e-06	3	Cd84
	1.5811e-10	-0.944875	0.068	0.291	2.38983e-06	3	Lbr
	1.61712e-10	-0.930517	0.068	0.293	2.44427e-06	3	Pbxip1
	1.84377e-10	-1.65617	0.125	0.346	2.78686e-06	3	Ifitm6
	1.94236e-10	-0.929361	0.057	0.277	2.93588e-06	3	Ncf1
	1.94853e-10	-0.811387	0.068	0.3	2.94521e-06	3	Skap2
	2.1224e-10	-0.832947	0.074	0.304	3.208e-06	3	Kdm7a
	2.12462e-10	-0.256153	0.307	0.596	3.21137e-06	3	Itm2b
	2.19866e-10	-0.842021	0.091	0.319	3.32327e-06	3	Ube2b
	2.24467e-10	-0.972016	0.045	0.261	3.39282e-06	3	Pira2
	2.36956e-10	-0.905802	0.051	0.269	3.58159e-06	3	Fes
	2.46704e-10	-0.734408	0.062	0.291	3.72892e-06	3	Tgfbi
	2.65599e-10	-0.664867	0.165	0.422	4.01453e-06	3	Myh9
	3.49052e-10	-0.765848	0.04	0.253	5.27592e-06	3	Ctse
	3.6031e-10	-0.829292	0.125	0.351	5.44609e-06	3	Cotl1
	3.70874e-10	-0.929898	0.051	0.259	5.60575e-06	3	Ppp2r5a
	4.05089e-10	-0.675097	0.068	0.293	6.12291e-06	3	App
	6.29032e-10	-0.703148	0.119	0.352	9.50782e-06	3	Arpc3
	6.54512e-10	-0.828756	0.125	0.348	9.89294e-06	3	Aldoa
	6.96299e-10	-0.700433	0.114	0.35	1.05246e-05	3	Ogfrl1
	7.05608e-10	-0.62943	0.205	0.425	1.06653e-05	3	Cd37
	7.60739e-10	-0.814811	0.057	0.275	1.14986e-05	3	Fam111a
	9.23441e-10	-0.674188	0.233	0.465	1.39578e-05	3	Cyba
	9.81501e-10	-0.782759	0.091	0.306	1.48354e-05	3	Arf6
	1.21249e-09	-0.707856	0.114	0.346	1.83268e-05	3	Trim30a
	1.2139e-09	-0.869112	0.074	0.286	1.83481e-05	3	Vsir
	1.2623e-09	-0.704825	0.091	0.31	1.90796e-05	3	Fam49b
	1.60405e-09	-0.866667	0.097	0.308	2.42453e-05	3	Cebpb
	1.6874e-09	-0.742356	0.148	0.365	2.55051e-05	3	Tle5
	1.94031e-09	-0.689901	0.142	0.375	2.93277e-05	3	Adgre5
	2.3518e-09	-0.990458	0.085	0.289	3.55474e-05	3	Sbno2
	2.37605e-09	-0.672194	0.119	0.335	3.5914e-05	3	Sun2
	2.58934e-09	-0.653958	0.159	0.393	3.91378e-05	3	Celf2
	2.96158e-09	-0.586177	0.324	0.557	4.47643e-05	3	Laptm5
	3.53373e-09	-0.725649	0.114	0.326	5.34123e-05	3	Sh3glb1
	3.74287e-09	-0.671197	0.125	0.353	5.65735e-05	3	Actn1
	4.58006e-09	-0.875999	0.097	0.302	6.92277e-05	3	Plac8
	4.96948e-09	-0.716319	0.108	0.316	7.51137e-05	3	H2-T23
	5.16679e-09	-0.764344	0.108	0.316	7.8096e-05	3	Cytip
	5.51107e-09	-0.647499	0.119	0.332	8.32998e-05	3	Ube2d3
	5.6838e-09	-0.471524	0.114	0.335	8.59106e-05	3	Rab7
	6.19031e-09	-0.783461	0.097	0.306	9.35665e-05	3	Pik3cd
	6.60287e-09	-0.623149	0.153	0.367	9.98024e-05	3	Rhoa
	6.93584e-09	-0.534212	0.068	0.276	0.000104835	3	Clic1
	8.53772e-09	-1.08924	0.08	0.268	0.000129048	3	Ckap4
	9.12444e-09	-0.635869	0.102	0.31	0.000137916	3	Actr2
	1.13774e-08	-0.5745	0.165	0.388	0.00017197	3	Msn
	1.16256e-08	-0.620984	0.102	0.314	0.000175722	3	Jak1
	1.33762e-08	-0.739589	0.358	0.531	0.000202181	3	Rpl37
	1.50778e-08	-0.56496	0.153	0.374	0.000227901	3	Ncor1
	1.66599e-08	-0.725813	0.131	0.341	0.000251814	3	Hck
	1.77085e-08	-0.63981	0.136	0.339	0.000267664	3	Grb2
	1.98584e-08	-0.751252	0.182	0.392	0.00030016	3	Kmt2e
	1.98655e-08	-0.609923	0.085	0.286	0.000300267	3	Cyth4
	2.1513e-08	-0.570381	0.148	0.366	0.00032517	3	Atp6v0c
	2.35535e-08	-0.641712	0.136	0.337	0.000356011	3	Tpm3-rs7
	2.57082e-08	-0.605242	0.21	0.428	0.00038858	3	Tln1
	2.74825e-08	-0.463585	0.193	0.422	0.000415398	3	Ptpn6
	2.85107e-08	-0.680017	0.114	0.312	0.000430939	3	Cd47
	3.11486e-08	-0.754175	0.074	0.264	0.000470812	3	Stat3
	3.25911e-08	-0.727682	0.176	0.379	0.000492614	3	Ccnl1
	3.56893e-08	-0.630464	0.176	0.373	0.000539443	3	Eif5a
	3.74389e-08	-0.626988	0.062	0.254	0.000565888	3	Gpsm3
	3.77052e-08	-0.664334	0.102	0.301	0.000569914	3	Smap2
	3.80575e-08	-0.701044	0.074	0.261	0.000575239	3	Prkcd
	4.59265e-08	-0.64862	0.119	0.312	0.000694179	3	Tax1bp1
	4.90904e-08	-0.289285	0.449	0.667	0.000742002	3	Ucp2
	5.58069e-08	-0.523698	0.165	0.384	0.000843521	3	Fus
	5.58861e-08	-0.826507	0.102	0.293	0.000844719	3	Stk38
	5.73285e-08	-0.65979	0.131	0.322	0.00086652	3	Arf1
	5.79991e-08	-0.73971	0.074	0.255	0.000876656	3	1810058I24Rik
	5.82228e-08	-0.674883	0.091	0.279	0.000880038	3	Pak2
	6.03194e-08	-0.685024	0.085	0.274	0.000911728	3	Efhd2
	6.82556e-08	-0.757272	0.085	0.268	0.00103168	3	Irf9
	6.97383e-08	-0.758182	0.074	0.255	0.00105409	3	Dok3
	7.6507e-08	-0.42371	0.102	0.297	0.0011564	3	Mtpn
	9.10483e-08	-0.47962	0.261	0.484	0.00137619	3	Fyb
	9.27652e-08	-0.59458	0.08	0.262	0.00140215	3	Tor1aip1
	9.29071e-08	-0.543805	0.295	0.484	0.00140429	3	Calm1
	1.14642e-07	-0.580096	0.199	0.4	0.00173281	3	Clk1
	1.35757e-07	-0.747277	0.097	0.281	0.00205197	3	Tut7
	1.68533e-07	-0.89828	0.108	0.284	0.00254738	3	Basp1
	1.85302e-07	-0.529661	0.153	0.348	0.00280083	3	Rhob
	1.86657e-07	-0.591133	0.08	0.255	0.00282132	3	Ppp1ca
	2.33772e-07	-0.855883	0.091	0.265	0.00353346	3	Tagln2
	2.74107e-07	-0.427134	0.125	0.317	0.00414313	3	Ubl5
	2.75516e-07	-0.463286	0.08	0.26	0.00416443	3	Rab8a
	2.83539e-07	-0.661877	0.108	0.286	0.00428569	3	Ptbp3
	4.46537e-07	-0.634673	0.182	0.356	0.00674941	3	Eif5
	5.53928e-07	-0.802993	0.108	0.275	0.00837263	3	Txnip
	6.01833e-07	-0.633013	0.125	0.303	0.00909671	3	Ptpn1
	6.26007e-07	-0.59871	0.142	0.323	0.0094621	3	Anp32a
	7.91374e-07	3.39088	0.477	0.304	0.0119616	3	Igkc
	8.0073e-07	-0.509636	0.125	0.308	0.012103	3	Syk
	8.04483e-07	-0.591173	0.188	0.37	0.0121598	3	Hnrnpc
	8.68433e-07	-0.465166	0.148	0.324	0.0131264	3	Ly6c2
	9.14116e-07	-0.529536	0.131	0.311	0.0138169	3	Lyn
	1.00127e-06	-0.621645	0.159	0.338	0.0151342	3	Aldh2
	1.1391e-06	-0.634648	0.131	0.302	0.0172175	3	Arhgap30
	1.37055e-06	-0.552231	0.153	0.337	0.0207159	3	Akap13
	1.37502e-06	-0.530889	0.182	0.37	0.0207834	3	9930111J21Rik2
	1.4328e-06	-0.569066	0.091	0.257	0.0216568	3	Sipa1
	1.59763e-06	-0.545582	0.193	0.357	0.0241482	3	Cox8a
	1.91952e-06	-0.481703	0.114	0.286	0.0290136	3	Gnb2
	2.05613e-06	-0.576013	0.278	0.445	0.0310784	3	Rbm39
	2.61639e-06	-0.863923	0.165	0.333	0.0395468	3	Wfdc17
	2.71427e-06	-0.534433	0.097	0.252	0.0410261	3	Tmem50a
	2.93606e-06	-0.614799	0.102	0.255	0.0443786	3	Chmp4b
	3.01589e-06	-0.640201	0.136	0.295	0.0455852	3	Atp6v1g1
	3.1885e-06	-0.405547	0.159	0.325	0.0481942	3	Tpm3
	3.31849e-06	-0.45272	0.131	0.297	0.050159	3	Ccnl2
	3.47531e-06	-0.468678	0.136	0.307	0.0525292	3	Ddx3x
	3.74908e-06	-0.497843	0.131	0.297	0.0566673	3	Ppp1r12a
	4.65214e-06	-0.50536	0.102	0.259	0.0703171	3	D8Ertd738e
	5.4275e-06	-0.806266	0.142	0.299	0.0820367	3	Slfn5
	6.18822e-06	-0.370814	0.153	0.327	0.0935349	3	Sdcbp
	9.08328e-06	-0.501846	0.108	0.259	0.137294	3	Pcbp2
	1.22365e-05	-0.406395	0.182	0.346	0.184955	3	Morf4l1
	1.48857e-05	-0.64453	0.114	0.254	0.224997	3	Shisa5
	1.64592e-05	-0.497002	0.108	0.254	0.248781	3	Ccni
	1.76777e-05	1.36305	0.352	0.228	0.267198	3	Ctsb
	2.0353e-05	0.715185	0.278	0.164	0.307636	3	Hsp90b1
	3.1066e-05	-0.279643	0.153	0.319	0.469562	3	Slc44a2
	4.7874e-05	-0.49354	0.176	0.321	0.723615	3	Sf3b1
	5.6054e-05	-0.418867	0.17	0.321	0.847256	3	Tapbp
	6.62472e-05	-0.501361	0.142	0.276	1	3	H2az1
	6.78147e-05	-0.422305	0.131	0.269	1	3	Serp1
	9.09129e-05	-0.672019	0.148	0.28	1	3	Nfkbia
	0.000122448	-0.602203	0.295	0.406	1	3	Rps27
	0.000132912	-2.00404	0.318	0.437	1	3	Ngp
	0.000140811	-0.374648	0.148	0.28	1	3	Cox6b1
	0.000222096	-0.440682	0.131	0.255	1	3	Fis1
	0.000284388	-0.374299	0.148	0.272	1	3	Hnrnpu
	0.000300205	-0.270478	0.148	0.28	1	3	Arhgdia
	0.000323394	-0.515276	0.148	0.271	1	3	Arid4a
	0.000353425	-0.586044	0.165	0.279	1	3	Zfp36l1
	0.000432233	-0.301819	0.131	0.262	1	3	Irf7
	0.000526978	-0.53905	0.256	0.359	1	3	Rpl9
	0.000530573	0.32558	1	1	1	3	Ab-CD64
	0.000565464	-0.373524	0.29	0.4	1	3	Oaz1
	0.000616635	-0.490469	0.142	0.252	1	3	Cybb
	0.00079071	-0.594057	0.295	0.392	1	3	Rps14
	0.000909421	-0.407999	0.443	0.261	1	3	H2-Aa
	0.00115358	0.528631	0.33	0.228	1	3	Ctss
	0.00125589	-0.409133	0.153	0.255	1	3	Rpl18
	0.00129733	-0.34168	0.176	0.293	1	3	Arhgef1
	0.00142562	-0.38135	0.341	0.485	1	3	Cst3
	0.00260765	-0.399239	0.159	0.254	1	3	Eif4a2
	0.00261674	0.480332	0.295	0.208	1	3	Calr
	0.0029917	-0.503166	0.409	0.467	1	3	Rps16
	0.0034537	-0.659077	0.381	0.431	1	3	Rps13
	0.00371384	-0.256044	0.369	0.484	1	3	Fosb
	0.00381224	-0.269111	0.159	0.253	1	3	Sf1
	0.00401613	-0.497482	0.591	0.633	1	3	Tpt1
	0.00414704	-0.269447	0.312	0.422	1	3	Hspa5
	0.00442174	-0.610363	0.381	0.435	1	3	Rpl17
	0.00520731	-0.34966	0.159	0.254	1	3	Luc7l2
	0.00532678	-0.275193	0.244	0.342	1	3	Hnrnpa2b1
	0.00637179	1.09834	0.92	0.929	1	3	Ab-CD11c:HL3
	0.00676768	-0.307121	0.176	0.27	1	3	Brd2
	0.00756684	-0.407878	0.273	0.352	1	3	Rps25
	5.38865e-239	2.70198	0.987	0.058	8.14494e-235	4	Cd79a
	3.28319e-223	1.89675	0.9	0.041	4.96254e-219	4	Ly6d
	1.06784e-221	1.72749	0.813	0.028	1.61403e-217	4	Cd19
	6.53687e-220	2.13668	0.913	0.046	9.88048e-216	4	Iglc2
	6.00643e-215	2.06036	0.86	0.04	9.07871e-211	4	Ms4a1
	3.52696e-206	1.78869	0.833	0.039	5.331e-202	4	Cd79b
	3.48643e-189	1.88657	0.767	0.035	5.26973e-185	4	Ighd
	2.18176e-184	1.43427	0.607	0.012	3.29773e-180	4	Fcmr
	1.00533e-172	1.57781	0.647	0.022	1.51956e-168	4	Ebf1
	3.94214e-166	1.4561	0.627	0.021	5.95854e-162	4	Pax5
	1.6314e-164	1.47254	0.747	0.041	2.46586e-160	4	Iglc3
	5.4892e-164	1.39991	0.733	0.04	8.29693e-160	4	Bank1
	2.27826e-157	1.09582	0.993	0.144	3.4436e-153	4	Ighm
	2.9252e-150	1.8129	0.773	0.061	4.42144e-146	4	Dusp2
	4.00679e-150	1.17762	0.493	0.01	6.05627e-146	4	Tnfrsf13c
	1.1949e-147	1.12005	0.5	0.011	1.80609e-143	4	Scd1
	3.95856e-147	1.57588	0.6	0.025	5.98336e-143	4	Cr2
	1.06253e-143	1.27448	0.62	0.03	1.60601e-139	4	Blk
	6.85311e-142	1.34596	0.82	0.073	1.03585e-137	4	Cd22
	7.50753e-142	1.3293	0.427	0.005	1.13476e-137	4	Fcer2a
	4.26035e-134	1.22404	0.54	0.022	6.43953e-130	4	Ralgps2
	1.52075e-129	1.03487	0.547	0.025	2.29861e-125	4	Snn
	5.61675e-126	0.982545	0.387	0.005	8.48972e-122	4	Vpreb3
	3.54351e-125	1.34261	0.807	0.084	5.35601e-121	4	H2-DMb2
	2.13824e-124	1.29282	0.7	0.059	3.23194e-120	4	Ptprcap
	2.13886e-121	1.26811	0.547	0.029	3.23289e-117	4	Rasgrp3
	1.64628e-120	1.01652	0.473	0.017	2.48836e-116	4	Pou2af1
	1.41086e-118	0.697894	0.993	0.26	2.13252e-114	4	Igkc
	4.64431e-118	1.39162	0.713	0.067	7.01988e-114	4	Ly6a
	1.99106e-116	0.981259	0.553	0.032	3.00949e-112	4	Ablim1
	2.47625e-114	1.24728	0.727	0.072	3.74285e-110	4	Ets1
	6.29362e-113	1.03359	0.427	0.014	9.5128e-109	4	Cd72
	8.4996e-113	0.846106	0.46	0.018	1.28471e-108	4	Cd2
	4.55631e-112	1.00039	0.46	0.019	6.88686e-108	4	Fcrla
	1.08706e-111	1.0527	0.553	0.035	1.64309e-107	4	Spib
	2.3829e-110	0.723094	0.347	0.005	3.60176e-106	4	Chst3
	4.61834e-109	1.15203	0.42	0.014	6.98062e-105	4	Iglc1
	3.1747e-108	1.25546	0.767	0.092	4.79856e-104	4	Ly86
	4.22597e-107	0.778582	0.4	0.012	6.38756e-103	4	Gm8369
	2.81618e-106	1.07775	0.493	0.028	4.25666e-102	4	Cd55
	3.74024e-102	1.26633	0.66	0.068	5.65337e-98	4	Pou2f2
	8.30566e-100	0.732439	0.38	0.013	1.2554e-95	4	Pkig
	8.7567e-100	0.917876	0.573	0.047	1.32358e-95	4	Snx2
	7.31652e-96	0.851551	0.44	0.023	1.10589e-91	4	Blnk
	1.60879e-95	0.882496	0.447	0.025	2.43168e-91	4	Gimap6
	9.34634e-95	0.77737	0.42	0.02	1.4127e-90	4	Gimap1
	4.51971e-94	0.937805	0.62	0.063	6.83154e-90	4	Napsa
	1.13873e-93	1.28369	0.933	0.184	1.7212e-89	4	Rpl35
	1.83136e-93	1.13052	0.913	0.16	2.76809e-89	4	Tmsb10
	1.05969e-92	1.28374	0.913	0.174	1.60172e-88	4	Rpl12
	1.83723e-92	0.879435	0.48	0.034	2.77697e-88	4	Tnfrsf13b
	2.36694e-92	1.04476	0.66	0.078	3.57762e-88	4	Srsf6
	8.92222e-92	0.94185	1	0.212	1.34859e-87	4	H2-Ab1
	3.17736e-90	1.29886	1	0.246	4.80258e-86	4	Cd74
	9.84825e-89	1.05382	0.607	0.064	1.48856e-84	4	Bcl11a
	1.13106e-88	1.32815	0.847	0.161	1.70959e-84	4	Rpl36a
	6.62537e-88	1.5537	0.973	0.273	1.00142e-83	4	Rps20
	8.86109e-88	1.03563	0.987	0.215	1.33935e-83	4	H2-Aa
	1.16172e-87	1.24302	0.9	0.176	1.75594e-83	4	Rpsa
	3.64331e-86	0.638483	0.327	0.01	5.50686e-82	4	S1pr1
	3.67674e-86	1.40999	0.953	0.227	5.55739e-82	4	Rps4x
	4.56959e-86	0.905704	0.493	0.041	6.90694e-82	4	Ptp4a3
	7.71924e-85	1.22863	0.893	0.182	1.16676e-80	4	Rack1
	1.60679e-84	1.00511	0.547	0.054	2.42867e-80	4	Tut4
	1.17175e-83	1.35102	0.967	0.239	1.7711e-79	4	Rpl5
	1.24602e-83	1.31723	0.953	0.23	1.88336e-79	4	Rps7
	8.96959e-83	0.872768	0.373	0.019	1.35575e-78	4	Fam43a
	1.58956e-82	0.599623	0.253	0.003	2.40261e-78	4	Plpp3
	6.07769e-82	0.896527	0.527	0.051	9.18643e-78	4	4930523C07Rik
	4.9274e-81	1.37242	0.98	0.279	7.44777e-77	4	Rps5
	2.34955e-80	1.15243	0.787	0.146	3.55134e-76	4	Rps18
	4.15233e-80	1.15531	0.68	0.102	6.27625e-76	4	Macf1
	4.79458e-80	1.29127	0.953	0.238	7.24701e-76	4	Rps3a1
	6.62555e-80	0.929648	0.507	0.049	1.00145e-75	4	Cd180
	6.71235e-80	1.21658	0.907	0.197	1.01457e-75	4	Rpl8
	2.11743e-79	0.96752	0.593	0.072	3.20049e-75	4	Mef2c
	1.60206e-78	1.3777	0.98	0.291	2.42151e-74	4	Rpl39
	1.90978e-78	1.28325	0.967	0.262	2.88664e-74	4	Rps3
	3.53281e-78	1.28418	0.92	0.224	5.33984e-74	4	Rpl4
	8.52469e-77	0.686113	0.293	0.01	1.28851e-72	4	Gga2
	1.03033e-76	1.31249	0.967	0.283	1.55735e-72	4	Rpl6
	1.03352e-76	0.977855	0.66	0.091	1.56217e-72	4	Klf4
	1.4505e-76	1.31271	1	0.311	2.19243e-72	4	Rps24
	4.9034e-76	1.2008	0.947	0.238	7.41149e-72	4	Rps19
	1.04485e-75	1.03485	0.547	0.063	1.5793e-71	4	Cd69
	1.55851e-75	1.18658	0.933	0.23	2.35569e-71	4	Rps15a
	2.97039e-75	1.27221	0.933	0.245	4.48975e-71	4	Rpl32
	1.38409e-74	1.2613	0.947	0.271	2.09205e-70	4	Rpl13
	1.81591e-74	0.974811	0.86	0.169	2.74475e-70	4	Nap1l1
	1.85174e-74	1.14947	0.92	0.221	2.79891e-70	4	Rpl26
	3.72689e-74	1.17263	0.92	0.239	5.63319e-70	4	Rps15
	3.82363e-74	1.02121	0.86	0.177	5.77942e-70	4	Rpl22
	4.84484e-74	1.05178	0.72	0.118	7.32297e-70	4	Foxp1
	7.65943e-74	1.03596	0.78	0.146	1.15772e-69	4	Rpl3
	1.27629e-73	0.69468	0.347	0.019	1.92912e-69	4	Slamf6
	2.07861e-73	1.10472	0.887	0.204	3.14181e-69	4	Rpl19
	2.10453e-73	1.24739	0.96	0.266	3.181e-69	4	Rps8
	2.15072e-73	1.0097	0.833	0.168	3.25081e-69	4	Rpl14
	7.35654e-72	1.20465	0.88	0.215	1.11194e-67	4	Rpl7
	8.41743e-72	1.52988	1	0.956	1.27229e-67	4	Ab-CD19
	1.18426e-71	0.668413	0.307	0.014	1.79001e-67	4	Bcl2
	1.62799e-71	1.01032	0.82	0.162	2.46071e-67	4	Npm1
	4.97548e-71	1.20413	0.933	0.256	7.52044e-67	4	Rpl38
	5.76031e-71	0.723498	0.313	0.015	8.70671e-67	4	Ikzf3
	5.87012e-71	1.08076	0.86	0.194	8.87269e-67	4	Rpl27
	2.96327e-70	1.22331	0.973	0.308	4.47898e-66	4	Rps28
	3.51719e-70	1.02912	0.913	0.21	5.31624e-66	4	Zfp36l1
	9.03252e-70	1.05103	0.713	0.128	1.36527e-65	4	Rpl10a
	9.18426e-70	0.960641	0.74	0.135	1.3882e-65	4	Rpl15
	1.46145e-69	1.0084	0.84	0.174	2.20898e-65	4	Ppp1r15a
	1.53746e-69	0.845581	0.4	0.032	2.32387e-65	4	Hvcn1
	1.86681e-69	0.371339	0.567	0.069	2.82169e-65	4	Irf8
	2.57688e-69	1.3141	0.98	0.376	3.89496e-65	4	Rps13
	1.03393e-68	0.536664	0.267	0.009	1.56278e-64	4	Gimap8
	1.3104e-68	1.28075	0.993	0.367	1.98067e-64	4	Rps26
	2.08863e-68	0.843852	0.52	0.063	3.15696e-64	4	H2-DMa
	4.83732e-67	1.33903	0.987	0.373	7.31161e-63	4	Eef1a1
	5.86462e-67	1.06686	0.887	0.215	8.86437e-63	4	Rps17
	1.82985e-66	0.956761	0.813	0.171	2.76581e-62	4	Rpl21
	2.18989e-66	0.997961	0.633	0.103	3.31002e-62	4	Rpl22l1
	2.42211e-66	0.78144	0.347	0.024	3.66102e-62	4	Pml
	2.46052e-66	1.14864	0.92	0.258	3.71908e-62	4	Rpl34
	3.74695e-66	1.23461	0.98	0.357	5.66352e-62	4	Rpl23
	4.19235e-66	1.23003	0.967	0.33	6.33674e-62	4	Rps14
	9.68028e-66	0.63286	0.327	0.02	1.46317e-61	4	Fcrl1
	9.85837e-66	0.929093	0.707	0.129	1.49009e-61	4	Cnbp
	1.26852e-65	1.12253	0.933	0.254	1.91736e-61	4	Rps6
	6.97037e-65	1.20802	0.94	0.295	1.05357e-60	4	Rpl9
	8.65865e-65	0.923772	0.5	0.065	1.30876e-60	4	Hmgn1
	8.80769e-65	1.14423	0.993	0.319	1.33128e-60	4	Ptma
	9.04363e-65	0.999373	0.833	0.187	1.36694e-60	4	Shisa5
	4.86669e-64	1.08599	0.94	0.274	7.356e-60	4	Rpl30
	5.15897e-64	1.05903	0.947	0.269	7.79779e-60	4	Rps21
	1.10614e-63	0.795627	0.493	0.06	1.67193e-59	4	Swap70
	1.42756e-63	0.71099	0.313	0.019	2.15776e-59	4	Irf4
	1.95884e-63	1.0689	0.973	0.305	2.96079e-59	4	Rplp2
	1.9865e-63	1.1842	0.987	0.371	3.00259e-59	4	Rplp1
	2.30853e-63	0.988977	0.88	0.221	3.48934e-59	4	Eef2
	2.80849e-63	0.849123	0.613	0.098	4.24504e-59	4	Snx5
	2.98157e-63	0.963602	0.773	0.16	4.50665e-59	4	Serbp1
	4.23423e-63	1.20966	0.96	0.345	6.40004e-59	4	Rps27
	4.37656e-63	1.08994	0.98	0.316	6.61517e-59	4	Rps23
	5.5833e-63	0.822605	0.68	0.121	8.43916e-59	4	Selenow
	6.35522e-63	1.16856	0.96	0.305	9.60592e-59	4	Rpl27a
	1.30807e-62	0.498699	0.26	0.011	1.97715e-58	4	Gem
	1.96258e-62	1.00744	0.967	0.298	2.96644e-58	4	Rpl31
	3.43369e-62	1.09441	0.96	0.302	5.19002e-58	4	Rpl18a
	3.4418e-62	0.956513	0.42	0.045	5.20228e-58	4	Gnl3
	4.55197e-62	0.713346	0.44	0.048	6.8803e-58	4	Ccdc50
	7.39972e-62	0.762065	0.28	0.014	1.11847e-57	4	Zfp318
	8.83486e-62	1.01622	0.873	0.224	1.33539e-57	4	Rplp0
	1.99741e-61	0.618244	0.28	0.014	3.01908e-57	4	Myo1e
	4.01087e-61	0.987086	0.96	0.282	6.06243e-57	4	Rps11
	4.23806e-61	1.59209	1	0.997	6.40583e-57	4	Ab-IgM
	5.06727e-61	0.763907	0.487	0.061	7.65918e-57	4	Cd83
	8.87784e-61	1.10803	0.947	0.317	1.34189e-56	4	Rpl23a
	1.31718e-60	0.642616	0.373	0.034	1.99092e-56	4	Lat2
	1.35612e-60	0.564318	0.307	0.02	2.04978e-56	4	A630001G21Rik
	1.56953e-60	1.03108	0.98	0.299	2.37234e-56	4	Rpl35a
	2.04352e-60	1.05063	0.927	0.278	3.08877e-56	4	Rpl28
	2.15156e-60	0.819232	0.747	0.15	3.25209e-56	4	Rpl7a
	3.86431e-60	0.817653	0.507	0.07	5.8409e-56	4	Filip1l
	6.22972e-60	0.932786	0.813	0.191	9.41623e-56	4	Rpl11
	6.8325e-60	0.761909	0.573	0.09	1.03273e-55	4	Snrpg
	1.90516e-59	1.01549	0.807	0.195	2.87964e-55	4	Rpl18
	4.70176e-59	0.524279	0.28	0.016	7.10671e-55	4	Rasgrp1
	7.37876e-59	0.537348	0.587	0.097	1.1153e-54	4	Tmem123
	1.48308e-58	0.670269	0.453	0.054	2.24168e-54	4	H2-Ob
	3.24783e-58	0.58547	0.28	0.016	4.9091e-54	4	Grap
	1.23124e-57	0.860929	0.867	0.22	1.86102e-53	4	Rps27rt
	1.92634e-57	0.760599	0.587	0.098	2.91166e-53	4	Rpl36
	4.90528e-57	0.851678	0.893	0.236	7.41433e-53	4	Eef1b2
	4.91519e-57	0.864427	0.827	0.199	7.42931e-53	4	Ptp4a2
	5.49962e-57	1.10824	0.953	0.354	8.31268e-53	4	Cd37
	5.57147e-57	0.815231	0.627	0.113	8.42128e-53	4	Hnrnpa1
	6.51222e-57	1.10633	0.967	0.381	9.84322e-53	4	Rpl17
	6.78402e-57	0.893071	0.713	0.15	1.0254e-52	4	Atp5g2
	1.00294e-56	0.955953	0.473	0.067	1.51594e-52	4	Smc6
	4.68565e-56	0.865409	0.593	0.106	7.08236e-52	4	Rps2
	4.21e-55	0.634346	0.353	0.033	6.36341e-51	4	Sema4b
	4.33882e-55	0.765613	0.513	0.078	6.55812e-51	4	Eif3e
	5.07556e-55	0.508313	0.267	0.016	7.67171e-51	4	Mtss1
	6.11156e-55	1.10098	0.987	0.426	9.23762e-51	4	Rps12
	7.57372e-55	0.80231	0.56	0.094	1.14477e-50	4	Rel
	1.79598e-54	0.48652	0.253	0.014	2.71462e-50	4	Snx30
	2.28303e-54	1.00255	0.98	0.391	3.4508e-50	4	Rps29
	2.6804e-54	0.647293	0.4	0.046	4.05142e-50	4	Slc1a5
	6.37604e-54	0.64447	0.373	0.04	9.63738e-50	4	Map4k1
	7.09963e-54	1.01541	0.907	0.29	1.07311e-49	4	Rpl37a
	7.68972e-54	0.676228	0.4	0.048	1.1623e-49	4	Nol7
	1.00764e-53	0.564648	0.273	0.018	1.52305e-49	4	Cd38
	1.45044e-53	0.731553	0.46	0.064	2.19234e-49	4	Man1a
	1.95001e-53	0.910073	0.633	0.126	2.94744e-49	4	Set
	2.51539e-53	0.559431	0.267	0.017	3.80201e-49	4	Trp53i11
	3.19837e-53	0.995283	0.913	0.293	4.83433e-49	4	Rps25
	3.88445e-53	0.637371	0.387	0.043	5.87134e-49	4	Rabgap1l
	4.24927e-53	0.58477	0.28	0.019	6.42277e-49	4	Lax1
	5.0771e-53	0.772784	0.567	0.099	7.67404e-49	4	Tmem243
	1.48804e-52	0.740775	0.48	0.073	2.24917e-48	4	Hspe1
	2.38179e-52	0.680516	0.607	0.112	3.60008e-48	4	Dnajc7
	1.37483e-51	0.925151	0.493	0.079	2.07806e-47	4	Tob2
	4.29845e-51	0.969172	1	0.498	6.49711e-47	4	mt-Nd5
	8.37701e-51	0.723356	0.36	0.039	1.26619e-46	4	Rhoh
	1.53735e-50	1.00039	0.893	0.287	2.32371e-46	4	Hsp90ab1
	3.10456e-50	0.638179	0.5	0.08	4.69254e-46	4	Cct2
	3.51501e-50	0.565734	0.433	0.06	5.31293e-46	4	Tcf4
	4.31031e-50	0.983069	0.967	0.416	6.51504e-46	4	Rps16
	4.6e-50	0.493663	0.287	0.022	6.9529e-46	4	Gimap3
	7.62483e-50	0.817217	0.773	0.195	1.15249e-45	4	Ncl
	9.09363e-50	0.686658	0.32	0.031	1.3745e-45	4	Sdc4
	1.09858e-49	0.844865	0.847	0.235	1.66051e-45	4	Hsp90aa1
	1.15629e-49	1.00155	0.993	0.596	1.74773e-45	4	Tpt1
	1.67017e-49	0.565796	0.347	0.037	2.52447e-45	4	Parp1
	1.93694e-49	0.718309	0.58	0.111	2.92769e-45	4	H2-Q7
	2.41134e-49	0.848413	0.787	0.203	3.64475e-45	4	Rpl24
	3.37533e-49	0.565066	0.293	0.025	5.10182e-45	4	Brwd1
	6.91125e-49	0.945723	0.533	0.096	1.04464e-44	4	Nr4a1
	8.91019e-49	0.728927	0.873	0.257	1.34677e-44	4	Jun
	1.54418e-48	0.818773	0.533	0.099	2.33404e-44	4	Eef1g
	1.57315e-48	1.03148	0.967	0.489	2.37781e-44	4	Rpl41
	1.63197e-48	0.686123	0.307	0.029	2.46672e-44	4	Foxo1
	1.74796e-48	0.757737	0.62	0.129	2.64205e-44	4	Rpl9-ps6
	1.81194e-48	0.671088	0.487	0.081	2.73874e-44	4	Xrn2
	1.97709e-48	0.856915	0.64	0.141	2.98837e-44	4	Tra2b
	2.43175e-47	-4.12709	0.647	0.863	3.67559e-43	4	S100a9
	4.84523e-47	0.547998	0.333	0.036	7.32357e-43	4	Fgd2
	5.39837e-47	0.532875	0.473	0.073	8.15964e-43	4	Ciita
	5.47737e-47	1.11779	0.973	0.428	8.27904e-43	4	Fosb
	9.6226e-47	0.876657	1	0.612	1.45446e-42	4	mt-Nd1
	9.67101e-47	0.652915	0.573	0.114	1.46177e-42	4	Eif3f
	1.78132e-46	0.563265	0.273	0.023	2.69247e-42	4	Camk2d
	1.96093e-46	0.636225	0.34	0.038	2.96395e-42	4	Strbp
	3.16622e-46	0.878759	0.96	0.37	4.78574e-42	4	Rps27a
	3.63168e-46	0.599143	0.287	0.026	5.48929e-42	4	Pxk
	1.02888e-45	0.587701	0.407	0.058	1.55515e-41	4	Syvn1
	1.06287e-45	0.568831	0.267	0.022	1.60653e-41	4	Dmxl1
	1.16319e-45	0.928971	0.92	0.34	1.75817e-41	4	Gm11808
	1.97929e-45	0.659101	0.313	0.034	2.9917e-41	4	Tgif1
	3.65204e-45	0.578176	0.467	0.078	5.52007e-41	4	Prpf4b
	5.98131e-45	-4.37986	0.487	0.816	9.04075e-41	4	S100a8
	6.47769e-45	0.567378	0.5	0.089	9.79103e-41	4	Il2rg
	7.44935e-45	0.931982	0.52	0.103	1.12597e-40	4	Irs2
	1.39679e-44	0.649886	0.407	0.06	2.11125e-40	4	Ifi203
	1.41645e-44	0.696942	0.62	0.138	2.14096e-40	4	Rpl29
	1.53014e-44	-3.49473	0.073	0.707	2.3128e-40	4	Slfn4
	1.54361e-44	0.634877	0.527	0.102	2.33317e-40	4	Naca
	1.74927e-44	0.830777	1	0.603	2.64402e-40	4	mt-Nd2
	1.8125e-44	0.76272	0.727	0.188	2.73959e-40	4	Sub1
	1.88287e-44	0.756169	1	0.429	2.84595e-40	4	mt-Nd4l
	2.24277e-44	0.68958	0.747	0.191	3.38995e-40	4	Ppia
	2.41482e-44	0.62383	0.387	0.055	3.65e-40	4	H2-Eb1
	3.5436e-44	0.824245	0.993	0.448	5.35615e-40	4	mt-Nd3
	7.19925e-44	0.536529	0.273	0.025	1.08817e-39	4	Tcof1
	7.5494e-44	0.475177	0.293	0.029	1.14109e-39	4	Fkbp3
	8.36788e-44	0.603191	0.307	0.033	1.26481e-39	4	Cnp
	9.64478e-44	0.654131	0.4	0.06	1.45781e-39	4	Lmo2
	1.1846e-43	-1.31077	1	1	1.79053e-39	4	Ab-CD64
	2.7723e-43	0.613427	0.3	0.032	4.19034e-39	4	Bin1
	3.24217e-43	0.498905	0.293	0.029	4.90054e-39	4	Hdac7
	9.71495e-43	0.677265	0.447	0.077	1.46841e-38	4	Nop53
	9.86812e-43	0.735509	0.673	0.166	1.49157e-38	4	Elf1
	1.17935e-42	0.672734	0.433	0.073	1.78259e-38	4	Dhx9
	1.45658e-42	0.480195	0.267	0.025	2.20162e-38	4	Cd40
	1.59894e-42	0.564629	0.447	0.076	2.41679e-38	4	Dad1
	1.78321e-42	0.57638	0.48	0.084	2.69532e-38	4	Sh3bp5
	2.06759e-42	-2.45195	0.12	0.704	3.12516e-38	4	Tyrobp
	2.19054e-42	0.510436	0.76	0.191	3.31101e-38	4	Ctss
	2.55863e-42	0.612315	0.627	0.141	3.86736e-38	4	Mbnl1
	3.13235e-42	0.523197	0.3	0.032	4.73455e-38	4	Pmf1
	3.40031e-42	0.682178	0.567	0.123	5.13957e-38	4	Ddx39b
	4.02334e-42	-2.05436	0.88	0.932	6.08127e-38	4	Ab-CD11c:HL3
	4.58597e-42	0.595299	0.32	0.038	6.9317e-38	4	Btla
	1.04641e-41	0.747586	0.793	0.23	1.58165e-37	4	Atf4
	1.21567e-41	0.639773	0.46	0.082	1.83748e-37	4	Sept1
	1.38017e-41	0.788705	1	0.66	2.08612e-37	4	mt-Cytb
	1.44632e-41	-1.26458	0.953	0.989	2.18611e-37	4	Ab-CD14
	1.90405e-41	0.718661	0.587	0.132	2.87797e-37	4	Nsa2
	2.22925e-41	0.639982	0.707	0.177	3.3695e-37	4	Rpl10
	2.24344e-41	0.614073	0.513	0.101	3.39096e-37	4	Bzw1
	6.05825e-41	0.480387	0.28	0.029	9.15704e-37	4	Tcf3
	8.95e-41	-2.24726	0.073	0.682	1.35279e-36	4	Fcer1g
	1.3805e-40	0.508328	0.32	0.04	2.08662e-36	4	Snrpd1
	1.50761e-40	0.653131	0.733	0.2	2.27875e-36	4	Eif4a2
	2.63598e-40	0.512088	0.293	0.032	3.98429e-36	4	Fcgr2b
	2.97442e-40	0.622883	0.373	0.057	4.49584e-36	4	Arpc5l
	3.31695e-40	0.677384	0.727	0.206	5.01357e-36	4	mt-Atp8
	4.11036e-40	0.573607	0.487	0.096	6.21282e-36	4	Gm2000
	4.39518e-40	0.604707	0.52	0.105	6.64331e-36	4	Mtdh
	4.63605e-40	0.563116	0.34	0.047	7.0074e-36	4	Aimp1
	5.84776e-40	0.73851	1	0.714	8.8389e-36	4	mt-Nd4
	6.10719e-40	-2.9502	0.127	0.687	9.23101e-36	4	S100a6
	6.87263e-40	0.575944	0.413	0.07	1.0388e-35	4	Gm10260
	1.28598e-39	0.713702	0.74	0.212	1.94376e-35	4	Serp1
	1.49235e-39	0.626564	0.533	0.112	2.25569e-35	4	Eif2s2
	2.64489e-39	0.506523	0.333	0.045	3.99775e-35	4	H2-DMb1
	5.33887e-39	0.77027	0.473	0.094	8.06971e-35	4	Sik1
	7.15089e-39	-2.67678	0.067	0.648	1.08086e-34	4	Ifitm3
	8.44633e-39	0.692827	1	0.759	1.27666e-34	4	mt-Atp6
	9.05711e-39	0.621963	0.42	0.074	1.36898e-34	4	Per1
	1.23637e-38	0.609598	0.627	0.151	1.86878e-34	4	Csk
	1.76003e-38	0.482131	0.36	0.053	2.66029e-34	4	Mef2d
	1.79142e-38	0.458648	0.26	0.026	2.70774e-34	4	Ifi209
	2.26702e-38	-2.25317	0.02	0.628	3.4266e-34	4	Alox5ap
	5.1264e-38	0.487936	0.32	0.042	7.74855e-34	4	Mif
	5.72956e-38	0.667034	0.667	0.176	8.66023e-34	4	Calr
	1.03607e-37	0.647903	0.553	0.13	1.56602e-33	4	Hnrnpdl
	1.54947e-37	0.497343	0.287	0.035	2.34202e-33	4	Wdr43
	1.68766e-37	-2.42592	0.373	0.742	2.5509e-33	4	S100a11
	1.79359e-37	0.618385	1	0.819	2.71102e-33	4	mt-Co2
	2.07911e-37	0.510156	0.293	0.036	3.14257e-33	4	Nop58
	2.69912e-37	0.597126	0.847	0.274	4.07972e-33	4	Hspa8
	3.07737e-37	0.52243	0.36	0.056	4.65145e-33	4	Ctsc
	3.09237e-37	0.713781	0.513	0.113	4.67412e-33	4	Scaf11
	3.66534e-37	0.487228	0.387	0.064	5.54016e-33	4	Crip1
	3.87461e-37	0.603845	0.573	0.133	5.85647e-33	4	Hnrnpa0
	4.94236e-37	0.470826	0.36	0.056	7.47038e-33	4	Esyt1
	8.17707e-37	0.672534	0.44	0.085	1.23596e-32	4	Tmod3
	1.38601e-36	0.516907	0.333	0.049	2.09496e-32	4	Rfk
	1.47392e-36	0.506533	0.587	0.138	2.22784e-32	4	Hsp90b1
	1.82152e-36	0.422868	0.28	0.034	2.75323e-32	4	Nme1
	1.93634e-36	-2.78777	0.153	0.664	2.92677e-32	4	Pglyrp1
	1.95211e-36	0.478887	0.373	0.061	2.95062e-32	4	Lpgat1
	2.72372e-36	0.477348	0.36	0.058	4.11691e-32	4	Tcp1
	3.69954e-36	0.481895	0.487	0.103	5.59185e-32	4	Bclaf1
	4.77122e-36	0.519149	0.347	0.054	7.21171e-32	4	Cct4
[truncated: 4,275 more rows]

## Sheet: eTable2
	Supplementary Table: Average Expression per Cell Type
	GeneName	Neutro.TD	Neutro.PG	Ab.TD	Ab.PG	Macro.TD	Macro.PG	mt.TD	mt.PG	Bcell.TD	Bcell.PG	HSC.TD	HSC.PG	NA.TD	NA.PG	Tcell.TD	Tcell.PG	DC.TD	DC.PG
	0610009B22Rik	0.0405251	0.0500365	0.116696	0.00748963	0.0136857	0	0	0.0268327	0.0240136	0	0.0785096	0.132673	0	0	0.405499	0	0	0.491553
	0610010F05Rik	0	0	0	0	0	0	0.128403	0.22518	0.0339789	0.0952935	0.132105	0.0426117	0	0.456621	0	0.506558	0	0
	0610012G03Rik	0.0512108	0.0185925	0.0604186	0.0170678	0.0928475	0.156003	0.237478	0.0597118	0.402569	0.296905	0.50976	0.0564595	0.047019	0.37525	0	0.497517	0.380468	0.495808
	0610030E20Rik	0.542699	0.667415	0.453687	0.50852	1.19211	1.40027	0.0840208	0.0653834	0.10342	0.560613	0.0915902	0.38842	0.257245	0	0.235095	0.300224	0.361869	0.116591
	0610040J01Rik	0	0.0248315	0	0	0	0	0	0	0	0	0.046996	0.0451909	0	0	0	0	0	0
	1110002E22Rik	0	0.0214405	0	0	0	0	0	0	0	0	0	0	0	0	0	0	0	0
	1110004F10Rik	0.0939525	0.0254021	0.156239	0.178033	0.43217	0.262064	0.22423	0.272892	0.348961	0.37954	0.727624	1.11984	1.55797	0.877429	0	1.26155	0.882321	0.399009
	1110008P14Rik	0.408216	0.36702	0.438834	0.126534	0.916081	1.13218	0.0402877	0.0152604	0.505855	0.687108	0.165539	0.137562	0.0705617	0	0.354975	0.861537	0.935245	0
	1110012L19Rik	0.0970794	0.0792575	0.0607179	0.0661055	0.0638224	0.0663475	0	0	0.0377791	0.0312051	0.036245	0	0.047019	1.18871	0	0.26288	0.181673	0
	1110032A03Rik	0.128788	0.0673551	0.0280219	0	0.0357161	0.262867	0.134243	0	0.0947441	0.0602132	0.248926	0.0873203	0	0	0	0	0.206941	0.774136
	1110032F04Rik	0	0	0	0	0	0	0	0	0	0	0.201726	0.0320056	0	0	0	0.126685	0	0
	1110038F14Rik	0	0	0	0	0	0.105004	0	0	0.0397874	0.146268	0.123829	0	0.0857339	0	0.235095	0.201837	0.232207	0
	1110051M20Rik	0	0	0	0	0	0.030496	0	0.00834825	0	0	0.0616438	0.0325404	0	0	0.405499	0.0465341	0	0
	1110059E24Rik	0.0943388	0.0393127	0	0.0405614	0.025377	0.175807	0.170477	0	0.315533	0.557453	0.0980707	0.0804668	0	0	0	0.0896186	0	0.597797
	1110059G10Rik	0.0424639	0.0566439	0	0	0.245054	0.206789	0.0272335	0	0.504872	0.220249	0.365114	0.238649	0.146972	0.433369	0	0.402477	0.316206	0.275841
	1110065P20Rik	0.13841	0.0181935	0	0	0.0134406	0	0	0	0.0475042	0.0397393	0.13039	0.0198436	0	0	0	0	0	0.424036
	1190007I07Rik	0	0.0185925	0	0	0	0	0	0	0.0491142	0.0172586	0	0.0189126	0	0	0.425342	0.149507	0	0.157307
	1300017J02Rik	0	0	0	0	0	0	0	0	0	0.0615915	0	0.0237713	0	0	0.235095	0.0405265	0	0
	1500009L16Rik	0.257732	0.197263	0.633197	0.392927	0.288841	0.0663908	0.216367	0.521022	0.0596466	0.0141447	0.123689	0.0176372	0	0	0	0.495714	0	0.135364
	1500011B03Rik	0.536953	0.280527	0.0604186	0.122091	0.182002	0.160879	0.220505	0.389916	0.58712	0.511186	0.591953	0.462244	0.389028	0	1.31044	0.70743	1.0583	1.71168
	1600002K03Rik	0	0	0.00608687	0	0.0509694	0.0366161	0.153979	0.344962	0.152355	0.111291	0.0361071	0.0387619	0	0	0	0.39465	0.34632	0.433502
	1600012H06Rik	0.16772	0.156649	0.19213	0.0172721	0.0626881	0	0	0	0.279369	0.0504745	0.313416	0.132931	0	0	0	0.179237	0.37485	0
	1600014C10Rik	2.17656	3.46317	1.08415	1.59629	2.43036	1.71122	0.385444	0.193815	0.237292	0.14173	0.337846	0.284719	0.110963	0.244097	0.354975	0.798234	0	0.123229
	1700001O22Rik	0	0	0	0	0	0	0	0	0	0	0	0.0221143	0	0	0	0	0	0
	1700001P01Rik	0	0	0	0	0	0	0	0	0	0	0	0	0	0	0	0	0	0
	1700008O03Rik	0	0.0219317	0	0	0	0	0	0	0	0	0	0	0	0	0	0	0	0
	1700010I14Rik	0.0773824	0.136695	0	0	0	0	0	0	0	0	0	0.0259231	0	0	0	0	0	0
	1700012B07Rik	0	0	0	0	0	0	0	0	0	0	0	0	0	0	0	0	0	0
	1700016K19Rik	0	0	0	0	0	0	0	0	0	0	0	0	0	0	0	0	0	0
	1700017B05Rik	0.0306906	0.0501721	0	0	0.0325178	0	0.219734	0.0580467	0.137131	0.11143	0.0460106	0.0470871	0	0	0	0.268165	0.798758	0.677928
	1700017N19Rik	0	0	0	0	0	0	0	0.10101	0	0	0	0	0	0	0	0	0	0
	1700019D03Rik	0	0	0	0.0419551	0	0	0.0670817	0	0	0.0316676	0	0.0518461	0	0	0	0	0	0
	1700020D05Rik	0.0239856	0	0	0	0	0	0	0	0	0	0	0	0	0	0	0	0	0
	1700020L24Rik	0.0135148	0.0615143	0.0920268	0.0484917	0.987843	0.575617	0.0864813	0	0.0295351	0	0.0363266	0.064495	0	0	0	0	0	0
	1700021F05Rik	0.0361822	0.027994	0	0	0	0	0.18747	0.0134385	0.196448	0.0343763	0	0.18541	0.047019	0	0	0.0752937	0.193177	0.132749
	1700024P04Rik	0	0	0	0	0	0.0348384	0	0	0	0	0	0	0	0	0	0	0	0
	1700025G04Rik	0	0	0	0.00572413	0	0	0	0	0	0	0.245976	0.460618	0	0	0.212671	0	0	0
	1700028J19Rik	0	0.0102393	0	0	0	0	0	0	0.0524356	0	0	0	0	0	0	0	0	0
	1700029I15Rik	0	0	0	0	0	0	0.196263	0.142401	0.0226572	0	0	0.0448067	0	0	0	0	0	0
	1700029J07Rik	0	0	0	0	0	0	0	0	0.0747155	0.0198224	0	0.0419633	0	0	0	0.0899316	0	0.373274
	1700030J22Rik	0.0155242	0	0	0	0	0	0	0	0	0	0	0	0	0	0	0	0	0
	1700030K09Rik	0	0	0.00715754	0	0.0538758	0	0	0.0134385	0	0.0899502	0	0	0	0	0	0	0	0.164447
	1700034J05Rik	0.0142248	0	0	0	0	0	0	0	0	0	0	0	0	0	0	0	0	0
	1700037C18Rik	0.169457	0.179438	0.0878488	0.0596076	0	0.17824	0	0	0.116778	0.0856598	0.328898	0.135368	0.109409	0.17414	0	0	0	0.373274
	1700037H04Rik	0.201755	0.393341	0.554335	0.30882	0.839402	0.684705	0.0490235	0.0964589	0.143524	0.035966	0.0745652	0.0485016	0.324465	0	0	0.296024	0	0
	1700056E22Rik	0	0	0	0	0.0521948	0	0.223122	0	0.0273605	0.24687	0.0186269	0.0320056	0	0	0	0.31176	0	0.536749
	1700064H15Rik	0	0	0	0	0	0	0	0	0	0	0	0.0176372	0	0	0	0	0	0.132749
	1700066B19Rik	0	0	0	0	0	0	0	0	0	0	0	0	0	0	0	0	0	0
	1700066M21Rik	0	0	0.134669	0	0.0793165	0.0358515	0	0	0	0	0	0	0	0	0	0.216488	0	0
	1700092M07Rik	0	0	0	0	0	0	0	0	0	0	0	0.0801661	0	0	0	0.0405265	0	0
	1700093K21Rik	0	0	0	0	0	0.0760109	0	0	0.0195791	0	0	0.0176372	0	0	0	0	0	0.373274
	1700094D03Rik	0.2033	0.0118457	0	0.0213922	0.0564697	0.123801	0.0284126	0	0.0313962	0.0405416	0	0.116131	0	0	0	0.0924625	0	0
	1700102P08Rik	0.0254168	0.0109902	0	0.0698227	0	0.101001	0	0	0.0590981	0.0667735	0	0	0	0	0	0	0	0
	1700109H08Rik	0	0.0169855	0	0.269768	0	0	0.0696301	0.0790239	0.0610777	0.0132191	0.0291664	0.0262782	0	0	0	0	0	0
	1700123O20Rik	0.0826164	0.203005	0.0210445	0	0.307682	0.352538	0.0311418	0.0320148	0.160198	0.223887	0	0.146286	0.117702	0	0.133154	0.295293	0.378992	0.455355
	1810010H24Rik	0	0	0	0	0	0	0	0	0	0	0	0	0	0	0	0	0	0
	1810013L24Rik	1.15884	1.21312	0.691631	0.672382	0.436128	0.340506	0	0.10591	0.361406	0.192028	0.142283	0.476388	0	0	0	0.696105	0.476832	1.1576
	1810020O05Rik	0	0	0	0	0	0	0	0	0	0	0	0.0801661	0	0	0	0	0	0
	1810024B03Rik	0	0.0244026	0.181554	0	0.0273715	0	0.134045	0.0160074	0.0437445	0.0172586	0.0591891	0.0229316	0	0	0.235095	0.0405265	0	0
	1810030O07Rik	0.0359785	0.0147556	0	0.0250495	0.204034	0.0953087	0.0799162	0.126622	0.108157	0.278234	0.175781	0.486267	0	0.220751	0	0.372873	0.766129	0
	1810037I17Rik	1.19469	1.10335	0.758152	0.482201	2.23781	1.92863	0.329944	0.442842	0.518218	0.470157	1.15065	1.03184	0.354059	0.585857	0.538653	0.678661	1.64759	0.778354
	1810049J17Rik	0	0	0	0.0454814	0	0	0	0	0	0	0	0	0	0	0	0	0	0
	1810055G02Rik	0.0519823	0.0251613	0.011525	0.0145936	0.231137	0.33925	0.0316272	0	0.221194	0	0.0552553	0.0522013	0	0	0	0.131829	0.232207	0
	1810058I24Rik	2.67223	2.61958	1.63828	1.32473	2.88265	2.83677	0.431536	0.387744	0.589414	0.570286	1.14176	1.34974	0.927161	0.17414	0	1.15673	2.03864	1.39751
	1810062G17Rik	0	0	0	0	0	0	0	0	0.0115117	0.0198224	0	0.0284008	0	0	0	0	0	0
	2010109A12Rik	0.0615192	0.100478	0	0	0	0	0	0	0.106474	0.0381563	0.0230053	0.031493	0	0	0	0.326073	0	0
	2010300C02Rik	0	0	0	0	0	0	0	0	0	0	0	0	0	0	0	0	0	0
	2010315B03Rik	0.0933497	0.0934799	0	0	0.063772	0.109953	0.015284	0.122907	0.0906734	0.254812	0.150816	0.133389	0.047019	0	0.790576	0	0.232207	0
	2200002D01Rik	0	0	0	0	0	0	0	0	0.0413796	0	0.227024	0.329866	0	0	0	0	0	0
	2210016F16Rik	0.0174108	0	0	0.0581429	0.0357161	0	0.177557	0.508579	0.124176	0.173953	0.326531	0.186572	0.135161	0.370714	0	0.234826	0.193177	0.275841
	2210016L21Rik	0	0.0365531	0	0	0.0577396	0.148013	0.0608532	0.195588	0.220537	0.302419	0.164194	0.315651	0.333174	0	0.642311	0.644861	0.761987	0.164447
	2210408I21Rik	0	0	0	0	0	0	0	0	0	0	0.147432	0.0737898	0	0	0	0	0	0
	2300009A05Rik	0.104425	0.0227558	0	0	0.030828	0	0.0434454	0.161187	0.0815388	0.15253	0.110081	0.0597912	0	0	0.235095	0	0	0.11789
	2310009A05Rik	0.201685	0.112067	0.323301	0.015146	0.313528	0.337972	0.0427542	0.00834825	0.151307	0.0394758	0.144498	0.249746	0.116877	0.364685	0	0.26172	0	0.290909
	2310009B15Rik	0	0	0	0.0100145	0.0366394	0	0.018147	0	0	0	0.0883384	0.0974656	0	0	0.212671	0	0.198795	0.123229
	2310011J03Rik	0.239658	0.0710571	0.0532822	0.068633	0.0345199	0.0610161	0	0	0.164434	0.288573	0.206859	0.131461	0	0.393183	0.212671	0.529839	0.232207	0
	2310022A10Rik	0	0	0	0	0.115279	0.10079	0	0.00834825	0.13502	0.138248	0.0963864	0.0518017	0.158637	0	0	0.281695	0.663094	0.1472
	2310022B05Rik	0.0236483	0.0172521	0	0	0	0	0	0	0.0673083	0	0.0834404	0	0	0.593472	0.407216	0.0924625	1.2102	0.593687
	2310030G06Rik	0	0	0	0	0	0	0	0	0	0	0	0	0	0	0	0	0	0
	2310033P09Rik	0.0252162	0.0211496	0.00955176	0.0992063	0.0426236	0.178928	0.134243	0	0.228619	0.198167	0.143049	0.160482	0.22929	0.442478	0	0.337801	0.380468	0.55788
	2310034G01Rik	0	0	0	0	0	0	0.252026	0	0	0.0198224	0	0.0211641	0	0	0	0	0	0
	2310039H08Rik	0.0296097	0	0	0	0	0.0549765	0	0	0.0622297	0.0946801	0.0966178	0.0211641	0.047019	0	0	0	0	0
	2310057M21Rik	0	0	0	0	0.0323016	0.0414635	0	0	0.0452223	0	0.0291664	0.0726772	0	0	0	0.462972	0.611748	0.184162
	2310061I04Rik	0.0324684	0.0309298	0.0983327	0	0.025377	0.170747	0	0.22921	0.200984	0.0141447	0	0.137852	0	0	0.235095	0.1671	0	0.11789
	2410002F23Rik	0	0	0	0	0	0	0.018147	0	0.183268	0.288659	0.176149	0.125652	0	0	0.133154	0	0.198795	0.376544
	2410004B18Rik	0.286553	0.125459	0.242885	0.268492	0.0812881	0.385826	0.220069	0	0.123075	0.157812	0.131818	0.166298	0	0	0.395288	0.417598	0	0
	2410004P03Rik	0.0285768	0	0	0	0	0	0.0708456	0	0	0	0	0	0	0	0	0	0	0
	2410131K14Rik	0.145187	0.104929	0.0145747	0.0116087	0.101617	0.121213	0	0.0900922	0.157248	0.0675466	0	0.0373173	0	0	0.395288	0.136336	0	0
	2510002D24Rik	0	0.0572997	0	0	0.0165061	0	0	0	0.078787	0.45179	0.0396096	0.0256447	0.374079	0	0	0.0640566	0	0.123229
	2510009E07Rik	0	0	0	0	0	0	0	0	0	0	0.0186269	0.155303	0	0	0	0	0	0
	2510039O18Rik	0.654234	0.602188	0.461881	0.398634	0.414374	0.799998	0.330281	0.169456	0.286934	0.221664	0.433386	0.301397	0.047019	0.244097	0	0.531367	0.181673	0.1472
	2610001J05Rik	0.293415	0.0116963	0.249661	0.0241109	0.237245	0.283146	0.395124	0.41277	0.371906	0.321225	0.556786	0.796962	0.139821	0.140994	0.235095	0.611744	0.387137	0.589592
	2610002M06Rik	0	0	0	0	0	0	0	0	0.103157	0.0282893	0	0.0868465	0.430503	0	0	0.0640566	0	0
	2610008E11Rik	0	0	0	0	0	0.0428493	0	0.175908	0.0500918	0.0698812	0.0568655	0	0	0.105736	0	0	0	0
	2610021A01Rik	0	0	0	0	0	0	0.0273427	0.00763019	0	0.0181594	0.19544	0.0999129	0	0	0	0	0.431002	0
	2610044O15Rik8	0	0	0	0	0.0366394	0.20158	0	0	0.024223	0.129651	0.0598924	0.0638069	0	0	0	0.0952526	0.193177	0.289855
	2610301B20Rik	0	0	0	0	0	0	0	0	0	0.046472	0.25166	0.0417763	0	0	0	0.0879198	0.180196	0
	2610318N02Rik	0	0	0	0	0	0	0	0	0	0.102375	0	0	0.0645995	0	0	0	0	0
	2610507B11Rik	0.0815758	0.0523179	0.198284	0.046503	0.0870676	0.201651	0.336487	0.148926	0.610333	0.359032	0.421548	1.24822	0.257367	0.452745	1.54814	0.469651	0.905514	1.15183
	2610528A11Rik	0	0	0	0	0	0	0	0	0	0	0	0.464362	0	0	0	0	0	0
	2700049A03Rik	0.0733524	0.0621995	0.042089	0.252873	0.132678	0.164073	0	0	0.0578004	0.0840321	0	0.0441498	0	0	0	0.0347671	0	0
	2700062C07Rik	0	0	0	0	0	0	0	0.0876148	0.0675037	0.0451182	0.0383386	0.15474	0	0	2.34208	0	0	0.25181
	2700081O15Rik	0	0	0.047104	0	0	0	0	0	0.0329284	0.0308356	0	0.0719027	0	0	0	0	0	0.164447
	2700097O09Rik	0	0	0	0.135281	0.0344383	0	0.153979	0.0387939	0	0.0504745	0.118544	0.22982	0	0	0	0	0	0.55788
	2810004N23Rik	0.109491	0	0	0	0.0917552	0.161493	0.19849	0.533409	0.421846	0.392919	0.170437	0.349284	0	0.195122	0	0.081053	0	0
	2810006K23Rik	0	0	0	0	0.170548	0.0273865	0.0670817	0.0160074	0.1631	0.0763438	0	0.0932875	0.0645995	0.317209	0.405499	0.190505	0	0
	2810021J22Rik	0	0	0	0	0.0357161	0	0	0	0	0	0	0.0165988	0	0	0	0.0347671	0	0
	2810408A11Rik	0.0262091	0	0.0295062	0	0.0848572	0	0	0	0	0	0	0	0	0	0	0	0	0
	2900026A02Rik	0	0	0	0	0	0	0.103267	0	0	0	0.227871	0.460618	0	0	0	0.141787	0	0
	3110001I22Rik	0.0326342	0	0	0	0	0	0.0458396	0	0.0903626	0.0181594	0	0.0848503	0	0.169563	0	0.0896186	0	0
	3110009E18Rik	0.0368499	0.0297358	0	0	0	0	0	0	0	0.0407943	0.030352	0.098323	0.0645995	0	0	0.422061	0	0.143092
	3110040N11Rik	0.0307793	0	0	0	0	0.0483428	0	0.114093	0.197797	0.112463	0.0413777	0.0908469	0	0.421494	0.567646	0.424431	0	0.157307
	3110082I17Rik	0.155288	0.0875627	0.0121637	0.111538	0.0912915	0.0670529	0	0	0.0941215	0.0693303	0	0	0.246548	0	0	0.0465341	0.316206	0
	3300002I08Rik	0	0	0	0	0	0	0	0	0	0	0	0	0	0	0	0	0	0
	3830403N18Rik	0	0	0	0.0495516	0	0	0	0.342278	0	0.012032	0	0	0	0	0	0	0	0
	3830406C13Rik	0.0503769	0.0488714	0	0	0	0.0602845	0.247871	0.00763019	0.247574	0.163106	0.538517	0.334735	0.197892	0.146574	0.405499	0.180642	0.386354	0.123229
	4430402I18Rik	0	0	0	0	0	0	0	0	0	0	0	0	0	0	0	0	0	0
	4833420G17Rik	0.410912	0.537598	0.209962	0.347866	0.132183	0.842208	0.162107	0.319488	0.737799	0.964732	0.506406	0.243013	0	0	3.06969	0.402702	1.44318	0.380381
	4833439L19Rik	0.0555764	0.0758489	0	0	0.126986	0.114537	0.0359495	0.139969	0.160928	0.169533	0.0949327	0.291367	0	0	0	0.141787	0.655732	0.480464
	4921507P07Rik	0	0	0	0	0	0.0549765	0	0	0	0	0	0	0	0	0	0	0	0
	4921524J17Rik	0.0278543	0.0601572	0	0	0	0	0.365462	0.0134385	0.225125	0.196395	0.121466	0.242254	0.162144	0	0.407216	0.469928	0	0.321754
	4921536K21Rik	0	0.0151319	0	0	0	0	0	0	0	0	0.0870898	0	0	0	0	0	0.27674	0
	4930402H24Rik	0.0859416	0.0768013	0.0113279	0	0.122793	0.290951	0.149129	0	0.120244	0.0616713	0.0878855	0.0332631	0	0	0	0	0	0.460283
	4930404N11Rik	0.0278543	0	0	0	0	0	0	0	0	0	0.046996	0	0	0	0	0	0	0
	4930407I10Rik	0	0	0	0	0	0	0	0	0	0	0	0	0	0	0	0	0	0
	4930430F08Rik	0	0	0	0	0	0	0	0	0	0	0.0311131	0.0689822	0.117702	0	0	0.126685	0.34632	0
	4930432K21Rik	0	0	0	0	0	0	0.0123036	0	0	0	0	0.0198436	0	0	0	0	0	0
	4930433I11Rik	0	0	0	0	0	0	0	0	0	0	0	0	0	0	0	0	0	0
	4930438A08Rik	0.079157	0.047339	0.0295062	0.00537097	1.70086	1.87409	0	0	0	0	0.072982	0	0	0	0	0	0	0
	4930452B06Rik	0	0	0	0	0	0	0	0	0	0	0.036245	0	0	0	0	0	0	0
	4930453N24Rik	0.118994	0.048313	0.0121637	0	0.131596	0.152907	0.0790818	0.0480899	0.164351	0.161545	0.0186269	0.281911	0.114943	0	0.405499	0.605306	0.860982	0.809917
	4930474N05Rik	0	0	0	0	0	0	0	0	0.0260396	0	0	0	0	0	0	0	0	0
	4930503L19Rik	0	0	0	0	0.0564697	0	0	0.0516764	0.0150741	0	0.154977	0.0645947	0	0	0.133154	0.100965	0	0.184162
	4930519G04Rik	0.141922	0.0721884	0	0.0139482	0.042218	0	0	0	0	0	0	0	0	0	0	0	0	0
	4930522L14Rik	0	0	0	0	0	0	0	0	0.034125	0.0933344	0	0.0325488	0	0	0	0	0	0.132749
	4930523C07Rik	0.189812	0.226084	0	0.0383933	0.380744	0.382892	0.13818	0.204642	2.28541	1.88366	0.295613	0.380537	1.02172	3.04089	0.345825	0.702637	0.265428	0.164447
	4930539E08Rik	0.0312611	0	0	0	0	0	0	0	0	0	0	0	0	0	0	0	0	0
	4930548H24Rik	0	0	0	0	0	0	0	0	0	0	0	0	0	0	0	0	0	0
	4930550C14Rik	0	0	0	0	0	0	0	0	0	0	0	0	0	0	0	0	0	0
	4930550L24Rik	0	0	0	0	0	0	0	0	0	0	0	0	0	0	0	0	0	0
	4930558K02Rik	0	0	0	0	0	0	0	0	0.0313962	0.0431444	0	0	0	0	0	0	0	0
	4930562C15Rik	0	0	0	0	0	0	0	0	0	0	0	0	0	0	0	0	0	0
	4930563E22Rik	0.0398862	0.0464552	0	0	0.0134406	0	0	0	0	0	0	0	0	0	0	0	0	0
	4930579G24Rik	0.0461356	0	0	0.0861475	0	0	0	0	0	0.0511876	0	0.0151577	0	0	0	0.0813013	0	0
	4930590J08Rik	0	0.0145032	0	0	0	0.0358515	0	0	0	0	0	0	0	0	0	0	0	0
	4930595M18Rik	0	0	0	0	0	0	0	0	0	0	0	0	0	0	0	0	0.193177	0
	4931406B18Rik	0.0312611	0	0	0	0	0	0.118002	0	0	0	0	0	0	0	0	0	0	0
	4931406C07Rik	0.0571049	0.0213479	0.00772774	0	0	0.123268	0.171656	0.108572	0.0453145	0.0420239	0.0285016	0.0262782	0	0	0	0	0.27674	0.280535
	4931406P16Rik	0	0.032239	0	0	0.0581246	0.181801	0.0142063	0.349768	0.338531	0.105443	0.36201	0.447697	0	0	0	0	0.405736	0.143092
	4931408C20Rik	0	0	0	0	0	0	0.0158136	0	0	0	0	0	0	0	0	0.145594	0	0
	4931414P19Rik	0.0318533	0	0	0	0	0	0.0123036	0	0.0303168	0.0919808	0	0.0493688	0	0	0	0	0	0
	4931422A03Rik	0	0	0	0	0	0	0	0	0	0	0	0	0	0	0	0	0	0
	4931428F04Rik	0	0	0	0	0	0	0	0	0.0260396	0	0.0345894	0.0165988	0	0	0	0.0640566	0	0
	4931428L18Rik	0.0203108	0.021425	0	0	0	0	0.0680865	0	0	0	0	0	0	0	0	0	0	0
	4932414N04Rik	0	0.0212409	0	0	0	0	0	0	0	0	0.0598924	0	0	0	0	0	0	0
	4932415D10Rik	0	0	0	0	0	0	0	0	0	0	0	0	0	0	0	0	0	0
	4932429P05Rik	0	0	0	0	0	0	0	0	0	0	0	0	0	0	0	0	0	0
	4932438A13Rik	1.2961	1.18776	0.866234	1.16284	0.891235	1.42804	0.335745	0.28302	0.389605	0.657857	0.369212	0.416764	0.301601	0.266134	2.89083	0.186983	0.198795	0.276458
	4933412E24Rik	0.0660296	0	0	0	0	0	0	0	0	0	0	0	0	0	0	0	0	0
	4933424G06Rik	0	0	0.00995255	0	0	0	0	0	0	0	0	0	0	0	0	0	0	0
	4933427D14Rik	0	0	0	0	0	0	0	0	0	0	0	0	0	0	0	0	0	0
	4933428G20Rik	0	0	0	0	0	0	0	0	0	0	0	0	0	0	0	0	0	0
	4933430I17Rik	0	0	0	0	0	0	0	0	0.026058	0	0	0	0	0	0	0	0	0
	4933434E20Rik	0.221678	0.0360228	0.181107	0.116253	0.246724	0.138377	0.0284126	0.03372	0.508458	0.439976	0.23863	0.260963	0.205001	0	0	0.0465341	1.20414	0.275841
	5031439G07Rik	1.035	0.991084	0.599819	0.59266	0.354081	0.41504	0.252314	0.225301	0.669979	0.55325	1.72717	2.01958	0.368674	0.105736	0	0	1.69201	2.22627
	5330417C22Rik	0	0	0	0	0	0	0	0	0	0	0.0345894	0	0	0	0	0.136336	0	0
	5430403G16Rik	0	0	0	0	0.0350295	0.0172814	0	0.274672	0.0485413	0.0439922	0.0311131	0.0320056	0	0	0	0.0347671	0	0.289855
	5430427O19Rik	0.442245	0.280137	0	0.168582	0.0325178	0	0	0	0.105066	0.247122	0.151963	0.160475	0	0	0	0	0	0.116591
	5730409E04Rik	0	0	0	0	0	0	0	0	0.0464556	0.0141447	0.0286993	0	0	0	0	0	0	0
	5730455P16Rik	0	0	0	0	0	0	0.018147	0	0.0402467	0.0732993	0.0622262	0.0954806	0	0	0	0	0	0.116591
	5730480H06Rik	0	0	0	0	0.0211265	0	0.0311418	0	0.0388908	0.0864748	0.0952842	0.0728984	0	0.209974	0	0	0	0
	5730507C01Rik	0	0	0	0	0	0	0	0	0	0	0.0286993	0	0	0	0	0	0	0
	5830411N06Rik	0	0.0199152	0	0	0	0	0	0	0	0	0	0	0	0	0	0.112012	0	0
	6030458C11Rik	0.1139	0	0	0	0	0	0.04329	0	0.216167	0.243339	0.39276	0.155184	0	0	0	0	0	0.311646
	6330403K07Rik	0	0	0	0	0	0	0	0	0	0	0	0	0	0	1.62199	0.334214	0	0
	6430548M08Rik	1.3328	1.31505	1.10582	0.488614	1.81897	2.16692	0.278999	0.0480899	0	0	0.0925846	0.137589	0	0	0	0	0	0
	6430550D23Rik	0	0	0	0	0	0	0	0	0	0	0	0.0370124	0	0	0	0	0	0
	6430571L13Rik	0	0	0	0	0	0	0	0	0.0361808	0.0394758	0	0	0	0	0	0	0	0
	6720489N17Rik	0	0	0	0	0	0	0	0	0	0	0	0.0376957	0	0	0	0	0	0
	8030462N17Rik	0.37307	0.126193	0.047104	0.211786	0.175022	0.166021	0.138244	0	0.25975	0.452647	0.209361	0.234905	0.139665	0	0	0.204475	0	0.300399
	9030025P20Rik	0.114146	0	0.0206776	0	0.0390064	0.415823	0	0	0.0247353	0	0.121662	0.0976019	0	0	0	0	0	0
	9030624G23Rik	0	0	0	0	0	0	0	0	0	0	0	0.0166643	0	0	0	0	0	0
	9130019O22Rik	0	0	0	0	0	0	0	0	0	0.0500801	0	0	0	0	0	0	0	0
	9130023H24Rik	0.0424288	0	0	0.0391282	0.0350295	0	0	0	0	0	0	0	0	0	0	0	0	0
	9130230L23Rik	0.119269	0.0837666	0.0532822	0.195464	0.0571337	0	0	0	0.0195791	0	0.0186269	0.10133	0	0	0	0	0	0
	9130401M01Rik	0	0.0230385	0	0	0.0209357	0	0.0950137	0.0477263	0.103552	0.0912293	0.191577	0.273993	0.158637	0	0.865478	0.335766	0	0
	9430015G10Rik	0.0497196	0	0	0.0225043	0.030828	0.0392444	0.0987849	0.0134385	0.239306	0.0141447	0.0456709	0.0196801	0.094038	0	0	0.140448	0	0.304506
	9430038I01Rik	0.0540529	0.043103	0.0651263	0	0.0791757	0.0702184	0	0	0.859124	0.54488	0.615975	0.336397	0.0645995	0.287568	0	0.205927	0.545116	0.445761
	9430069I07Rik	0	0	0	0	0	0	0	0	0	0	0	0	0	0	0	0	0	0
	9530053A07Rik	0	0	0	0	0	0	0	0	0	0	0	0	0	0	0	0	0	0
	9530068E07Rik	0.669197	0.760128	0.447965	0.136489	0.845653	0.6479	0.0490235	0.0134385	0.40234	0.165116	0.543181	0.579475	0	0.209974	0	0.19461	0.818306	0.864412
	9530077C05Rik	0.0602772	0.0868919	0	0	0.305717	0	0	0	0	0	0	0.0494076	0	0	0.235095	0	0	0
	9830107B12Rik	0.99824	0.774947	0.388181	0.458747	1.57959	0.687602	0	0.109582	0	0	0	0	0	0.105736	0	0	0	0
	9930012K11Rik	0.151633	0.215456	0.397282	0.243522	0.0394589	0.0659039	0	0	0	0.120617	0	0	0	0	0	0.0347884	0	0
	9930021J03Rik	0.443671	0.157629	0.236099	0.200902	0.479267	0.440769	0.216264	0.102201	0.448507	0.1943	0.694034	0.430743	0.255363	0.13836	0.694879	0.739651	0.91947	0.304506
	9930022D16Rik	0	0	0	0	0	0	0	0	0	0.0269644	0.0870898	0.0353089	0	0	0	0.145594	0	0
	9930104L06Rik	0	0	0.024518	0.0608162	0.0345199	0	0	0	0.0115117	0	0.0345894	0.0803381	0.229507	0	0	0	0	0
	9930111J21Rik1	0.0239856	0.0248315	0.10226	0.121501	0.0835709	0.0302847	0.205863	0.1124	0.0566816	0	0	0.0325404	0	0	0	0	0	0.143092
	9930111J21Rik2	4.22194	6.29672	2.54888	4.05879	1.80511	2.48596	2.0813	1.60789	4.26186	4.38001	1.61741	2.27249	0.235252	2.75736	1.42263	2.37609	3.69939	2.3428
	a	0.0254168	0	0	0	0	0	0	0.0159784	0	0	0	0	0	0	0	0	0	0
	A030005L19Rik	0.0278543	0.0360993	0	0	0.234261	0.0547885	0	0	0	0	0	0.0221143	0	0	0	0	0	0
	A130010J15Rik	0.0533542	0	0.088023	0	0	0	0	0.03372	0.0330098	0	0.110142	0.119203	0	0	0	0	0.646087	0.189555
	A2m	0	0	0.0657687	0	0	0	0	0	0	0	0	0	0	0	0	0	0	0
	A2ml1	0	0	0	0	0.042218	0.0659039	0	0	0	0	0.299796	0	0	0	0	0	0	0
	A430005L14Rik	0	0	0	0	0	0.0355467	0	0	0.0918392	0	0.178148	0.021957	0	0	0.235095	0.21163	0	0.143709
	A430033K04Rik	0	0	0	0	0	0	0	0	0.0586923	0	0	0.0198436	0	0	0	0	0	0
	A530032D15Rik	0.0701102	0.175498	0.324505	0	0.441233	0.526216	0.273165	0.353908	0.612136	0.550116	0.0552553	0.224707	0	0	0	0	0.361869	0.922081
	A530064D06Rik	1.33058	1.66624	1.05891	0.548727	1.13767	0.458306	0.231941	0	0.0361808	0	0	0.0484756	0	0	0	0	0	0.470963
	A630001G21Rik	0.0207865	0.00859108	0	0.117869	0.258382	0.355984	0.21063	0	0.830091	1.04041	0.128776	0.11255	0	0.13836	0.133154	0.0853126	0	0.444462
	A630010A05Rik	0	0	0	0	0	0	0	0	0	0	0	0	0	0	0	0	0	0
	A630089N07Rik	0	0	0	0	0	0	0	0	0	0	0	0	0	0	0	0	0	0
	A730071L15Rik	0	0	0	0	0	0	0	0	0	0	0	0	0	0	0	0	0	0.184162
	A830005F24Rik	0	0	0	0	0	0	0	0	0	0	0	0	0	0	0	0	0	0
	A830018L16Rik	0	0	0	0	0	0	0	0.00834825	0.0148069	0	0	0	0	0	0	0	0	0
	A830031A19Rik	0	0	0	0	0	0	0	0	0	0	0.0382386	0	0	0	0	0	0	0
	A930004D18Rik	0.0307496	0	0	0	0	0	0	0	0	0	0	0.018332	0	0.266134	0	0	0	0
	A930033H14Rik	0	0	0	0	0	0	0	0.122416	0	0	0	0.0806404	0	0	0	0.0933742	0.413882	0.11789
	AA467197	0.487146	0.766096	0.105123	0.143604	4.02423	2.77108	0.0960199	0.0594955	0.0147343	0	0	0	0	0.105736	0	0	0	0
	AA986860	0	0	0	0	0	0	0	0	0	0.0595877	0	0	0	0	0	0	0	0
	Aaas	0.0254168	0.037397	0	0.00276052	0.0613595	0.187821	0.099944	0.0646764	0.179606	0.246819	0.18768	0.0929862	0	0.339127	0.694879	0.586987	0.363346	0.944918
	Aacs	0.767861	0.524676	0.0799962	0.110465	0.494542	0.29375	0	0.0753515	0.0426267	0.0576103	0	0.132107	0.162232	0	0	0	0.788731	0.668211
	Aagab	0.125455	0.201435	0.0742721	0.0800885	0.147545	0.253226	0.0311418	0	0.250873	0.278435	0.386251	0.418862	0.509165	0.13836	0	0.613865	1.52043	0.297196
	Aak1	0.141901	0.0794893	0	0	0.0301918	0.112205	0.0123036	0	0.0657137	0.164111	0.217059	0.0908522	0.139665	0.13836	0	0.7521	0.939834	0
	Aamdc	0.0329031	0	0	0.0963948	0	0	0	0	0.0247133	0.0526593	0	0	0	0	0	0.163036	0	0.116591
	Aamp	0.46213	0.424434	0.492079	0.125686	0.992306	0.299701	0.23079	0.102796	0.56166	0.632095	2.16998	0.960086	0.72625	0.169563	1.33561	2.11264	1.71131	0.654648
	Aar2	0	0	0	0	0	0	0	0	0.0410004	0	0.0871369	0.0261318	0	0	0	0.183281	0	0
	Aars	0.032937	0.0592647	0	0	0	0	0	0.11631	0.07736	0	0.318423	0.131037	0.291666	0	0	0.128163	0.265428	0
	Aars2	0	0	0	0	0	0	0	0.03372	0	0	0	0	0	0	0	0	0	0
	Aarsd1	0	0	0	0	0	0	0	0	0.0150741	0	0.159693	0	0	0	0	0	0	0
	Aasdh	0	0	0	0	0	0	0.0670817	0	0.0126421	0	0.0230053	0.0568016	0	0	0	0	0	0
	Aasdhppt	0.0201443	0	0	0	0	0	0.064837	0.195588	0.119055	0.193983	0.196247	0.0227789	0	0	0	0.176069	0.206941	0.1472
	Aatf	0	0.0627392	0	0	0.0780695	0.193342	0.32514	0	0.169776	0.106599	0.0837872	0.278198	0	0.1545	0.407216	0.383427	0	0.549501
	Aatk	0.260118	0.365665	0.324074	0.0854189	0.420324	0.0665676	0	0.10101	0	0	0	0	0	0	0	0	0	0
	Ab-CD11c:HL3	43.5433	47.7372	72.9162	70.4268	26.3099	27.3007	178.053	285.803	12.1499	11.3014	473.25	366.058	21.4088	41.3816	36.1277	39.9018	44.8573	67.8023
	Ab-CD14	119.143	119.491	256.371	240.751	80.5158	61.925	136.403	160.863	39.1522	34.1886	61.4282	50.0116	74.8098	48.6187	120.038	108.271	42.2904	59.7922
	Ab-CD19	56.0684	44.6008	102.551	85.2805	43.4614	27.1417	534.494	289.416	545.435	558.414	38.6706	25.8272	748.344	571.666	72.5116	59.6294	22.1665	33.7259
	Ab-CD3:145-2C11	41.9518	51.9494	85.0785	104.009	29.0398	24.9231	49.665	65.7261	14.6347	15.781	29.0088	25.3949	25.6726	29.1764	90.1088	67.7433	17.2289	23.4236
	Ab-CD64	2030.18	2834.12	4425.32	5057.14	1308.53	1424.98	3094.43	3610.56	720.072	719.5	922.106	1039.39	914.864	756.873	1330.3	1976.63	637.581	1175.07
	Ab-IgM	181.96	205.892	387.176	389.477	115.289	121.637	2023.83	1516.76	2410.99	2528.93	166.807	120.922	2985.5	3174.01	229.922	228.884	71.9802	116.333
	AB124611	2.84171	2.47509	1.46097	1.02024	2.27566	2.05498	0.855204	0.19945	1.07851	0.7443	0.855727	0.290579	0.769067	0.768494	0.212671	0.366843	0	0.266938
	Abat	0	0	0	0	0	0	0	0	0	0	0	0	0	0	0	0	0	0
	Abca1	0	0.0487651	0	0	0	0	0	0.0268327	0.175478	0.223308	0	0	0	0	0	0.484074	0	0
	Abca12	0.0217487	0	0	0	0	0	0	0	0	0	0	0	0	0	0	0	0	0
	Abca13	0.0252162	0.0295848	0	0.134898	0.358275	0.463527	0	0	0	0	0	0.0176372	0	0	0	0	0	0
	Abca15	0	0	0	0	0	0	0	0	0	0	0	0.017821	0	0	0	0	0	0
	Abca16	0	0	0	0	0	0	0	0	0	0	0	0	0	0	0	0	0	0
	Abca2	0	0.0800383	0.0437415	0.0520193	0.0434586	0.367084	0.0764085	0.169225	0.181305	0.199877	0.281381	0.453198	0.110963	0	2.35324	1.11613	0.193177	0
	Abca3	0.259622	0.0887284	0.34348	0.104521	0.194081	0.0631345	0.102755	0.0319858	0.0263186	0.115795	1.30346	0.40275	0.164908	0	0.354975	0.775343	0.27674	0.620323
	Abca4	0	0	0	0	0	0	0	0	0	0	0	0	0	0	0	0	0	0
	Abca5	0	0	0.053632	0.0589345	0	0	0	0	0.0384498	0	0.0186269	0.0434991	0	0	0	0.299455	0.692641	0.157307
	Abca6	0	0	0	0	0	0	0	0	0	0	0	0	0	0	0	0	0	0
	Abca7	1.57847	1.41761	0.915873	0.98665	1.56443	1.25264	0.139675	0.576153	0.0361808	0.239888	0.751722	0.277706	0	0	3.02674	0.500577	0	0.464698
	Abca8b	0	0	0	0	0	0	0	0	0	0.012032	0	0.0221143	0	0	0	0	0	0.132749
	Abca9	0.100361	0	0	0.0708617	0	0	0	0	0	0	0.204618	0.042368	0	0.456621	0	0	0	0
	Abcb10	0	0	0	0	0	0.0676725	0	0	0.0491198	0.206273	0.0871369	0.089487	0	0	0	0.0347884	0	0.164447
	Abcb1a	0	0	0	0	0	0	0	0	0	0	0.120757	0.492234	0.25913	0.23015	2.16299	0.670152	0	0
	Abcb1b	0	0	0	0	0	0	0	0.00763019	0	0	0.0220342	0.0673736	0	0.226372	0	0.338283	0.539497	0.116591
	Abcb4	0	0	0	0	0	0	0	0	0	0	0	0	0	0	0	0	0	0.189555
	Abcb6	0	0.0340014	0	0	0	0	0	0.00763019	0	0.0181594	0	0.017821	0	0	0	0	0	0
	Abcb7	0	0	0	0	0	0.0414635	0	0.0134385	0.201014	0.134053	0.429131	0.172732	0.139821	0.312501	0	0.0347671	0	0.143092
	Abcb8	0	0	0	0	0.0344383	0	0	0.0160074	0.0651444	0	0	0.0625161	0	0	0.47019	0	0	0
	Abcb9	0	0	0	0	0.0344383	0.104857	0	0	0	0	0	0	0	0	0	0	0	0
	Abcc1	0	0	0	0	0	0.021963	0	0.0304167	0.0637305	0	0.341576	0.0262782	0.047019	0.476759	0	0.265407	0.27674	0.123229
	Abcc10	0.0667756	0.0359399	0	0	0	0	0	0.00834825	0.0640584	0.0793769	0.0590513	0.0198436	0	0	0	0	0	0
	Abcc12	0.025276	0	0	0	0	0	0	0	0.0587889	0.0925502	0	0.0230905	0	0.122624	0	0	0.265428	0
	Abcc2	0	0	0	0	0	0	0	0	0	0	0	0	0	0	0	0	0	0
	Abcc3	0	0.0254709	0	0	0	0	0	0.29466	0	0	0	0	0	0	0	0	0	0
	Abcc4	0.24168	0	0.120937	0.00537097	0.0613595	0.032817	0	0.0509809	0.181769	0.0169618	0.290262	0.0436686	0	0	0.212671	0.190584	0	0.746547
	Abcc5	0.147408	0.118184	0.00955176	0.0283199	0.885486	0.735763	0	0.0549765	0.0586679	0.0864405	0.162338	0.121041	0	0	0.235095	0.21227	0	0
	Abcc6	0	0	0	0	0	0	0	0	0	0	0	0	0	0	0	0	0	0
	Abcc8	0.0439462	0	0	0	0	0	0	0	0	0	0	0	0	0	0	0	0	0
	Abcc9	0	0	0	0	0	0	0	0	0	0	0	0	0	0.161031	0	0	0	0
	Abcd1	0.238388	0.235999	0.190894	0.256012	0.576451	0.6253	0.099944	0.330852	0.414452	0.23438	0.475907	0.591258	0	0	0	0.619089	0.515001	1.33135
	Abcd2	0.718909	0.640485	0.348175	0.723455	0.807086	0.52568	0	0.0305968	0	0	0.0285016	0	0	0	0	0	0	0
	Abcd3	0	0	0	0	0	0	0	0.0698967	0.0126421	0.0884204	0	0.100838	0	0	0	0.136747	0.193177	0.250639
	Abcd4	0.0776511	0.167319	0.0730909	0.0622471	0.0434957	0	0	0	0.167823	0.271872	0.0283463	0.0927517	0	0	1.48546	0.209001	0.198795	0.132749
	Abce1	0.0232525	0	0.148845	0.0495516	0	0.0384462	0	0.228565	0.237313	0.163437	0.24108	0.419078	0.183067	0.226372	0.235095	0.228195	0.391972	0.454302
	Abcf1	0.228884	0.0590458	0.217949	0.216318	0.225485	0.181161	0.625212	0.553063	0.910282	0.41139	0.91955	0.634807	0.863982	0.245248	0.235095	2.20399	1.9806	1.20755
	Abcf2	0	0.0234019	0	0.0229489	0.0803243	0.0425271	0.135505	0	0.106175	0.142222	0.26589	0.221321	0.146972	0.596978	0	0.0405265	0.391972	0.41358
	Abcf3	0.138378	0.0655043	0	0.0139482	0.201132	0.0461391	0.0759772	0	0.154622	0.181939	0.0473965	0.09913	0	0.593472	0	0.228354	0	0.249134
	Abcg1	1.41511	0.779871	1.19072	0.331945	0.112439	0.189577	0.174943	0.665657	0.387628	0.415242	0.476738	0.678634	0.162683	0.209974	0.447766	0.582426	0	0
	Abcg2	0	0	0	0	0.042044	0	0	0	0	0	0	0.0327764	0	0	0.47019	0.136772	0	0.269614
	Abcg3	0.104921	0.0386375	0	0	0	0	0.740311	0.587684	0.145176	0	0.850154	0.814313	0	0	0	0.074638	0.447101	0.431127
	Abcg4	0.0217487	0	0	0	0	0	0	0	0	0	0	0	0	0	0	0	0	0
	Abhd10	0	0	0	0	0	0.0387717	0	0	0.0664938	0.248667	0.0345894	0.0925068	0	0	0	0.136747	0.198795	0
	Abhd11	0.0588131	0.165106	0.0796514	0.195581	0.12374	0.294865	0.0838364	0.203218	0.0788315	0.138414	0.304531	0.2552	0	0.195122	0.133154	0.0405265	0.295159	0
	Abhd12	0.0804451	0.0658038	0.0256558	0	0.105067	0.0863184	0.0166427	0.382113	0.351369	0.195009	1.54253	1.37771	0	0.122624	1.16214	0.154868	0.629798	0
	Abhd13	0.217077	0.0996927	0.0849069	0.0419551	0.119129	0	0	0	0.0746567	0.112473	0.0220342	0.0256447	0	0	0	0.186401	0.458605	0.275841
	Abhd14a	0	0	0	0	0	0	0	0	0.0276569	0.163969	0	0	0	0	0	0.0640566	0	0
	Abhd14b	0	0	0	0	0	0	0	0.0626067	0.0303914	0.0793841	0	0	0	0	0	0.112012	0.360393	0.164447
	Abhd15	0.0243779	0.054433	0	0	0	0	0	0	0	0	0	0.0537045	0	0	1.31044	0	0	0.1472
	Abhd16a	0.302562	0.229654	0.0408724	0.114774	0.346263	0.164514	0.163741	0.360682	0.164541	0.33827	0.994152	0.529261	0.047019	0	0	0.237302	0.232207	0.425219
	Abhd17a	0.0720687	0.0689075	0	0.172733	0	0.165004	0	0	0.507714	0.457494	0.358563	0.597354	0.492245	0	0.447766	0.287997	0.885016	2.05265
	Abhd17b	0.151651	0.0451944	0.171805	0	0.404576	0.131008	0.0740555	0.0320148	0.845927	0.974459	0.412707	0.140663	0.452333	1.49821	0.694879	0.945311	6.78317	3.46281
	Abhd17c	0.187309	0.0406124	0.12512	0	0.0366131	0.15361	0.173148	0.269828	0.0551489	0.165452	0.193447	0.190614	0.372364	0.23015	0	0.344986	0.363346	0
	Abhd18	0.0408032	0.032085	0	0.0116087	0.0555648	0.113126	0	0.0152604	0.0996307	0	0.0949327	0.0509524	0	0.956938	0.694879	0	0	0.1472
	Abhd2	0.744022	0.385508	0.327813	0.25614	0.159872	0.382591	0	0.00763019	0.162399	0.249844	0.244727	0.326187	0.0705617	0.284934	1.4555	0.369337	0.295159	0.729787
	Abhd4	0.45634	0.167658	0.376791	0.143965	0.123978	0	0.32514	0.232221	0.0335886	0.0479775	0.475876	0.186988	0.193349	0	0.405499	0.110591	0	0.184162
	Abhd5	0.16248	0.43703	0.12285	0.106138	1.25404	1.77756	0.03049	0.0888223	0.0419345	0.0172586	0.0868499	0.145656	0.164908	0	0	0.074638	0.265428	0.1472
	Abhd6	0	0	0	0	0	0	0	0	0.0462307	0.0540428	0.448653	0.127865	0	0	0	0.211997	0	0.690185
	Abhd8	0	0	0	0	0	0	0	0	0.134466	0.0169618	0.029649	0	0	0	1.08272	0.801732	0.585933	0.289855
	Abi1	1.15892	1.39611	0.820898	0.671103	1.01097	0.970547	0.457788	0.24174	0.932604	0.767755	1.2494	1.19453	0.528891	0.688461	1.10038	0.702247	1.51095	0.400453
	Abi2	0	0	0	0	0	0	0	0	0	0	0.107411	0.136128	0	0	0	0.0405265	0	0.11789
	Abi3	0.0246139	0	0.128324	0.090876	0	0	0.0951044	0.75297	0.469667	0.267803	0.2015	0.561738	0.157431	0.582495	0	0	0	0
	Abi3bp	0	0.0102393	0	0	0	0	0.0980469	0	0	0	0	0	0	0	0	0.336037	0	0
	Abitram	0	0	0	0	0	0.0357582	0	0.080536	0.12724	0.0979428	0.408275	0.0939452	0.580162	0	0.212671	0.0879198	0.181673	0.11789
	Abl1	0.0645267	0.0960208	0.115977	0	0.0550382	0.088949	0.449454	0.386744	0.123472	0.179247	0.957109	0.528066	0.0645995	0.562357	0.235095	0.55451	0.193177	0.922836
	Abl2	0.0526538	0	0	0	0.0266913	0	0	0.0955731	0.214628	0.081573	0.096633	0.152853	0	0	0	0	0.604531	0
	Ablim1	0	0.0790492	0.016915	0	0	0.0484646	0.253932	0.327231	2.35952	2.33445	0	0.0753915	1.25237	3.98273	3.78547	2.83344	0.527367	0.300399
	Ablim2	0	0	0	0	0	0	0	0	0	0	0	0	0	0	0	0	0	0
	Abr	1.20705	0.769834	1.25672	1.06572	0.20495	0.507244	0.294992	0.303263	0	0.0181594	0.811348	0.816628	0	0	0	0.0833089	0.804542	0.936965
	Abracl	0.300273	0.256186	0.158419	0.147831	1.37044	1.10632	0.223687	0.463453	0.431818	0.44875	0.627718	1.32382	1.13964	0.105736	1.02367	0.720295	1.56357	1.28578
	Abraxas1	0	0	0	0	0	0	0	0	0.124159	0.119342	0	0.0164928	0	0	0.368249	0	0	0.116591
	Abraxas2	0.166977	0.134085	0.032564	0.0151701	0.26734	0.0237183	0.0454364	0.0535519	0.346487	0.0943491	0.292078	0.479407	0	0	0.395288	0.283041	0	0.51186
	Abt1	0.207776	0.156266	0.158696	0.203434	0.509563	0.105314	0	0	0.607193	0.195346	0.145574	0.196657	0.0645995	0.309	0.405499	0.442704	0.360393	0.423628
	Abtb1	0.953291	1.15384	0.824489	0.510907	1.3015	0.659642	0.015284	0.0280445	0.130787	0.0169618	0	0.0772791	0	0.29286	0	0.180856	0	0
	Abtb2	0.572899	0.640637	0.207484	0.109351	0.131548	0.390693	0.0680865	0	0.0706763	0	0	0	0	0	2.39636	0	0	0.143092
	AC125149.1	0	0	0	0	0	0	0	0	0	0.0698812	0	0	0	0	0	0	0	0
	AC125149.3	0.164104	0.181716	0.12351	0.0373483	0.222575	0.0312695	0	0.0553565	0.448728	0.558347	0.0934939	0.243496	0.123579	0.309	0	0	0.425384	0.135364
	AC132444.1	0	0	0	0.0338926	0	0	0	0	0	0.095754	0	0	0	0	0	0	0	0
	AC132444.6	0.0203496	0	0	0	0	0	0	0	0.0364428	0	0	0	0	0	0	0	0	0
	AC133103.1	0	0	0	0	0	0	0	0	0.0410468	0.0172586	0	0.0313245	0	0	0	0	0	0
	AC147806.2	0.124382	0.0957126	0.135269	0.00586441	0.0209357	0	0	0.136918	0.0247133	0.0172586	0	0.0546354	0	0	0	0	0	0.125905
	AC149090.1	0.133291	0.332375	0.0657687	0.216107	0.178518	0.421639	0.201602	1.22385	0.350298	0.709711	1.16108	1.66879	0.047019	0.195122	1.0271	1.7092	1.56354	0.844554
	AC154607.1	0.0140373	0	0	0	0.0134406	0	0	0	0.0226572	0	0.128368	0	0	0	0	0.16707	0.265428	0
	AC163616.1	0.0265099	0	0	0	0	0.0587378	0	0	0.0417364	0	0	0	0	0	0	0	0	0
	AC167036.1	0.0296097	0	0	0	0	0	0	0	0	0.0405416	0.0595827	0	0	0	0	0	0	0
	AC167036.2	0	0.0217868	0	0	0	0	0	0	0	0	0	0.0256447	0	0	0	0	0	0
	AC168977.1	0.03542	0.0241445	0	0	0.135333	0.182644	0	0.207078	0.120232	0.132075	0	0	0.254582	0.594354	0	0	0.34632	0.960325
	Acaa1a	0.174501	0.20938	0.0775829	0.054312	0.0134406	0	0.0602845	0	0.0260396	0	0.0834404	0.13294	0	0	0	0	0	0
	Acaa1b	0.0755626	0	0.158397	0	0	0	0	0	0	0	0	0	0	0	0	0	0	0
	Acaa2	0.0597568	0.0237389	0	0.0338926	0.133353	0.139566	0	0	0.0655651	0.0394758	0.0661026	0.242401	0	0	0	0.130145	0	0
	Acaca	0.0168418	0	0.00995255	0	0	0	0.081288	0	0	0	0.0834404	0.0318763	0	0	0	0	0	0
	Acacb	0	0.0217868	0	0	0	0	0	0	0	0	0	0	0	0	0	0	0	0
	Acad10	0	0	0	0	0	0	0	0	0.0104056	0	0.192471	0.133808	0	0	0.407216	0	0	0
	Acad11	0.0285768	0	0	0	0	0.0738488	0	0	0.0226572	0	0.0283463	0.0164928	0	0	0.212671	0.0640566	0	0
	Acad12	0.0814554	0.0423932	0.0849069	0.0831048	0.0307352	0	0	0	0	0.0929365	0	0.0434991	0	0	0	0	0	0.164447
	Acad8	0.0238959	0.0316013	0	0	0.0689334	0.331358	0.072704	0.10101	0	0	0	0.0534885	0	0	0	0	0	0.26379
	Acad9	0	0.0447466	0	0.0173729	0.110943	0	0	0	0.209073	0.384667	0.215511	0.383143	0	0	0	0.423865	0.360393	0
	Acadl	0.0998824	0.0489345	0.106797	0.0222415	0.202912	0.265583	0.207372	0.0471585	0.974573	0.910031	0.170786	0.273574	0.727595	1.25206	0	0.296322	0.967877	0.954869
	Acadm	0.183096	0.108135	0.12567	0	0.125518	0.109706	0	0.0899022	0.419375	0.229672	0.718857	0.503635	0.352129	0	0.212671	0.182137	1.01208	0.418289
	Acads	0	0.0180058	0	0	0	0	0.0454364	0.0123223	0.0541477	0.0961261	0	0	0	0	0.354975	0.179816	0	0.143092
	Acadsb	0.161822	0.312643	0.0359381	0.0114579	0.611835	0.125711	0	0	0.0688128	0	0.0744456	0.185467	0.250628	0	0	0.0924625	0.265428	0.157307
	Acadvl	0.110027	0.060012	0.3116	0.0166558	0.239386	0.18708	0.308511	0.0876148	0.267428	0.177855	0.348011	0.283653	0.047019	0	0.59007	0.866642	0.509383	0.881774
	Acan	0.0309582	0.0219642	0	0	0	0	0	0	0	0	0	0	0	0	0	0	0	0
	Acap1	2.02784	2.52548	1.37431	1.96689	4.95795	3.77574	1.58764	1.48973	2.12347	1.59922	0.648787	1.016	0.471124	0.440275	6.65511	2.08607	3.7161	3.53114
	Acap2	0.821143	0.830027	0.839969	0.336247	0.766563	0.773968	0	0.157623	0.264529	0.425008	0.302231	0.537996	0.235405	1.14339	0	0.569933	0.265428	0.740539
	Acap3	0.0230678	0.0452341	0	0.18047	0.256688	0.708214	0.100415	0.261233	0.138339	0	0.0413777	0.018332	0	0	0.90755	0	0.180196	0.164447
	Acat1	0	0.030497	0.0260835	0	0.0628072	0	0.128095	0.0217868	0.332522	0.423778	0.0893923	0.534465	0.136048	1.0222	0.447766	0.288407	0.386354	0.457706
	Acat2	0.0450619	0	0	0	0	0.0829628	0	0.10891	0.143066	0.0444919	0.0708344	0.0413177	0.0705617	0	0	0.0919393	0.180196	0.327254
	Acat3	0	0	0	0	0	0	0	0	0	0	0	0.0365079	0	0	0	0	0	0
	Acbd3	0.323604	0.282466	0.512577	0.335358	0.0980478	0.345094	0.214176	0.141906	0.283745	0.319099	0.158618	0.475991	0.2634	0	0.395288	0.326997	0	0.646673
	Acbd4	0	0.0501385	0	0	0.0266913	0	0.018147	0	0.133498	0.118197	0.0286993	0.165318	0	0	0	0.12318	0	0
	Acbd5	0.607212	0.398176	0.37995	0	0.115255	0.196851	0.174428	0.229882	0.118743	0.63669	0.356723	0.627951	0	0	0	0	1.56433	0.409117
	Acbd6	0	0	0.0336058	0	0.27303	0.418898	0	0.0199525	0.167976	0.22491	0.172084	0.159425	0.601403	1.56344	1.04985	0.522773	0.497878	0.393049
	Accs	0.0266463	0	0	0	0	0	0	0	0	0	0.0220342	0.0327764	0	0	0	0	0	0
	Acd	0.157874	0.0382885	0	0.0462321	0	0	0.072704	0	0.114658	0.286064	0.0944018	0.141627	0.324045	0.370714	0.235095	0.173083	0	0.123229
	Ace	0	0	0	0	0	0	0.327482	0	0	0	0.206024	0.131105	0	0	0	0	0	0
	Ace2	0	0	0	0	0	0	0	0	0	0	0	0.148745	0	0	0	0	0	0
	Acer2	0	0	0	0	0	0	0	0	0	0	0	0	0	0	0	0.136336	0	0
	Acer3	0.0808729	0.0800314	0.00412878	0	0	0.143229	0.272509	0.15588	0.019732	0.0198224	0.679449	0.512741	0	0	0	0.0465341	0.79726	0.401746
	Ache	0	0	0	0	0	0	0	0	0	0	0	0	0	0	0	0	0	0
	Acin1	1.10307	0.84919	0.950348	0.589447	1.08461	1.77962	0.703285	0.759764	1.88283	1.11682	1.54573	1.60074	0.524778	0.593472	2.68818	1.30012	1.83268	1.87356
	Ackr1	0	0	0	0.0327504	0	0	0	0	0	0	0.186852	0.143368	0	0	0	0	0	0
	Ackr2	0	0	0	0	0	0	0	0	0.0534629	0	0	0	0	0	0	0	0	0
	Ackr3	0	0	0.062792	0	0	0	0	0	0.18696	0	0	0.0223367	0	0	0	0	0	0
	Acly	0.0153748	0.0570019	0.204479	0.190454	0.2387	0.393004	0.499894	0.125843	0.73006	0.51361	0.417839	0.631485	1.12308	0.140994	0	0.24696	1.17587	0.249134
	Aco1	0	0	0	0	0	0	0	0.0790239	0	0.0724819	0.237038	0.087316	0	0	0	0.136418	0.180196	0.25181
	Aco2	0.263227	0.176229	0.0185821	0.160058	0.15912	0.324495	0.681235	0.453689	0.331125	0.700997	0.472914	0.344389	0.301601	0.453515	0.807168	0.496544	1.0986	0.860008
	Acod1	3.92065	4.34312	2.47389	2.57295	0.70645	0.271094	0.0987284	0.316775	0.0541477	0.0667735	0.0643103	0	0	0	0	0	0	0
	Acot1	0.355395	0.106704	0.233	0	0.451694	0.21594	0	0.11706	0	0	0	0	0.0705617	0	0	0.139602	0	0
	Acot10	0	0	0	0	0	0	0	0	0	0	0	0	0	0	0	0	0	0
	Acot11	0	0	0	0	0	0	0	0	0.034125	0	0	0	0	0	0.407216	0	0	0.143092
	Acot13	0.0718885	0	0.00608687	0.126008	0.0985319	0.0357582	0.155039	0	0.105842	0.0400737	0.10127	0.0223367	0.110963	0	0	0.246334	0.555046	0
	Acot2	0.102488	0.0199822	0	0	0.0390627	0	0.114322	0.160503	0.127131	0.177916	0.112592	0.0558669	0.162232	0.612041	0	0.143783	0.232207	0.157307
	Acot4	0	0	0	0	0	0	0	0	0	0	0	0	0	0	0	0	0	0
	Acot6	0	0	0	0	0	0	0	0	0	0	0	0	0	0	0	0	0	0
	Acot7	0.564497	0.34221	0.566372	0.22042	0.0390064	0.112088	0.0185771	0.0873454	0	0.0132191	0.12643	0.543296	0	0.390244	0.447766	0.374188	0.360393	0.189555
	Acot8	0.179088	0.113301	0.0336058	0.0202498	0.18242	0.0358515	0	0	0.0572195	0	0.240732	0.170425	0.047019	0.493218	0.807168	0.377697	0.295159	0.499179
	Acot9	0.24583	0.35045	0.15794	0	0.185289	0.293712	0	0.505903	0.0483955	0.0463349	0.150874	0.235346	0	0.220751	0	0.0695343	0	0.125905
	Acox1	0.115958	0.104372	0.13603	0.0218436	0.214296	0.249964	0.064837	0	0	0.0141447	0.262452	0.0763484	0	0	0.235095	0.49014	0.206941	0
	Acox2	0	0	0	0	0	0	0	0	0	0	0	0	0	0	0	0	0	0
	Acox3	0.232879	0.404224	0.433333	0.118628	0.191226	0.620382	0.0883815	0.0414831	0.363642	0.265588	0.425345	0.380854	0.325144	0.415081	0	0.20193	0	0.833257
	Acoxl	0	0	0	0	0	0	0	0	0	0	0	0	0	0	0	0	0	0
	Acp1	0.0727551	0.0232536	0	0	0.0408654	0.0666309	0.188455	0.19491	0.171775	0.144873	0.080518	0.12788	0.390325	0.539106	0	0.28556	0.265428	0.164447
	Acp2	0.0393493	0.0237579	0	0.0210517	0.0330872	0.0803672	0.360271	0.346808	0	0	0.100565	0.353621	0	0	0.395288	0.0853126	0	0
	Acp5	0	0	0	0	0	0	0.18674	0.556789	0.298641	0.524136	0.328407	0.197998	0.527807	0.187617	0.694879	0	0	0.157307
	Acp6	0.0306906	0.0196644	0	0	0	0	0.0218447	0.0134385	0	0.0169618	0.125929	0.120071	0	0	0	0.237463	0	0.290352
	Acpp	0.135569	0.169848	0.0539072	0.079707	0.239013	0.24018	0	0	0	0.028865	0	0	0	0.593472	0	0	0	0
	Acr	0	0	0	0	0	0	0	0	0	0	0	0	0	0	0	0	0	0
	Acrbp	0.26311	0.43564	0.557505	0.402765	0.0859964	0.140979	0	0.146439	0.0147343	0	0	0	0	0	0	0.382227	0	0
	Acrv1	0	0	0	0	0	0	0	0	0	0	0	0	0	0	0	0	0	0
	Acsbg1	0	0.0199152	0	0	0	0	0	0	0	0	0	0	0	0	0.488129	0.403014	0	0
	Acsbg3	0	0	0	0	0	0	0	0	0	0	0	0	0	0	0	0	0	0
	Acsf2	0	0	0.0454446	0	0	0	0.107103	0.111483	0.0520335	0.267535	0.0396096	0	0.0705617	0	0	0.151213	0.34632	0.123229
	Acsf3	0	0	0	0	0	0	0.0158136	0	0.0206488	0	0.136928	0.0272103	0	0	0.405499	0.074638	0	0.157307
	Acsl1	0.686669	0.36478	0.649261	0.186794	1.35108	1.22161	0	0	0	0.0381563	0.324976	0.177685	0	0	0.235095	0	0.361869	0.300399
	Acsl3	0	0	0	0.088347	0	0	0	0	0	0.0669374	0	0	0.047019	0	0	0	0	0
	Acsl4	0.0892149	0.129656	0	0.0148115	0.123957	0.0748192	0.333734	0.00763019	0.0356274	0	0.029649	0.133882	0	0.220751	0	0	0.232207	0.896141
	Acsl5	0.0993295	0.247069	0	0.0702978	0.145522	0.254045	0.0490235	0.0671257	0.426517	0.174331	0.671683	0.547183	0	0.17414	0.800787	0.931354	0.618561	0.331362
	Acsl6	0	0	0	0	0	0	0	0	0	0	0	0	0	0	0	0	0	0
	Acsm2	0	0	0	0	0	0	0	0	0.0664938	0	0	0	0	0	0	0	0	0
	Acss1	0	0	0	0	0	0	0.0185771	0	0.555952	0.487598	0.233265	0.0699012	0.335288	0.874388	0	0.107454	0	0.123229
	Acss2	0.0764837	0.0207049	0.0742721	0	0	0	0.0454752	0	0	0	0	0.056134	0.047019	0	0	0.127969	0	0
	Acta1	0	0.0276548	0	0	0.0366394	0	0	0	0	0	0	0	0	0	0	0	0	0
	Acta2	0.863159	0.583648	0.57289	0.101421	0.244996	0.206401	0	0	0	0.035966	0.106586	0	0	0	0	0	0	0
	Actb	159.519	138.644	86.6351	59.169	181.174	162.025	29.6087	28.8435	43.2118	41.5173	130.675	120.856	52.7862	58.6981	63.6915	57.0626	39.8512	56.1363
	Actbl2	0	0	0	0	0.025377	0	0	0	0	0	0	0	0	0	0	0	0	0
	Actc1	0	0	0	0.013075	0	0	0	0	0	0	0	0	0	0	0	0	0	0
	Acte1	0	0	0	0	0	0	0	0	0	0	0	0	0	0	0	0	0	0
	Actg1	31.9772	22.9842	14.2237	11.0084	25.6681	19.703	4.41703	3.35767	8.31786	7.95062	34.5789	31.6943	8.49717	10.1444	12.9862	14.4828	11.9359	13.9206
	Actg2	0.0140435	0	0	0	0	0	0	0	0	0	0	0.0229316	0	0	0	0	0	0
	Actl11	0	0	0	0	0	0	0	0	0	0	0	0	0	0	0	0	0	0.189555
	Actl6a	0.0600899	0.0314006	0	0	0.0521948	0.23695	0.300695	0.279313	0.123053	0.109045	0.290642	0.353249	0.346124	0	0.354975	0.109405	0.901367	1.01693
	Actl7b	0.0517583	0	0	0.0647878	0	0	0	0	0	0	0	0	0	0	0	0	0	0
	Actn1	5.27716	5.16455	1.61338	2.41784	9.05118	8.01014	1.76316	1.19071	0.172893	0.0807924	2.55992	2.68071	0.194704	0.105736	2.16299	0.206769	0.509383	0.855988
	Actn2	0	0	0	0	0	0	0	0	0.034125	0	0	0	0	0	0	0	0	0
	Actn4	0.576697	0.513828	0.347134	0.343193	0.885869	1.24645	0.883629	0.453069	0.928332	0.70855	0.498549	0.869934	0.269049	0.539106	0.895532	1.74631	0.55357	0.806893
	Actr10	0.439131	0.529004	0.474921	0.397896	0.587048	0.678354	0.162277	0.249086	0.418484	0.17978	0.719227	0.571513	0.571019	0.287568	0	0.369155	0.476832	1.23037
	Actr1a	0.346032	0.314197	0.768038	0.345927	0.17639	0.356679	0	0.158272	0.260252	0.436674	0.79632	0.609729	0.578987	0.23015	0.47019	0.429575	0.295159	0
	Actr1b	0.443448	0.256733	0.111881	0.36138	0.193524	0.160738	0.128122	0.275402	0.370152	0.339531	0.402266	0.566932	0.047019	0.105736	0.447766	0.201351	0.475356	0.286801
	Actr2	2.68158	2.29124	1.24088	1.29919	2.35303	2.86745	0.852386	0.606927	2.11347	2.1401	4.69304	3.5078	1.78052	1.07584	1.42534	1.74852	1.74311	1.95391
	Actr3	5.63985	5.09317	2.78741	3.14477	7.29816	7.58267	2.44579	2.79881	5.00544	4.11213	8.61429	10.5758	4.40194	6.27314	6.19727	3.97623	3.59862	3.81684
	Actr3b	0	0	0	0	0	0	0	0	0.0115117	0	0	0	0	0	0	1.02609	0	0
	Actr5	0	0	0	0	0.0136857	0	0.323865	0	0.060559	0.0600606	0	0.216036	0	0	0	0.339544	0.27674	0
	Actr6	0.100122	0.102251	0	0.0213922	0.206856	0.169825	0.264271	0.0792996	0.126048	0.147117	0.137961	0.0576796	0.047019	0	0.212671	0.391191	0.181673	0.143092
	Actr8	0.238022	0.203221	0.00919923	0.0539898	0.117879	0.103637	0.0650838	0.0227865	0.255412	0.0957201	0.248934	0.0673388	0.311663	0	0	0.642587	0.37485	0
	Actrt3	0	0	0	0.00652852	0	0	0	0	0	0.028865	0	0	0	0	0	0	0	0
	Acvr1	0	0	0	0	0	0	0	0	0	0	0.0714623	0.137972	0	0	0	0.126544	0	0.135364
	Acvr1b	0.250903	0.0362758	0.03355	0.0429375	0.390858	0.164329	0.118002	0.0955731	0.054434	0.124191	0.198126	0.311174	0	0	0	0	0.180196	0
	Acvr1c	0	0	0.0604186	0	0	0.0560337	0	0	0	0.0527927	0	0	0	0	0	0	0	0
	Acvr2a	0.0542887	0	0	0	0	0.0416792	0	0	0	0.0576103	0.0931345	0.222169	0	0	0	0	0.316206	0
	Acvr2b	0	0	0	0	0	0	0	0	0	0	0	0	0	0	0	0	0.206941	0.290056
	Acvrl1	0.176639	0.173634	0	0	2.91162	1.94397	0.284148	0.0280445	0	0.0263296	0.255571	0.21831	0	0	0	0	0	0
	Acy1	0	0	0	0	0	0.0670529	0.101355	0.0268327	0.0909701	0.200041	0.0291664	0	0	0.220751	0	0	0.180196	0
	Acy3	0	0	0	0	0	0	0	0	0	0	0	0	0	0	0	0	0	0
	Acyp1	0.06721	0.0681954	0	0.0767058	0.151402	0.100868	0	0.070726	0.208129	0.154892	0.07404	0.209948	0.375134	0.105736	0	0.0465341	0	0.157307
	Acyp2	0	0	0	0	0	0	0	0.00763019	0	0.0543065	0	0.0229316	0	0	0	0.0933742	0	0
	Ada	0	0	0	0	0	0.24127	0.0123036	0.0166965	0	0	0	0	0	0	0.212671	0	0	0
	Adal	0	0	0	0	0	0	0.0123036	0	0.0551732	0.0269644	0	0.0246653	0.0785916	0	0	0.163036	0	0
	Adam10	0.317243	0.243853	0.0690257	0.0349626	0.164264	0.241603	0	0	0.402157	0.415077	0.656899	0.659057	0.328586	0.689087	0	0.487525	0.181673	0.409413
	Adam11	0	0	0	0	0	0.0670529	0	0.0622665	0	0	0.734066	0.591583	0	0	0	0	0	0.498271
	Adam12	0	0	0	0	0	0	0	0	0	0	0	0.133808	0	0	0	0	0	0
	Adam15	0.266901	0.433871	0.731897	0.368878	0.728823	0.42823	0.121406	0	0	0	0.154879	0.244536	0	0	0	0.1906	0	0.2603
	Adam17	1.0629	1.39259	1.25249	0.599131	0.861412	0.226855	0.159955	0.603111	0.601784	0.735822	0.892062	0.763601	0	0	0.447766	0.614354	1.38467	0.838127
	Adam19	1.8245	2.2987	1.8818	1.04762	0.606009	1.08914	0.413649	0.438986	0.605287	0.44142	0.337129	0.943263	0	0.293148	0.810997	0.175603	3.41989	1.03024
	Adam22	0	0	0	0	0	0	0	0.0516764	0	0	0.117482	0.173993	0	0	0	0	0	0
	Adam23	0	0.0366341	0	0.00748963	0	0.0670529	0.397164	0.44595	0	0	3.0546	2.45215	0	0	0	0	0	0
	Adam24	0.0209638	0	0	0	0.0329058	0.0464063	0	0	0	0	0	0	0	0	0	0	0	0
	Adam3	0	0.0684512	0.135914	0	0	0	0	0	0	0	0	0	0	0	0	0	0	0
	Adam30	0.0890582	0.0534185	0.174909	0.18182	0	0	0	0	0	0	0	0.0509183	0	0	0	0	0	0.123229
	Adam32	0	0	0	0	0	0.0293331	0	0	0	0	0	0	0	0	0	0	0	0
	Adam33	0	0	0	0	0	0.0846425	0	0	0	0	0	0.0223367	0	0	0	0	0	0
	Adam4	0	0	0	0	0	0	0	0	0	0	0	0	0	0	0	0	0	0
	Adam5	0	0	0	0	0	0	0	0	0	0	0	0	0	0	0	0	0	0
	Adam6b	0	0	0	0	0	0	0	0	0	0	0	0	0	0	0	0	0	0
	Adam7	0	0	0	0	0	0	0	0	0	0	0	0	0	0	0	0	0	0
	Adam8	6.46208	7.34472	3.78937	4.21443	5.29817	5.88687	0.364761	0.943266	0.0585641	0	3.47233	2.79262	0	0	0.750263	0.620001	0	0
	Adam9	0.0901108	0.058996	0	0	0.0717606	0	0	0.146439	0.106385	0.115673	0.0416322	0.146033	0	0	0	0	0	0.189555
	Adamts1	0	0	0	0	0	0	0.0980469	0	0	0	0	0	0	0	0	0	0	0
	Adamts10	0.0414382	0.143346	0	0.0681574	0.0894765	0.110059	0.0671704	0	0.0911877	0.14339	0.143938	0.178357	0	0	2.39636	0.466335	0	0
	Adamts12	0	0	0	0	0	0	0	0	0	0	0	0	0	0	0	0	0	0
	Adamts13	0.361755	0	0.191401	0.0795344	0	0	0.0490235	0	0.167075	0	0.309209	0.0211641	0	0	1.9279	0	0.657591	0
	Adamts14	0	0	0	0	0	0	0	0	0	0.0198224	0	0	0	0	0	0	0	0
	Adamts15	0	0	0	0	0	0	0	0	0	0	0	0	0	0	0	0	0	0
	Adamts17	0	0	0	0	0	0	0	0	0	0	0	0	0	0	0	0	0	0
	Adamts18	0	0	0	0	0	0	0	0	0	0	0	0	0	0	0	0	0	0
	Adamts19	0	0.0219317	0	0	0	0	0	0	0	0	0	0	0	0	2.39636	0	0	0
	Adamts2	0	0	0	0	0	0.164886	0	0	0	0	0	0	0	0	0	0	0	0
	Adamts3	0	0	0	0	0	0	0	0	0	0	0	0	0	0	0	0	0	0
	Adamts4	0	0.0480483	0	0	0	0	0	0	0	0	0	0	0	0	0	0	0	0
	Adamts5	0	0.0151319	0	0	0.0533826	0	0.0123036	0	0.0339789	0	0	0	0	0	0	0	0	0
	Adamts6	0	0	0	0	0	0	0	0.0160074	0.113058	0.069782	0	0	0	0	0	0.311571	0.181673	0.24934
	Adamts9	0	0	0	0	0	0	0.0490235	0	0	0	0	0.0549959	0	0	0	0.145594	0	0
	Adamtsl1	0	0.0700509	0	0	0	0.032817	0	0	0	0	0	0.0221143	0.117702	0	0	0	0	0
	Adamtsl2	0	0.0325368	0	0	0	0	0	0	0	0	0	0	0	0	0	0	0	0
	Adamtsl3	0	0	0	0	0	0	0	0.0160074	0	0	0	0	0	0	0	0	0	0
	Adamtsl4	0.100583	0	0.0878488	0.016001	0.144737	0	0	0	0.0401268	0	0	0.0855916	0	0	0	0.136747	0	0
	Adap1	0.0829117	0.0262598	0.00722506	0	0.227554	0	0.121406	0	0	0	0.298772	0.514406	0	0	0	0.0465341	0	0
	Adap2	0	0	0	0	0.0330872	0	0.0454364	0.0888478	0	0	0.119978	0.346275	0	0	0	0	0	0.258654
	Adar	0.952616	1.14178	1.18279	0.665318	1.12499	0.820392	0.141257	0.800444	0.393549	0.465171	0.664113	0.4494	0.486437	0	0.807168	0.806192	1.5368	0.123229
	Adarb1	0.0359785	0	0	0	0	0	0	0	0	0	0	0.0493306	0	0	0	0	0	0
	Adat1	0	0	0	0	0	0	0	0	0	0.0405416	0.0445676	0.113531	0.16469	0	0	0	0	0
	Adat2	0	0.0339127	0.00919923	0	0	0	0	0	0.0410017	0.0989841	0	0.112171	0	0	0.630383	0	0.295159	0
	Adck1	0	0	0	0	0.0680726	0	0.143642	0.03372	0.0568295	0.0169618	0.0759671	0.0360154	0	0.140994	0	0	0	0
	Adck2	0.0207865	0	0	0	0.0439263	0.0504215	0	0.12025	0.0385669	0.0198224	0.029649	0	0	0	0	0	0.265428	0
	Adck5	0	0	0	0	0	0	0	0	0	0	0.221249	0.0534157	0	0	0	0	0	0.474017
	Adcy1	0.00781146	0	0	0	0	0	0	0	0	0	0	0	0	0	0	0	0	0
	Adcy10	0.0412776	0.0186979	0.123996	0.0193102	0	0	0	0	0	0	0.118075	0	0	0	0	0	0	0
	Adcy2	0	0	0	0	0	0	0	0	0	0	0	0.0376957	0	0	0	0	0	0
	Adcy3	0.0671185	0	0	0	0.0533686	0	0	0.109582	0	0	0	0	0	0	0.727749	0	0	0
	Adcy4	0	0	0	0	0	0	0	0	0	0	0.0598924	0	0	0	0	0	0	0
	Adcy6	0	0	0	0	0	0.0820425	0	0	0	0	0.633099	0.225725	0.047019	0	0	0	0	0
	Adcy7	0.130845	0.0434853	0	0	0.412113	0.388504	0.180793	0.136257	0.826951	0.468949	0.863076	0.851878	0.0975445	0.813073	1.31305	0.660153	0.637133	1.2176
	Adcy9	0	0	0	0	0.053091	0	0	0	0	0	0	0	0	0	0	0.0465341	0	0
	Adcyap1	0	0	0	0	0	0	0	0	0	0	0	0	0	0	0	0	0	0
	Add1	1.30935	1.18129	0.35717	0.344872	1.51437	1.24005	0.34943	0.077763	1.37121	0.769907	0.519466	0.787009	0.047019	0.105736	0.865478	0.385477	0.965884	0.331362
	Add2	0	0	0	0	0	0	0.0881585	0	0	0	0.0345894	0	0	0	0	0	0	0
	Add3	1.96143	2.00227	1.40239	0.86542	2.89073	2.67162	0.270056	0.341062	1.91573	1.67473	0.707203	0.944715	0.796951	0.209974	2.69143	1.52288	0.232207	0.246457
	Adgb	0	0	0	0	0	0	0	0	0	0	0.0291664	0	0	0	0	0	0	0
	Adgra2	0	0	0	0	0	0	0.0209584	0.0280445	0.0261069	0	0.445331	0.290201	0	0	0.407216	0	0	0.373274
	Adgra3	0	0.0248315	0	0	0	0.0484646	0	0	0	0	0	0.0663429	0	0	0	0	0	0
	Adgrb1	0.0374109	0.0543513	0	0	0	0	0	0	0.034125	0.035966	0	0	0	0	0	0	0	0
	Adgrb2	0	0	0	0	0	0	0	0	0	0	0	0	0	0	0	0	0	0
	Adgrb3	0	0	0	0	0	0	0	0	0	0	0	0	0	0	0	0	0	0
	Adgrd1	0	0	0.0663024	0	0	0	0	0	0	0	0	0	0	0	0	0	0	0
	Adgre1	0.103413	0.144881	0.0526338	0.0420512	0	0	0.0680865	0.30129	0.072342	0.101927	0.659797	0.666544	0	0	0	0	0	0
	Adgre4	0	0	0	0	0	0	0.536431	0.103353	0	0	0.0445676	0.0793923	0	0	0	0	0	0
	Adgre5	6.94545	5.15475	5.67408	4.59532	0.740591	0.98973	1.91985	1.06916	0.558638	1.24848	2.88032	2.63062	0	0	0	2.44308	1.55242	2.94057
	Adgrf2	0	0	0	0	0	0	0	0	0	0	0.029649	0	0	0	0	0	0	0
	Adgrf3	0	0	0	0	0	0	0	0	0	0	0.0286993	0	0	0	0	0	0.34632	0
	Adgrf5	0	0	0	0	0	0	0.0980469	0	0	0	0.147432	0	0	0	0	0	0	0
	Adgrg1	0	0	0	0	0	0	0	0	0	0	0	0	0.094038	0	1.64566	0.372273	0	0
	Adgrg3	0.599802	0.687134	0.33853	0.183547	1.65933	2.08426	0	0	0	0.0400737	0.0396096	0.0140553	0	0	0.395288	0.0640566	0	0.116591
	Adgrg4	0	0	0	0	0.0533686	0	0	0	0	0	0	0.0237713	0	0	0	0	0	0
	Adgrg5	0	0	0	0	0	0.0670529	0.0950137	0.143713	0	0	1.47075	1.10031	0	0	0	0.216566	0	0.95154
	Adgrg6	0	0.0212867	0	0.0274303	0.0962373	0.0553563	0.272509	0	0	0	0.411297	0.281521	0	0	0	0	0	0
	Adgrg7	0	0	0	0	0.0401319	0.0237183	0	0	0	0	0	0	0	0	0	0	0	0
	Adgrl1	0.0238959	0	0	0	0	0	0.0311418	0.0227865	0.0175976	0.0180923	0.036245	0.0927926	0	0	0.395288	0.504884	0	0
	Adgrl2	0	0	0	0	0	0	0	0	0	0	0	0	0	0	0	0	0	0.287418
	Adgrl3	0.0239317	0.0436774	0	0	0	0	0.149129	0.0280445	0	0	0.493775	0.438403	0	0	0	0	0.34632	0
	Adgrl4	0.0266463	0	0	0	0.0346215	0.105114	0.196094	0	0	0	0	0	0	0	0	0.0640566	0.181673	0
	Adgrv1	0	0	0.137696	0	0	0	0	0	0	0	0	0	0	0	0	0	0	0
	Adh5	0.0190968	0	0.0604186	0	0.0595685	0.0677448	0.0864788	0	0.201277	0.244922	0.277916	0.273487	0.525088	0.412708	0.212671	0.213377	0.295159	0.730371
	Adhfe1	0	0	0	0	0	0	0	0	0	0	0	0	0	0	0	0	0	0
	Adi1	0	0.0160832	0	0.0639647	0	0.0302847	0	0.0458559	0.421982	0.218614	0	0.0412494	0.867013	0.405096	0.212671	0.231531	1.49488	0.381821
	Adipoq	0	0	0	0	0	0.0377518	0	0	0	0	0	0.113935	0	0	0	0	0	0
	Adipor1	9.00337	6.29794	4.49953	3.5589	3.75385	2.76558	0.769299	0.788052	0.630553	0.407039	1.31128	0.68861	0.533289	0.105736	2.82872	0.551897	1.21323	0.258592
	Adipor2	1.01631	0.9531	0.389202	0.502803	0.697555	0.555716	0.23098	0.261006	0.222736	0.28433	0.178549	0.831287	0.254582	0	0.895532	0.355927	2.04655	1.9474
	Adk	0.089411	0.159023	0.120146	0.0305642	0.0635768	0.10452	0.114077	0.0453954	0.0938741	0.028393	0.199668	0.301354	0.16469	0.195122	0	0.133591	0.6574	0.868525
	Adm	0	0	0	0	0	0	0	0	0.0345226	0.182645	0	0.267616	0	0	0	0	0	0
	Adm2	0	0	0	0	0	0	0	0	0	0	0.0570031	0	0	0	0	0	0	0
	Adnp	0.0239856	0.0416862	0	0.0369713	0	0	0	0	0	0.0169618	0	0	0	0	0	0	0	0
	Adnp2	0.162412	0.232954	0.180954	0.0754228	0.100021	0.0918853	0	0	0.061007	0.0592807	0.0382386	0.0434991	0	0	0.395288	0.110919	0	0
	Ado	0	0	0	0	0	0	0	0.278784	0.0699816	0.0758224	0.152232	0.214592	0	0	0	0.467474	0.27674	0.259683
	Adora2a	0	0	0	0	0	0	0.355114	0	0.0962998	0	0.15004	0.281769	0	0	0	0.100385	0.193177	0
	Adora2b	0	0.041273	0	0	0	0	0	0	0	0	0	0	0	0	0	0	0	0
	Adora3	0	0.10369	0	0	0.0323016	0	0	0	0	0	0	0.0527113	0	0	0.395288	0	0	0
	Adpgk	0.554351	1.45418	0.133568	0.218148	12.0369	10.5925	0.123253	0.137626	0.417884	0.382649	0.105134	0.216515	0.094038	0.478469	0	0.572093	0.709666	1.87346
	Adprh	0.895283	0.575726	0.461363	0.65956	0.851581	0.740046	0.0158136	0.140032	0.261799	0.242835	1.13132	0.365781	0.456872	1.29819	0.235095	0.329738	0.232207	0.60409
	Adprhl1	0	0	0	0	0	0	0	0	0	0	0	0	0	0	0	0	0	0
	Adprhl2	0	0	0.0263925	0	0	0	0.099944	0	0	0.0627038	0.177081	0.0343015	0	0	0	0.0924625	0.181673	0
	Adprm	0.355832	0.194129	0.146317	0.0107809	0.34843	0.194226	0.0311418	0.0160074	0.175839	0.0561267	0.127011	0.118327	0	0	0.935658	0.237302	0	0.279073
	Adra1a	0	0	0	0	0	0	0	0	0	0	0	0	0	0	0	0	0	0
	Adra2a	0.0562069	0.00704334	0	0.00621821	0.025377	0	0	0	0	0	0	0	0	0	0	0	0	0
	Adra2b	0	0	0	0	0	0	0	0	0	0	0	0	0	0	0	0	0	0
	Adrb1	0	0	0	0	0	0	0.0952587	0	0	0	0	0	0	0	0	0	0	0
	Adrb2	2.05667	2.42745	1.08075	1.38577	1.37414	1.65479	0.459053	0.267883	0.150888	0.377997	0.915083	1.07731	0	0.105736	0.727749	0.420336	0.34632	0.11789
	Adrb3	0	0	0	0	0.0140804	0	0	0	0	0	0	0	0	0	0	0	0	0
	Adrm1	0.169846	0.0172923	0	0	0.0424286	0	0.22068	0	0.0768668	0.0525736	0.40905	0.0325404	0	0	0	0.0952526	0.496402	0
	Adsl	0.0203496	0	0	0	0.08293	0	0.018147	0.185076	0.165859	0.277978	0.170312	0.135335	0	0.629921	0	0.182871	0	0.249134
	Adss	0.0651555	0.160831	0.156113	0.0467814	1.25923	0.616856	0.150335	0.0744629	0.188807	0.425044	0.285971	0.376472	0.37507	0.105736	0	1.33508	0.786472	0
	Adssl1	0.654704	0.309357	0.044561	0.506948	0.483363	0.457249	0	0.00763019	0.0838169	0	0.0594594	0	0	0	0	0	0.380468	0.632378
	Adtrp	0.0235438	0	0.0878488	0	0.140258	0.430541	0	0	0	0	0	0	0	0	0	0	0	0
	Aebp1	0	0	0	0	0	0	0	0	0	0	0	0	0	0	0	0	0	0
	Aebp2	0	0.0181601	0	0	0.118593	0.0718881	0.0351647	0.171427	0.248249	0.305898	1.89969	2.09997	0.254582	0.593472	2.04551	1.59273	0.232207	0.905401
	Aen	0	0	0	0	0	0	0	0	0.120414	0.0898613	0	0	0.333174	0	0	0	0.316206	0
	Afap1	0.10206	0	0	0.0278963	0.0584092	0	0	0	0.143702	0.0604796	0	0	0	0	0	0	0	0
	Afap1l1	0	0	0	0	0	0	0	0	0	0	0	0	0	0	0.235095	0	0	0
	Afdn	0.153446	0.22712	0.0465671	0.217729	0.0211265	0.188539	0.204582	0.127217	0	0	0.28537	0.51293	0	0	0	0	0	0
	Aff1	0.443877	0.499356	0.210549	0.354691	0.39987	0.9072	0.0332854	0.350109	0.287612	0.725138	0.159071	0.70892	0.218341	0.161031	0	0.0933742	0.397591	0.929016
	Aff2	0	0	0	0	0.0366131	0.021963	0.0677617	0	0	0	0	0	0	0	0	0	0	0
	Aff3	0	0	0	0	0.0593951	0	0	0.288292	0.334629	0.444659	0	0	0	0	0	0.140371	0	0.250639
	Aff4	0.240406	0.2651	0.260928	0.159879	0.282208	0.0719176	0	0.231971	0.78865	0.484935	0.404637	0.274083	0.112158	0.23015	0	0.267014	1.24621	0.234481
	Afg1l	0	0	0	0	0	0	0	0	0.0385669	0.0395226	0.027044	0	0	0	0	0	0	0.164447
	Afg3l1	0.0479713	0.00831426	0.0454446	0	0.1581	0.119387	0	0	0.09586	0.0648114	0.0693517	0.413437	0	0	0.59007	0.110919	0.180196	0.125905
	Afg3l2	0.0462805	0	0	0.00452653	0	0.0966166	0	0.111847	0.180925	0.221692	0.0445676	0.175765	0.30513	0.13836	0.407216	0.285231	0.181673	0
	Afmid	0	0	0	0	0	0	0	0	0.0229853	0	0	0	0	0	0	0	0	0.1472
	Afp	0	0	0	0	0	0	0	0	0	0	0	0	0	0	0	0.0465341	0	0
	Aftph	0.97897	0.561628	0.720265	0.546231	0.457636	0.35153	0.176599	0.504063	0.528809	0.352084	1.18094	1.27879	0.398153	0	4.3621	0.683967	0.676858	0.689782
	Aga	0.0307793	0.0753618	0.179309	0	0.0893285	0.0477902	0.145684	0.0785535	0.0732485	0.0263296	0.225332	0.143275	0.329815	0	0.395288	0.0939144	0	0.157307
	Agap1	0.382043	0.393354	0.326344	0.245992	0.435286	0.735845	0.483801	0.323676	0	0	0.0719842	0.344303	0	0	0	0	0	0
	Agap2	0	0	0	0	0.0408654	0.021963	0	0.10775	0.158259	0.053614	0.132099	0.106171	0	0	2.39636	0	0.360393	0.184162
	Agap3	0.00781146	0	0.296136	0	0	0	0.0950137	0	0.130199	0.229877	0.543346	0.0698997	0	0	0	0	0	0.143092
	Agbl1	0	0	0	0	0	0	0	0.132598	0.0295351	0.0198224	0	0	0	0	0	0	0	0
	Agbl2	0.0329031	0	0	0	0.0878905	0	0	0	0	0	0	0.0446735	0	0	0	0	0	0
	Agbl3	0	0.0160832	0	0	0	0	0.0458396	0	0.0843027	0	0.0361071	0	0	0	0	0	0	0.24934
	Agbl5	0	0	0	0	0	0	0.0123036	0.198514	0.079458	0.0405416	0.0361071	0.0726286	0	0	0	0.0924625	0	0.157307
	Ager	0.230892	0.0994656	0.0183985	0.297269	0.127871	0	0	0	0.0229853	0	0	0.179917	0	0	0	0	0	0
	Agfg1	0.404669	0.301517	0.31899	0.0952997	0.504142	0.593606	0.269703	0.149066	0.381426	0.261719	0.667348	0.316042	0.157431	0.798612	1.31305	0.739335	0	0.249134
	Agfg2	0	0.0220294	0.0331961	0	0.0742308	0.143616	0	0.14638	0.126454	0.313187	0.054088	0.0500597	0	0.23015	0	0.122687	0	0.389695
	Aggf1	0.114234	0.18017	0.282169	0.262019	0.562265	1.29672	0.226846	0.147377	0.234256	0.310715	0.176406	0.574311	0.0785916	0.1545	0.235095	0.521646	0.74159	0.294399
	Agk	0	0	0	0	0	0	0	0	0.0358634	0.180663	0.160053	0.166742	0	0	0	0.0347671	0.181673	0
	Agl	0.261019	0.209459	0.213245	0.207448	0.531224	0.452917	0.015284	0.0280445	0.0428009	0	0	0.103661	0.0785916	0	0	0.403391	0	0
	Agmo	0	0	0	0	0	0	0	0	0	0	0	0	0	0	0	0	0	0
	Ago1	0.00781146	0.0247486	0	0	0	0	0.0362708	0	0.278623	0.352945	0.161713	0.115332	0.0705617	0	1.31044	0.0465341	0.27674	0.549006
	Ago2	0.499489	0.288219	0.160997	0.272738	1.11747	0.803795	0.174586	0.0847009	0.723516	0.132981	0.238196	0.435013	0.436681	0.220751	0.694879	0.913639	0.581791	0.233182
	Ago3	0	0	0	0.0107809	0.0409474	0	0.0284126	0	0.116474	0.136048	0.0363266	0.0586806	0	0	0	0	1.10189	0
	Ago4	0.121901	0.111532	0.127735	0.112023	0.0661743	0	0	0	0.0282223	0.102573	0	0.105632	0	0.433369	0	0	0.944736	0.24934
	Agpat1	0.207627	0.211411	0.277316	0.144012	0.15919	0.318438	0.242157	0	0.257712	0.223179	0.84178	0.584756	0	0	0.405499	0.327289	0.198795	0
	Agpat2	0.280198	0.103018	0.27725	0.103802	0.62862	0.952433	0	0.10128	0.0385669	0.0396448	0.114553	0	0	0.732714	0	0.0465341	0	0.461813
	Agpat3	0.0312001	0	0	0	0	0	0.131308	0.0243556	0.684152	0.336351	0.734553	0.322229	0.336043	0.226372	0.212671	0.315214	0.265428	0.447952
	Agpat4	0.328387	0.443028	0.0154897	0.18792	0.0325178	0	0.134481	0.154069	0.113776	0.116004	0.20692	0.345347	0	0	0	0.166596	0	0
	Agpat5	0.221574	0.217546	0.153823	0.0535451	0	0.0338928	0	0.104042	0.0182658	0.232593	0.107357	0.0839433	0.227066	0	0	0.275635	0.579531	0.525798
	Agps	0.208086	0.14069	0.102476	0.0999096	0.598215	0.979382	0	0	0.150182	0.100847	0.487368	0.297582	0.123579	0	0	0.476629	0.456936	0.135364
	Agrn	0.800129	0.729376	0.827733	1.19243	0.0631441	0.497171	0	0	0	0.0230553	0.159693	0.172989	0	0	0.354975	0	0	0
	Agrp	0	0	0	0	0	0	0	0	0.0206488	0	0	0	0	0	0	0	0	0
	Agtpbp1	0.236192	0.099306	0	0.163902	0.244729	0.215246	0.0323533	0.00763019	0.306668	0.0728572	0.0878885	0.169893	0	0	2.73506	0.467559	0.193177	0.384559
	Agtrap	0.226055	0.160343	0.0316787	0.0799768	0.990907	0.833211	0.0130272	0	0.0150741	0.0650552	0.152265	0.0211641	0	0	0	0	0	0.1472
	Ahctf1	0.111543	0	0.00715754	0	0.0941336	0.0710934	0.0896064	0	0.188105	0.17521	0.0413777	0.39858	0	0	0	0.350265	0.709666	0.11789
	Ahcy	0	0	0	0	0	0	0	0.111847	0	0.0169618	0.178987	0.149758	0	0.343375	0	0	0	0
	Ahcyl1	0.0750123	0.0693152	0	0	0.0990398	0.0662792	0.0680865	0.0875513	0.361607	0.260974	0.473798	0.193564	0.0645995	0	0.47019	0.389945	0.181673	0.157307
	Ahcyl2	0.126886	0.108371	0.00412878	0.00621821	0.108531	0	0	0.283581	0.207055	0.475038	0.585979	0.724234	0.110963	0.105736	0.395288	0.487241	0	0.1472
	Ahdc1	0.178067	0.0421967	0	0.0650272	0.159883	0.154904	0.0676006	0.0693751	0.266238	0.440622	0	0.0928072	0	0	0.407216	0.272741	1.0871	0.300753
	Ahi1	0.131371	0.274177	0.100254	0.0704012	0.243678	0.194706	0.018147	0.150553	0.134594	0.0453548	0	0	0	0	0	0.0465341	0	0
	Ahnak	0.281089	0.216514	0.133945	0.224221	0.082499	0.327793	0.288257	0.174231	1.03873	0.341468	1.21882	0.694227	0	0	5.89573	5.62885	9.28332	5.74224
	Ahnak2	0	0	0	0	0	0	0	0	0	0	0	0	0	0	0	0	0	0
	Ahr	0.0235438	0	0	0	0	0.0511729	0.0273427	0.2014	0.0388908	0.037081	1.09281	0.478254	0	0	0	0.429278	0	0
	Ahrr	0	0	0	0	0	0	0	0	0.0295351	0	0.0286993	0.0189183	0	0	0	0	0	0
	Ahsa1	0.258372	0.156706	0.24765	0.0175041	0.293199	0.217445	0.0826753	0	0.401953	0.164979	0.036245	0.284741	0.646161	0	0	0.499798	0	0.3697
	Ahsa2	0.0224834	0.0893965	0.0649553	0.02574	0	0.105611	0.0172595	0	0.168993	0.0395226	0.0971539	0.237717	0.117702	0	0	0.253088	0.198795	0.307391
	AI182371	0	0	0	0	0	0	0	0	0	0	0.030352	0	0	0	0	0	0	0
	AI413582	0.195966	0.0930031	0.03444	0.155614	0.228705	0.241919	0	0.0488425	0.154635	0.278822	0.360816	0.596654	0.359461	0.370714	0	0	0	0.430411
	AI429214	0.0263822	0	0.104002	0	0	0	0	0	0	0.0477966	0.0660755	0	0	0	0	0.0465341	0	0
	AI467606	3.80774	3.1779	2.68574	1.09882	1.55907	1.34423	0.64316	0.0586111	0.359809	0.234928	0	0.210782	0	0	2.75133	0.639445	2.19863	1.28283
	AI593442	0	0	0	0	0	0	0	0	0	0	0	0	0	0	0	0	0	0
	AI597479	0	0.0408727	0	0	0	0.0475068	0.0473091	0	0.0284608	0.0933308	0.0383386	0.0980129	0	0	0	0.0347884	0.611365	0
	AI661453	0	0	0	0	0	0	0	0	0	0	0	0	0	0	0	0	0	0
	AI837181	0.243394	0.37719	0.4583	0.347626	0.0911947	0.0797408	0	0.22987	0.172036	0.358134	0.0916089	0.228116	0.278707	0	0.212671	0.404999	0.198795	0
	AI854703	0	0	0	0	0	0	0	0	0	0	0	0	0	0	0.212671	0	0	0
	AI987944	0	0	0	0	0	0	0.0490235	0	0.0712355	0	0.0963759	0.175051	0	0	0	0	0	0
	Aicda	0	0	0	0	0	0	0	0	0	0.0132191	0	0	0	0	0	0	0	0
	Aida	0.0287828	0.0374511	0.00722506	0	0.0165061	0.157616	0.0362708	0.0305968	0.660444	0.639567	0.219503	0.290957	0.882906	0.293353	0.133154	0.31719	1.05163	0.292671
	Aif1	0.0858056	0.0177368	0.174654	0.149004	0.254888	0.0599463	1.14728	1.49423	0	0	2.17016	1.85702	0	0	0	0	0	0
	Aif1l	0	0	0	0	0	0	0	0	0	0	0	0	0	0	0	0	0	0
	Aifm1	0.0304275	0	0	0	0.121306	0	0.0613271	0.0143426	0.122909	0.325322	0.0878057	0.105598	0.204264	0	0	0.0695343	0	0
	Aifm2	0	0	0	0	0.22084	0.10079	0	0.0454533	0	0	0	0	0	0	0	0	0	0
	Aig1	1.46685	1.10896	2.04756	0.70756	0.191521	0.685165	0.330979	0.0134385	0.0343253	0.028865	0.282648	0.278155	0.244371	0	0	0.665481	0.206941	0.132749
	Aim2	0.194285	0.0669557	0	0.115384	0.0536443	0.0670529	0	0.640757	0.543268	0.406078	0.44525	0.573484	0.461466	0	0	0.0347671	0.41388	0.737901
	Aimp1	0.075866	0	0.113471	0	0.322635	0.164135	0.665472	0.107222	1.20961	1.09213	0.707833	0.811854	0.735438	1.26771	0.682861	0.793168	0.751959	0.52553
	Aimp2	0	0.0409584	0	0	0	0.0440265	0.0109953	0.0837589	0.060365	0.11589	0.191626	0.0394785	0	0.1545	0.235095	0.239032	0.27674	0
	Aip	0.553745	0.213662	0.0113279	0.235196	0.391694	0.633529	0.475326	0.0549765	0.184494	0.374693	0.122341	0.393497	0.116877	0.594354	0	0.839378	0	0
	Aipl1	0	0	0	0	0	0	0	0	0	0	0	0	0	0	0	0	0	0
	Aire	0	0	0	0	0	0	0	0	0.0335886	0	0.0467102	0	0	0	0	0	0	0
	Ajm1	0	0	0	0	0	0	0	0.03372	0	0	0	0.048615	0	0	0	0.256951	0	0
	Ajuba	0	0	0	0	0	0	0	0	0	0	0	0	0	0	0	0	0	0
	Ak1	0	0	0.00722506	0	0	0	0	0	0	0	0	0	0	0	0	0	0	0
	AK157302	0	0	0	0	0	0	0	0	0.0161452	0	0	0	0	0	0	0	0	0
	Ak2	0.0420702	0.152387	0.0988299	0.0170678	1.27965	1.56603	0.0473091	0.106953	0.319405	0.632178	1.0486	0.984015	0.376894	0.611121	0.705285	0.908405	1.3839	0.900508
	Ak3	0.0153232	0.0765436	0	0	0.0209357	0	0.0158136	0.149437	0.581134	0.201806	0.340791	0.385434	0	0.427165	0	0.307375	0.198795	0.505916
	Ak4	0	0	0	0	0	0	0	0	0	0	0	0	0	0	0	0	0	0
	Ak5	0	0	0	0	0	0	0	0	0	0	0	0	0	0	0	0	0	0
	Ak6	0	0	0	0	0.0136857	0.108562	0	0.0549765	0.0436372	0.0576103	0.074199	0.0789061	0.340586	0	0	0	0.445624	0
	Ak7	0	0.0570646	0	0	0	0	0	0	0	0	0	0	0	0	0	0	0	0
	Ak8	0	0	0	0	0	0	0	0	0	0.120824	0	0	0	0	0	0	0	0.123229
	Akain1	0	0	0	0	0.0584092	0.0289969	0	0	0	0	0	0	0	0	0	0	0	0
	Akap1	0	0	0	0	0	0	0	0	0	0.0141447	0	0	0	0	0	0	0	0
	Akap10	0.11898	0.0352908	0.435009	0.0580406	0.0330872	0.352537	0.134481	0.0594955	0.0853998	0.218272	0.202271	0.362565	0	0	0.354975	0	0	0
	Akap11	0.050874	0.025041	0	0	0.682151	0.750292	0.136173	0	0.371419	0.191895	0.398501	0.37606	0.405658	0	0	0.0347671	0.483681	0.269614
	Akap12	0	0	0	0	0	0	0.0576834	0	0.279273	0.281483	0	0	0	0	0	0.0919393	0	0
	Akap13	3.0473	3.73446	2.6771	4.06004	2.51102	3.02027	1.27719	1.33926	2.0739	1.90802	2.59206	2.2729	0.272418	3.12139	4.65124	2.09205	3.6854	0.949654
	Akap17b	0	0	0	0	0	0	0.0123036	0.03372	0.287723	0.0577501	0.118075	0.0687879	0	0	0	0	0	0
	Akap3	0	0	0	0	0	0	0	0	0.0524356	0.0293376	0	0	0	0	0	0	0	0
	Akap6	0	0	0	0	0	0	0	0	0	0	0	0	0.193349	0	0	0	0	0
	Akap7	0.219539	0.155929	0.222261	0.142579	0	0.777052	0.0680865	0	0.0676977	0.0924672	0.0700013	0.279562	0	0.456621	0	0.0950759	0	0.250639
	Akap8	0.196006	0.0186041	0	0.0898653	0.200154	0.110735	0.0645604	0.273784	0.948623	0.588745	0.580607	0.913881	0.141057	0	0.660437	1.97438	0	1.71687
	Akap8l	0.175436	0.0596826	0.109914	0.233244	0.0608477	0.0957067	0.512285	0.419069	0.551117	0.879608	0.382583	0.464963	0.193349	0	1.9279	1.08224	0.967141	0.143709
	Akap9	0.0191655	0.136909	0.538826	0.0336055	0.798716	0.589884	0.427478	0.696305	0.616244	0.52561	0.350413	1.3451	1.38783	0	0.235095	0.895416	0.742337	1.05636
	Akip1	0	0	0	0	0	0	0	0.00763019	0.059617	0.0965358	0	0.0600428	0	0	0	0.11987	0	0
	Akirin1	0.286608	0.214328	0.105909	0.0398324	0.3609	0.186522	0.0494158	0.223556	0.247551	0.49874	0.412801	0.91824	0	0.616618	0.405499	0	0.363346	0.713721
	Akirin2	0.417111	0.129627	0.0437415	0.013075	0.406406	0.189452	0.229985	0	0.349058	0.423349	0.205162	0.308046	0.236139	0.146574	0	0.519037	0.425384	0.542779
	Akna	2.12202	2.32624	0.967935	1.9118	0.939091	1.58358	0.571605	0.44742	0.926997	1.38142	0.879938	1.2144	0	1.18694	6.10742	1.86663	0.458605	0.327254
	Akr1a1	0.345028	0.256255	0.0429056	0.154729	0.255965	0.250616	0.808751	1.01274	0.981877	1.07024	2.62243	2.48898	2.12334	1.46929	1.58273	1.18827	1.4668	2.67808
	Akr1b10	0	0	0	0	0	0	0.0964478	0	0.0792653	0.0754909	0.0616334	0.0519229	0	0	0	0.0465341	0.193177	0
	Akr1b3	0.0891168	0.0359938	0	0	0	0.122243	0.20039	0.294188	0.48438	0.564864	0.775323	1.34023	1.02994	1	0.760474	0.950943	1.46922	0.479612
	Akr1c13	0	0	0	0	0	0	0	0.0594955	0	0	0	0	0	0	0	0	0	0
	Akr1c18	0	0	0	0	0	0	0	0	0	0	0	0	0	0	0	0	0	0
	Akr1c19	0	0	0	0	0	0	0	0	0	0	0	0	0	0	0	0	0	0
	Akr1cl	0	0.0203105	0	0	0	0	0	0	0	0	0	0	0	0	0.212671	0	0	0
	Akr1e1	0	0	0	0	0	0	0	0.0454545	0	0	0	0	0	0	0	0.074638	0	0
	Akr7a5	0	0	0	0	0	0.0384462	0	0.145315	0.222124	0.199547	0	0	0	1.04257	0	0.29115	0.316206	0.143709
	Akt1	2.00491	1.3891	2.0909	1.01524	1.62362	1.57498	0.325235	0.589301	0.261011	0.465294	1.02454	1.24349	0.112158	0.1545	0.694879	0.961497	1.07542	0.981834
	Akt1s1	0	0.0352418	0	0	0.0356786	0	0.159544	0.0280445	0.0573789	0.161288	0.131668	0.023825	0.123579	0	0	0.180897	0	0.184162
	Akt2	1.06086	0.625752	0.591028	0.392262	0.739565	0.43143	0.10922	0.00763019	0.724922	0.336651	0.592753	0.618591	0.574476	0.40429	0	0.871963	0.193177	0.920845
	Akt3	0	0	0	0	0.0347669	0.076247	0	0	0.137965	0.128735	0.196097	0.225056	0	0	1.53875	0.0933742	0.464414	0
	Aktip	0	0.0357282	0.104002	0	0.133149	0.216892	0.0596127	0.0454533	0.0952154	0	0.175778	0.0936915	0	0	0.395288	0.136747	0.363346	0
	Alad	0	0	0	0	0	0	0.387919	0.1295	0.199265	0.401375	0.0382386	0.153407	0.306437	0	0	0.542202	0	0.184162
	Alas1	0.288545	0.188291	0.0536592	0.219222	0.371807	0.521623	0	0.0912521	0.0888448	0.0984411	0.136435	0.204267	0.218341	0	0	0	0	0
	Alas2	0.0181838	0.0713307	0.0168221	0.7225	0	0.060992	0.985028	0	0	0	0.254287	0	0	0	0	0	0	0
	Alcam	1.40502	0.498489	0.666524	0.838007	0.350848	0.290694	0.128403	0.0697108	0.104114	0.123183	0.71012	0.514984	0	0.211472	1.9279	0.265143	0.594076	0.507994
	Aldh16a1	0.249313	0.125351	0	0.0124364	0.351803	0.103505	0.168759	0.258089	0.126654	0.0764404	0.177424	0.358703	0.301601	0.1545	0	0.112012	0.553261	0.373718
	Aldh18a1	0	0	0	0	0	0	0.0158136	0.0152604	0.101557	0.122577	0	0.122096	0	0	0.694879	0.127969	0	0
	Aldh1a1	0.0181838	0	0.0849069	0.0766389	0	0	0.0881585	0.0259918	0	0	0.0363266	0	0	0	0.47019	0.0930683	0	0
	Aldh1a2	0	0	0	0	0	0	0	0.109953	0	0	0.470286	0.129143	0	0	0	0	0	0
	Aldh1a3	0	0	0.0956169	0.0212017	0	0.0670529	0	0	0	0	0	0.0227789	0	0	0	0.0695343	0	0
	Aldh1b1	0	0	0	0	0	0	0	0	0.0172613	0	0	0.0851259	0	0	0	0	0.180196	0.273898
	Aldh1l1	0	0	0	0	0	0	0	0	0	0	0	0	0	0	0	0	0	0
	Aldh1l2	0	0	0	0	0	0	0	0	0	0	0	0	0	0	0	0	0	0
	Aldh2	2.86229	2.8496	2.07287	0.809697	10.8651	10.6614	0.843199	1.64742	2.24449	2.10477	1.04598	0.45361	3.37144	2.41953	0.705285	0.394259	4.0538	1.98083
	Aldh3a2	0.198984	0.193316	0.258927	0.0981499	0.528507	0.188346	0.0246073	0.00834825	0.21645	0.209723	0.560691	0.226195	0	0	0	0	0.692641	0
	Aldh3b1	0.404504	0.519193	0.0918078	0.470135	1.18591	0.907335	0.134016	0.131385	0.0599848	0.0917171	0.259063	0.120268	0	0	0	0	0.497635	0
	Aldh3b2	0	0	0	0	0	0.0237183	0	0	0	0	0	0	0	0	0	0	0	0
	Aldh3b3	0	0	0	0	0	0.0856986	0	0	0	0	0	0	0	0	0	0	0	0
	Aldh4a1	0.241166	0.2264	0.00955176	0.132787	0.0373502	0	0	0	0.0724905	0.106572	0.0754095	0.0854121	0	0.122624	0	0	0.180196	0
	Aldh5a1	0	0	0	0	0	0	0	0	0	0	0	0	0	0	0	0	0	0
	Aldh6a1	0.0246139	0.0225141	0	0.00537097	0	0	0.0490235	0.00763019	0.143736	0	0	0.10196	0	0	0	0	0	0
	Aldh7a1	0	0	0	0	0.0408654	0	0.0362708	0.0594955	0.60173	0.450771	0	0.0488757	0.364772	0	0	0.0347671	0	0
	Aldh9a1	0.0490014	0	0	0	0.132322	0.150435	0.291035	0.0671257	0.0256134	0.046472	0.508671	0.16583	0.117702	0.220751	0.212671	0.245241	0	0.539425
	Aldoa	4.2333	3.32092	1.97629	1.99843	4.0552	4.47144	0.527578	0.960883	1.5918	1.68979	1.79759	1.81709	2.79692	1.93181	3.90087	3.3342	2.34451	1.66
	Aldoart1	0.0473311	0.0747914	0	0.021016	0.187856	0	0	0	0	0.0582514	0.0578658	0.027494	0	0	0	0	0	0
	Aldoart2	0	0	0	0	0	0	0	0	0	0	0	0	0	0	0	0	0	0
	Aldoc	0	0.0153829	0	0	0	0	0	0	0.0386279	0	0	0.0863827	0	0	0	0.0924625	0	0.132749
	Alg1	0	0.0457339	0	0	0	0	0	0.00834825	0.156826	0.041109	0.0700013	0.163481	0	0	0.407216	0	0.469917	0.290909
	Alg10b	0	0	0	0.0148115	0.0373502	0.120117	0.0632298	0.0709838	0.0822855	0.0386096	0.215192	0.0479814	0	0	0.47019	0.074638	0	0.421097
	Alg11	0	0.0173733	0	0	0	0	0.150379	0	0.0150741	0.0712789	0	0	0.047019	0	0	0.0347671	0.27674	0
	Alg12	0.0328354	0.066443	0	0	0.0680726	0.0746536	0.0490235	0.0455211	0.0763584	0.183171	0.0947749	0.268278	0	0	0.212671	0.446521	0	0.189555
	Alg13	0	0	0.0168221	0	0.0550382	0.0645315	0.0490235	0	0.126907	0.0357925	0	0.148745	0	0	0	0	0	0.157307
	Alg14	0	0	0	0	0.133213	0.0357582	0.0950137	0	0	0	0.147432	0.0758141	0	0	0	0.0485418	0	0.289855
	Alg2	0.0293918	0.0151319	0	0	0	0.0514054	0.0300199	0.121723	0.138199	0.0169618	0.0413777	0.21119	0.139665	0	0.807168	0.291749	0	0.132749
	Alg3	0	0	0	0	0	0	0.0123036	0.15588	0.214012	0.223159	0.183004	0.140792	0	0	0	0.0853126	0	0
	Alg5	0	0	0	0	0	0.0734929	0.0469878	0.144807	0.193808	0.119543	0.0361071	0.133082	0.112158	0.105736	0.212671	0.147499	0.34632	0.282563
	Alg6	0	0	0	0	0	0	0.0142063	0	0.082512	0	0.0345894	0.0872547	0	0.453515	0.235095	0	0	0
	Alg8	0	0	0	0	0	0	0.0123036	0.0693555	0.129777	0.0956378	0.090333	0.0518461	0	0.453515	0	0.131829	0.526517	0
	Alg9	0.0262522	0	0	0	0	0	0	0.0160074	0.120718	0.124952	0.0581505	0.0606273	0	0	0	0.0640566	0.198795	0.143092
	Alk	0	0	0	0	0.052275	0	0	0.0500895	0	0	0.115207	0	0	0	0	0	0	0
	Alkbh1	0.0399261	0.00911071	0	0	0	0.105825	0.473991	0.075203	0.684575	0.658279	0.529534	0.78759	0.047019	0.146574	0.47019	0.783379	0.942706	1.11358
	Alkbh2	0	0	0	0	0	0	0.0490235	0	0.132855	0.170529	0	0.0229316	0	0	0	0.375018	0.198795	0
	Alkbh3	0	0	0.134669	0.130616	0.0763851	0.0384462	0.0576834	0.175908	0.116186	0.169512	0.124415	0.140783	0	0	0	0	0	0.1472
	Alkbh4	0.0639818	0	0.0692367	0.046503	0.110968	0.0977688	0	0	0.0526211	0	0.164582	0.0420168	0	0	0.395288	0.368417	0	0.143709
	Alkbh5	0.963478	0.320241	0.579332	0.203994	0.266268	0.171728	0.341813	0.245688	0.84131	1.72089	0.541295	0.808581	0.614637	0.898314	0.875689	0.860794	2.21803	0.818489
	Alkbh6	0	0.0123178	0	0	0	0	0.0860049	0	0.0506703	0.083556	0.0824368	0.0641008	0.16469	0	0.807168	0.0896186	0.316206	0.11789
	Alkbh7	0	0	0	0	0	0	0	0	0.0104056	0.0936059	0	0.0412641	0	0	0.212671	0.0924625	0	0
	Alkbh8	0	0	0	0	0	0	0.114303	0.00763019	0.216646	0.0527927	0	0.0605142	0	0.266134	0	0.136772	0	0
	Alms1	0	0	0	0	0	0	0.0311418	0	0.0175976	0.0420239	0.0230053	0.230311	0.0505255	0.209974	0	0	0	0
	Alox12	0.0419277	0.0116963	0	0	0	0	0.018147	0	0	0	0	0	0	0	0	0	0	0
	Alox15	0	0	0	0	0	0	0	0	0	0	0	0.0229316	0	0	0	0	0	0
	Alox5	2.42658	2.40159	2.07753	1.55392	2.9892	3.29757	0	0.10101	0	0	0	0	0	0	0	0.134322	0	0
	Alox5ap	18.4065	13.7578	8.6371	5.96965	17.5601	15.359	1.0427	0.914278	0.32855	0	5.73522	4.49749	0.047019	2.66921	0.235095	0.365283	8.7221	4.96465
	Alox8	0	0	0	0	0.0439263	0	0.099944	0	0	0	0	0	0	0	0	0	0	0
	Aloxe3	0	0	0.0706559	0	0	0	0	0	0	0	0.0467102	0	0	0	0	0	0	0
	Alpk1	0	0	0	0	0.0611296	0	0.163741	0.0403252	0	0	0.0967212	0.0997791	0	0	0	0	0	0
	Alpk2	0	0	0	0	0	0	0	0	0.0241388	0	0.0780689	0.0834237	0.141123	0	0	0	0.27674	0
	Alpl	0	0	0	0	0	0	0	0	0.0821208	0.0188558	0.036245	0	0	0	0	0.12158	0	0
	Als2	0	0.065801	0.0210445	0	0	0.209714	0	0.143662	0.0790154	0	0.0396096	0.0410077	0	0	0	0	0.632411	0.164447
	Als2cl	0	0	0	0	0	0	0	0	0	0	0.0598924	0.073916	0	0.593472	0	0.126685	0	0
	Alyref	0.102776	0.0288524	0.123667	0.104701	0.420564	0.0973376	0.0627948	0.0516764	0.528106	0.543764	1.05779	0.940933	0.341479	0	0.47019	1.07445	0.391972	0.409262
	Alyref2	0.0298031	0.0639264	0	0	0.0914015	0	0.177557	0.0268771	0.230257	0.204635	0.161233	0.146931	0	0	0	0.171229	0.526517	0.462618
	Amacr	0	0	0	0	0	0	0	0.0653834	0.0272131	0	0.0283463	0.145127	0	0	0	0.119933	0	0
	Ambp	0.0639308	0	0	0	0	0	0	0	0	0.0667735	0	0	0	0	0	0	0	0
	Ambra1	0.282539	0.171956	0.867221	0	0.124929	0.187196	0.289781	0	0.125813	0.295931	0.4364	0.251786	0	0	0.212671	0.0485418	0	0.286184
	Amd1	0.115435	0.0280209	0.227531	0.00917869	0.224433	0.0227099	0.0584845	0.00763019	0.218894	0.0949664	0.130241	0.0683613	0	0.195122	0.407216	0.230661	0.55348	0
	Amd2	0.103649	0.111537	0	0	0.0136857	0	0.145345	0	0.138518	0.152151	0.175671	0.121129	0.278707	0	0	0.223037	0.27674	0.135364
	Amdhd1	0	0	0	0	0	0	0	0	0	0	0.0383386	0.0140553	0	0	0	0	0.181673	0.11789
	Amdhd2	0.541937	0.245802	0.209023	0.0261072	0.0784672	0.087365	0	0.2248	0.0949527	0.0773258	0.221183	0.246576	0	0.13836	0	0.0485418	0.206941	0.373274
	Amer1	0	0	0	0	0	0	0.0158136	0	0.0760181	0.055871	0.0230053	0.0415493	0	0	0	0.145875	0	0
	Amer2	1.68064	1.02208	0.594998	0.802046	0.782021	0.486612	0	0	0	0.0397393	0	0	0	0	0	0	0	0
	Amer3	0	0.0302792	0	0	0	0	0	0	0	0	0	0	0	0	0	0	0	0
	Amfr	0.553718	0.401856	0.0780573	0.177027	0.579148	0.549051	0.0819527	0.112697	0.312365	0.203736	0.333835	0.754741	0	0.41399	0.405499	0.50227	0.193177	0.552505
	Amhr2	0.0192812	0	0	0.0274303	0	0	0	0	0	0	0	0	0	0	0	0	0	0
	Amigo1	0	0	0	0	0	0	0	0	0	0	0	0.0603152	0	0	0	0	0	0.273104
	Amigo2	0	0	0	0	0	0	0	0.0709838	0.024223	0.0413226	0	0	0	0	0	0.136747	0	0
	Amigo3	0.0271443	0	0	0	0	0	0	0	0.034125	0	0.0230053	0	0	0	0	0	0	0.123229
	Ammecr1	0.211718	0.0591315	0.0690417	0	0.134727	0.1728	0	0	0.0952646	0.0801475	0.258726	0.366092	0.047019	0	0.395288	0.0853126	0.55348	0
	Ammecr1l	0.0948449	0.0581734	0.123996	0.0359932	0.0657514	0.0622335	0.166867	0.0594955	0.220229	0.120229	0.116436	0.0502716	0	0	0.405499	0.482255	0.412404	0.164447
	Amn	0	0.0235505	0.0823123	0.0349626	0	0	0	0	0	0	0	0	0	0	0	0	0	0.11789
	Amn1	1.34595	0.7513	1.44986	0.563343	0.324945	0.410961	0.3321	0.0328809	0.116558	0.0861754	0.181844	0.176396	0	0	0	0	0.360393	0.116591
	Amot	0	0	0	0	0	0	0	0	0	0	0	0.0321112	0	0	0	0.145875	0	0
	Amotl1	0	0	0	0	0	0	0	0.03372	0	0	0	0	0	0	0	0	0	0
	Amotl2	0.0894127	0.350449	0.104002	0.197696	0.173702	0	0.0987284	0.03372	0	0	0.046996	0	0	0	0	0	0	0
	Ampd1	0	0	0	0	0	0	0	0	0	0	0	0	0	0	0	0	0	0
	Ampd2	0.0209914	0.0846573	0.0423313	0.034283	0.385895	0.0999832	0.015284	0.0356747	0.122466	0.129639	0.116256	0.281269	0.139665	0.266134	0.235095	0.300381	0	0.259683
	Ampd3	0.602428	0.57776	0.757447	0.361922	0.731797	1.02926	0.0890449	0	0.0256134	0	0.212902	0.0776236	0	0	0	0.136418	0.181673	0
	Amt	0	0	0	0	0	0	0	0.0617253	0.0223834	0	0	0	0	0	0	0	0	0
	Amy2a5	0	0	0	0	0	0	0	0	0	0	0	0	0	0	0	0	0	0
	Amz1	0.069545	0.064647	0.0352469	0	0.0474071	0	0.408777	0.222573	0	0.0316676	0.507205	0.614374	0.255363	0	0	0	0	0.135364
	Amz2	0.0455503	0.0308137	0	0.115269	0.127006	0.0930282	0.131086	0.0633247	0.264143	0.0791224	0	0.299889	0.0857339	0	0.212671	0.3076	0.380468	0
	Anapc1	0.03363	0	0	0.0278974	0.131137	0.118121	0.0981697	0.226595	0.177911	0	0.31856	0.0163353	0.246901	0.220751	0	0.536237	0	0
	Anapc10	0	0	0	0	0.0521948	0	0	0	0.0696599	0	0.0283463	0.0876653	0	0	0.395288	0.0347671	0.27674	0.24934
	Anapc11	0.166099	0.155955	0.0234394	0.0373483	0.144521	0.0366161	0	0.277683	0.196713	0.348364	0.705584	0.525625	0	0	0.607959	0.534534	0.232207	0.164447
	Anapc13	0.116323	0.0521504	0.0206776	0.0737874	0.422045	0.362137	0.405057	0.118526	0.219943	0.29958	0.278823	0.350702	0.636907	0.408368	0	0.374045	0.767528	0.86812
	Anapc15	0.0271443	0	0	0	0.0473288	0.13008	0.0473091	0.103341	0.212465	0.158978	0.297997	0.243846	0.365546	0	0.212671	0.419862	0	0.287675
	Anapc15-ps	0	0	0	0	0	0	0	0	0	0	0	0.0414888	0	0	0	0	0	0
	Anapc16	0.182915	0.164392	0.115197	0	0.210836	0.132441	0	0.315143	0.270782	0.475546	0.277118	0.353294	0.235405	1.03448	0.407216	0.919599	0.885016	1.08378
	Anapc2	0.493862	0.102536	0.2708	0.422119	0.223962	0.54812	0.185173	0.414774	0.22183	0.054012	0.291106	0.237084	0.047019	0.140994	0	0.359511	0	0.373274
	Anapc4	0.339854	0.11249	0.420216	0	0.189399	0.253759	0	0.0834074	0.17441	0.189824	0.369794	0.336665	0	0	0	0.260998	0.198795	0.116591
	Anapc5	0.167801	0.169515	0	0.136027	0.714129	0.63099	0.179171	0.38957	0.710872	0.836272	0.761819	0.87208	0.486694	1.24199	0	0.714547	1.10016	1.55049
	Anapc7	0.0607938	0.0223278	0.0259821	0.090759	0.124359	0.192256	0	0.364731	0.0873212	0.200902	0.0445676	0.181884	0	0.456621	0.407216	0.791662	0.193177	0.286801
	Ang	0	0.0186041	0	0	0	0	0	0	0	0	0	0	0	0	0	0	0	0
	Angel1	0	0	0.0604186	0	0	0	0	0	0	0.100934	0	0.045153	0	0	0	0.0853126	0	0
	Angel2	0.263542	0.264692	0.0866071	0.310594	0.126746	0.247755	0.081968	0.316331	0.40912	0.4413	0.277478	0.680595	0.121087	0	0.405499	0.273608	0.431002	0.250639
	Angpt1	0.0222021	0.021723	0	0.134898	0	0	0	0	0	0	0.0660755	0	0	0	0	0.0640566	0	0
	Angpt2	0	0	0	0	0	0	0	0	0	0	0	0	0	0	0	0	0	0
	Angptl2	0	0	0	0	0	0	0	0	0	0	0	0	0	0	0	0.139069	0	0
	Angptl3	0	0	0	0	0	0	0	0	0	0	0	0	0	0	0	0	0	0
	Angptl4	0	0.0169757	0	0.0126243	0	0	0	0	0	0	0	0	0	0	0	0	0	0
	Angptl6	0	0	0	0	0	0	0	0	0.0234362	0	0	0	0	0	0.212671	0	0.198795	0.157307
	Angptl7	0	0	0	0	0	0	0	0	0	0	0	0	0	0	0	0	0.181673	0
	Ank	0	0	0	0	0	0	0.099944	0	0.019732	0	0.668794	0.634969	0	0	0.727749	0.168475	0	0.135364
	Ank1	0.0520691	0	0	0	0.107581	0	0	0	0	0	0	0.0164928	0	0	0	0	0	0
	Ank2	0	0	0	0	0	0.0846425	0	0	0	0	0	0	0	0	0	0	0	0
	Ank3	0	0.021723	0	0.117455	0	0	0	0.00834825	0	0	0.0382386	0.023825	0	0	0	0	0	0
	Ankar	0	0	0	0	0	0	0	0	0	0	0	0	0	0	0	0	0.265428	0
	Ankef1	0	0	0	0.0962001	0	0.0745379	0	0	0	0	0	0	0	0	0	0	0	0
	Ankfn1	0.0585835	0.0197298	0	0	0	0	0	0	0.121267	0	0.0871369	0	0	0	0	0	0	0
	Ankfy1	0.146888	0.180758	0.189106	0.282127	0.250812	0.612453	0.176045	0.0634131	0.0998949	0.150529	0.639985	0.220706	0.071449	0.17414	0	0.199755	0.488336	0.157307
	Ankhd1	0.376327	0.399036	0.555423	0.674063	0.376515	0.412083	0.133726	0.465693	0.629027	0.455301	0.53647	0.61098	0.047019	0.330594	0.407216	0.94217	0.386354	0.791916
	Ankib1	0.0501513	0.0331979	0	0	0	0.0273865	0.159088	0	0.248914	0.172876	0.636206	0.10874	0.259387	0.209974	0.727749	0.309925	1.35365	0.851264
	Ankle1	0	0	0	0	0.204082	0.0934794	0	0	0	0	0	0	0	0	0	0	0	0
	Ankle2	0.442384	0.0604997	0.146438	0.121303	0.0607693	0.222168	0.0987849	0.407543	0.477276	0.547524	0.284548	0.326916	0.227992	0	1.61816	0	1.10504	0.761592
	Ankmy1	0	0	0	0	0	0	0	0	0	0	0	0	0	0	0	0	0	0
	Ankmy2	0	0	0	0	0.0345199	0	0.0680865	0	0.0252296	0.147195	0.207648	0.174271	0	0	0	0.0485418	0.708178	0
	Ankra2	0.114081	0.115747	0.126743	0.147749	0.353176	0.047019	0.0883815	0.0134385	0.0458061	0.0669374	0.0382386	0.10364	0.255363	0.105736	0	0.0896186	0.180196	0.308156
	Ankrd10	0	0	0.104297	0.0438885	0	0	0	0.00763019	0.283887	0.515589	0.357285	0.238564	0	0.1545	0	0.231882	0.611748	0.549151
	Ankrd11	2.98651	3.14507	4.19109	3.45749	2.44901	1.92097	2.66692	1.20786	1.66538	1.24132	2.06253	1.11786	0.360788	0.7921	2.28339	2.12696	1.98006	2.6444
	Ankrd12	1.53083	0.760793	1.86372	0.635197	3.50176	2.02371	0.987229	1.61043	1.44109	1.19393	1.04273	1.45062	0	0	3.33926	1.75891	1.73327	1.44168
	Ankrd13a	2.61112	1.89112	0.941223	1.25019	0.773234	1.22572	0.295497	0.549602	0.902337	0.845783	1.5918	1.30053	1.38896	0.648246	0.694879	0.68627	1.92384	0.651025
	Ankrd13b	0	0	0	0	0	0	0	0	0.0326797	0.0266496	0	0.0229316	0	0	0	0.176863	0	0
	Ankrd13c	0.141711	0.184585	0.402724	0.111505	0.186382	0.160245	0	0	0.282085	0.54752	0.588054	0.444682	0.047019	0.17414	0	0.337183	0	0.476833
	Ankrd13d	0.336791	0.238946	0.346613	0.107009	0.130489	0.238381	0	0	0.0422155	0.0636936	0.0220342	0.0325404	0	0	0	0	0	0
	Ankrd16	0.253266	0.376617	0.172321	0.178421	0.373795	0.307374	0.0172595	0.176193	0.166473	0.131261	0.186327	0.195867	0	0	0	0.198049	0.578527	0.157307
	Ankrd17	0.448697	0.270369	0.113395	0.250398	0.905622	0.287457	0.0359495	0.793695	0.552405	0.697763	0.95678	1.0025	0.760369	1.42193	1.29539	0.935439	0.904229	1.05571
	Ankrd22	0.315288	0.263295	0.00722506	0.0587401	0.584366	0.444114	0	0.0728438	0	0	0	0	0	0	0	0	0	0
	Ankrd23	0	0	0	0	0	0	0	0	0	0	0	0	0	0	0	0	0.198795	0
	Ankrd24	0	0	0	0	0	0	0	0	0.0150741	0.0198224	0.027044	0.028658	0	0	0	0.0640566	0.295159	0.1472
	Ankrd26	0.0499201	0	0	0	0	0	0.145476	0.0537034	0.23393	0.0477966	0.225863	0.0151577	0	0	0	0.136418	0	0.23578
	Ankrd27	0.022546	0.0410912	0.0742721	0.0720409	0.080098	0.253474	0	0.0622665	0.165374	0.214298	0.545574	0.63641	0	0	0	0.224822	1.0029	0.407745
	Ankrd28	0.0297753	0.0715097	0	0	0.208554	0.467523	0.166867	0.03372	0.233104	0.139785	0.49569	0.0229857	0	0.17414	0	0.131829	0.723841	0.396963
	Ankrd29	0.0108744	0.0968268	0.090465	0.110843	0	0.0109427	0	0.0674	0.0300707	0.038429	0.0186269	0.0164928	0	0	0.212671	0	0	0
	Ankrd31	0	0	0	0	0	0	0	0	0.019732	0	0.0915902	0	0	0	0	0	0	0
	Ankrd33b	0.761878	0.884489	1.11061	0.351356	0.396106	0.301132	0	0	0.19697	0.196899	0.307197	0.194228	0	0	0	0	0	0
	Ankrd34b	0	0	0	0	0	0	0	0	0	0	0	0	0	0	0	0	0	0
	Ankrd35	0	0	0	0	0	0	0	0.00763019	0	0	0	0	0	0	0	0	0	0
	Ankrd36	0	0	0	0	0	0	0	0	0	0	0	0	0	0	0	0	0	0
	Ankrd37	0.203554	0.104723	0.220651	0	0	0	0.114322	0	0.197046	0.0540134	0	0.0163353	0.257202	0	0	0	0	0
	Ankrd39	0	0	0	0	0	0	0	0	0.0516585	0.0395226	0	0.0423281	0.047019	0	0	0.122651	0	0
	Ankrd40	0	0.0316013	0	0	0.0293362	0.119249	0.11666	0.203218	0.54966	0.357739	0.211617	0.261696	0.682012	0	0	0.144828	0.360393	0.444725
	Ankrd42	0	0	0	0	0	0	0	0	0	0	0	0	0	0	0	0	0	0
	Ankrd44	1.40144	1.07743	0.982062	0.923766	0.896634	0.752031	0	0.438865	0.505048	0.647467	0.842341	0.641793	0.129601	0	0.760474	1.13354	1.87041	0.542134
	Ankrd46	0.119718	0.0758426	0.120937	0.0593555	0.230581	0.247383	0.0578302	0.0160074	0.0965699	0.125408	0.097777	0.0198436	0.164908	0	0	0.183172	0.206941	0
	Ankrd49	0.024805	0	0.0280219	0	0.0366394	0.105316	0.0896064	0.125285	0.239291	0.0890444	0.210511	0.30695	0.129199	0	1.861	0.248046	0.316206	0.143709
	Ankrd50	0.107031	0	0	0	0	0	0.0762149	0	0.117578	0.0947148	0	0.0261318	0	0.456621	0	0	0.181673	0
	Ankrd52	0.0307793	0.0147117	0	0.110496	0	0	0	0	0	0	0.217183	0	0	0	0	0.215834	0	0
	Ankrd54	0	0	0	0	0	0	0	0	0.147414	0.0308356	0.0230053	0.0686699	0	0	0	0	0	0
	Ankrd55	0	0	0	0	0	0	0	0	0	0	0	0	0	0	0	0	0	0
	Ankrd6	0.03542	0	0	0	0	0	0	0	0	0	0	0	0	0	0	0.11987	0	0
	Ankrd63	0	0	0	0	0.0165061	0	0	0	0	0	0	0.0262347	0	0	0	0	0	0
	Ankrd66	0.0518638	0.148203	0.0564972	0.0995954	0.0550382	0.047019	0	0	0.0234362	0	0	0	0	0	0	0	0	0
	Ankrd7	0	0	0	0	0	0	0	0	0	0	0	0	0	0	0	0	0	0
	Ankrd9	0	0	0	0	0.116513	0.0582566	0	0.00763019	0.0227827	0	0	0.0327764	0	0	0	0.0939144	0	0
	Anks1	0.429409	0.40013	0.227199	0.164819	0.454158	0.280173	0.0828953	0	0.104486	0.0172586	0.21504	0.380478	0	0	0.395288	0.0465341	0.193177	1.01034
	Anks1b	0	0	0	0	0	0	0	0	0	0	0	0	0	0	0	0	0	0
	Anks3	0.171491	0.130278	0.12054	0.118026	0.480371	0.210483	0	0.0509809	0.143736	0.193476	0.262962	0.156936	0.157431	0	0	0.523526	0.265428	0.373274
	Anks6	0	0	0	0	0	0	0	0	0	0	0	0.118659	0	0	0	0	0	0.116591
	Ankzf1	0.241355	0.121701	0.097025	0.125712	0.229683	0.247154	0.23561	0.219463	0.212987	0.0745721	0	0.157699	0	0	0.212671	0.0485418	0	0.365931
	Anln	0	0.0238726	0.12458	0	0.0410572	0.397655	0	0.0309467	0	0	0.0660755	0	0	0.478469	0	0	0	0
	Ano1	0	0	0	0	0	0.0273865	0	0	0	0	0	0	0	0	0	0	0	0
	Ano10	0.121648	0.177607	0.163763	0.0814659	0.420035	0.914788	0.0708456	0.0516764	0.0148069	0	0	0.0321112	0	0	0	0	0	0
	Ano4	0	0	0	0	0	0	0	0	0	0	0	0	0	0	0	0	0	0
	Ano6	0.0697332	0.284875	0.406685	0.192253	0.216868	0.715941	0.358485	0.316515	0.311563	0.427327	0.242336	0.366262	0	0	0	0	0.360393	0.524537
	Ano7	0	0	0	0	0	0	0	0	0	0	0	0	0	0	0	0	0	0
	Ano8	0.0328017	0	0	0.0273673	0	0	0.0490235	0	0.0303914	0.112575	0.0361071	0.0783575	0	0	0	0	0	0
	Anp32a	4.29237	2.75965	1.29777	1.36289	1.90091	1.78659	0.956384	0.849101	2.1097	1.8271	1.21787	1.50941	2.33768	3.67362	2.31514	3.17539	1.55204	3.76022
	Anp32b	0.401196	0.29205	0.211637	0.44498	1.93208	1.69284	0.860845	1.18286	2.64439	2.51518	3.02668	3.17051	3.88703	2.45045	5.28839	3.79034	2.41683	4.04537
	Anp32e	0.0317268	0.0348486	0	0.0170678	0.291224	0.355945	0.0215221	0	0.933473	0.601094	0.785515	0.909549	0.849407	0.903734	0.630383	1.0944	1.25164	1.83416
	Anpep	0	0	0	0	0	0	0	0.0797209	0	0	2.14091	1.5491	0	0	0	0	0	0
	Antxr1	0.0493146	0	0	0.0177617	0	0.030496	0	0	0	0.0922885	0.0361071	0.0246653	0	0	0	0	0	0.116591
	Antxr2	1.36844	0.81511	0.711065	0.638621	0.576342	0.25956	0.0670817	0.0586111	0.152506	0.0859006	0.11841	0.210445	0	0	0.405499	0.252178	0	0.379111
	Anxa1	11.1842	11.7725	5.55605	4.44759	31.117	33.1525	0.908583	0.595653	0.0596058	0.146571	1.06437	0.493905	0.0785916	0.699208	0	0.303305	0.388614	0.487576
	Anxa11	3.34824	3.31379	2.85473	2.25358	4.76651	4.09078	0.303864	0.200379	0.34351	0.435286	0.53471	0.400041	0.705846	0	2.66178	0.715964	0	0.826844
	Anxa2	13.8789	12.0517	9.16569	5.71306	7.60072	7.86653	1.45937	0.540674	0.105604	0.196846	1.54446	1.66245	0	0.105736	0.407216	0.219908	1.77324	1.01015
	Anxa3	0.103513	0.25889	0	0.0962001	3.39711	2.80643	0	0.0627825	0	0	0.903982	0.48147	0	0	0	0	0	0.1472
	Anxa4	0.0342799	0.149197	0	0.0551276	0.0347669	0.0719714	0.0118297	0.404997	0.019732	0	1.56654	1.35592	0	0	0	0.136153	0	0.671896
	Anxa5	0.0901479	0.281148	0.0782228	0.20102	0.874815	0.837578	0.433921	0.510934	0.114532	0.287537	2.06965	2.16144	0.161812	0	0	0.341587	1.39476	0.984823
	Anxa6	1.05146	0.498344	1.19503	0.580312	0.239008	0.149359	0.943358	1.16854	0.613786	0.781333	3.27791	2.86209	1.0117	0.562446	8.05527	4.67421	1.69277	1.1944
	Anxa7	0.0851577	0.0342651	0.135115	0.0318097	0.578961	0.335551	0.0142063	0.351381	0.230078	0.311583	0.504994	0.486332	0	0	0.235095	0.455488	2.20586	0.988679
	Anxa9	0.0178286	0	0	0	0	0	0	0.127252	0	0.125892	0	0	0	0	0	0	0	0
	Aoah	0	0.0218188	0	0.0305642	0.829032	0.215943	0	0	0	0	0	0.0227789	0	0	0	0	0	0
	Aoc2	0.0930717	0	0	0.0419551	0	0	0.018147	0	0	0.0181594	0.0230053	0.0430992	0	0	0.212671	0.282293	0	0.164447
	Aoc3	0	0	0	0	0	0	0	0	0	0	0	0	0	0	0	0	0	0
	Aopep	0.0203367	0	0	0	0	0.0560337	0.200758	0	0.170741	0.0821303	0	0.0612707	0	0	0	0.197747	0.180196	0
	Aox1	0	0.0606513	0	0	0	0	0	0.00763019	0.0136601	0	0	0	0	0	0	0	0	0
	Aox2	0	0	0	0	0.0264218	0	0	0	0	0	0	0	0	0	0	0	0	0.266321
	Aox3	0	0	0	0.0153264	0	0	0.0123036	0	0.034125	0	0.027044	0	0	0	0	0	0	0
	Aox4	0	0	0	0	0	0	0	0	0.0229853	0	0	0	0	0	0	0	0	0
	Ap1ar	0	0	0	0	0.0337214	0	0	0.0160074	0.18955	0.102401	0.286605	0.29731	0.219649	0.140994	0	0.456028	0	0.157307
	Ap1b1	0.0471418	0.0290348	0.181554	0.0408747	0.392383	0.137187	0.175949	0.324048	0.519815	0.299771	0.779437	0.331561	0.609968	0	0.133154	0.136418	0.542168	0.540627
	Ap1g1	0.556562	0.467369	0.0398307	0.161479	0.406975	0.833259	0.461066	0.457644	0.313262	0.2284	0.228518	0.511998	0.620908	0.603195	0.235095	0.287622	0.206941	0.11789
	Ap1g2	0.0567585	0.0451696	0	0	0.0439263	0	0	0.2405	0.144787	0.171207	0.364286	0.268205	0.047019	0	0.354975	0.545165	0	0.234481
	Ap1m1	0.920935	0.678274	0.85948	0.514113	0.69297	0.849984	0.0118297	0	0.350703	0.290773	0.0944772	0.447732	0.071449	0.367366	3.20353	0.0919393	0.456936	0.682563
	Ap1m2	0.05343	0.0178972	0.0949992	0.0956206	0	0.0686323	0.0576834	0.10101	0	0	0	0	0	0	0	0	0	0.280535
	Ap1s1	0.0474019	0	0.01595	0	0.0563093	0.151903	0	0.00834825	0.140307	0.0435883	0.237722	0.198759	0	0.169563	0.405499	0.175086	0.27674	0.444395
	Ap1s2	0.879946	0.578917	0.590053	0.280526	0.720294	0.731196	0.553363	0.363947	0.170721	0.220059	0.925326	0.571778	0.0645995	0.364733	0.354975	0.0485418	0.316206	0.266938
	Ap1s3	0	0	0	0.025894	0.151305	0.0500964	0.210469	0.139891	0.343061	0.33084	0.483071	0.577035	0.117702	0.700124	0	0	0	0
	Ap2a1	0.148315	0.138394	0.227058	0.0749791	0.410168	0.268495	0.245287	0.0886965	0.160828	0.0840597	0.124881	0.241214	0.361239	0	0	0.0938368	1.53521	0.301016
	Ap2a2	0.251046	0.102142	0.16458	0	0.492772	0.88859	0.425877	0.211254	0.135185	0.11319	0.454075	0.273639	0.257202	0.140994	0.212671	0.752129	1.14205	1.3115
	Ap2b1	0.183549	0.210682	0	0.014518	0.735468	0.419311	0.447777	0.355359	0.65008	0.812066	0.905087	1.40368	0.65039	1.4664	0.642311	0.329064	0.447101	0.242496
	Ap2m1	0.903366	0.63824	0.695202	0.318929	1.48682	1.19948	0.25681	0.171745	1.05376	0.889273	1.34337	1.27149	1.51033	1.32079	2.631	1.60593	1.37807	2.84276
	Ap2s1	0.200753	0.261889	0.611817	0.493	1.00911	0.761957	0.182654	0.314283	0.361972	0.3738	0.788534	0.657249	0.14807	0.465057	0.618169	0.753695	0.720544	0.470091
	Ap3b1	0.458811	0.605066	0.373059	0.468589	1.1439	0.580591	0.405662	0.169972	0.587311	0.531338	0.621604	0.615495	0.305003	0.140994	0.212671	0.249531	0.193177	1.13644
	Ap3b2	0	0	0	0	0	0	0	0	0	0	0	0	0	0	0	0	0	0
	Ap3d1	1.35143	1.17398	0.928665	0.970951	1.20126	0.961075	0.702551	1.65812	0.737141	0.825282	2.46653	1.25901	0	0.300858	0.638013	1.89473	1.82644	1.75849
	Ap3m1	0.271432	0.441914	0.332532	0.663082	0.196984	0.404625	0.331126	0.291489	0.150241	0.28622	0.286775	0.351323	0.117702	0	0	0.0485418	0.969759	0.308156
	Ap3m2	0.217479	0.0809521	0	0.179651	0	0.0800269	0.121406	0.10128	0.092092	0.177499	0.257286	0.0639017	0	0	0	0.283382	0.845742	0.387019
	Ap3s1	0.505336	0.441033	0.0854088	0.014518	1.00904	0.872861	0.0142063	0.165354	0.175614	0.0312051	0.479357	0.057982	0	0	0	0.290699	0	0
	Ap3s2	0.0108744	0	0	0	0.162799	0	0.0118297	0.301155	0.0947068	0.106782	0.53005	0.103332	0	0	0	0.336037	0	0.510609
	Ap4b1	0.053365	0.023365	0.0825597	0.246364	0	0	0	0	0.0940181	0.037081	0	0.0698174	0	0.594354	0	0.131829	0	0
	Ap4e1	0.0307793	0.0114614	0	0	0	0	0	0	0.0136601	0.111949	0	0	0	0	0	0.376399	0	0
	Ap4m1	0.0203496	0	0	0	0.221642	0	0	0.0454545	0.142747	0.213106	0.32543	0.174483	0	0	0.395288	0	0.577787	0
	Ap4s1	0.136879	0.0352418	0	0	0.0673197	0.164922	0.180271	0.0610848	0.229897	0.163366	0.182401	0.106445	0	0	0.235095	0.287447	0.232207	0.289855
	Ap5b1	0.219828	0.22832	0.0268453	0.0746064	0.25118	0.688691	0.0762149	0	0	0	0.027044	0.0548907	0	0.195122	0	0.074638	0	0.116591
	Ap5m1	0.0602914	0.0909251	0	0.170382	0.141204	0.0446397	0	0	0.226557	0.198402	0.0759671	0.0483925	0	0	0	0.112012	1.39286	0.1472
	Ap5s1	0.214397	0.266884	0.0478898	0.0505684	0.215773	0.23863	0	0	0.0767636	0.0308356	0.0345894	0	0.123579	0	0.354975	0.119933	0	0
	Ap5z1	0.0718369	0.0433453	0	0.0420663	0.144745	0.04725	0.329122	0.119477	0.126554	0.258686	0.416693	0.137418	0	0	0	0	0.27674	0.276458
	Apaf1	0.376188	0.295513	0.403478	0.0970793	0.647981	1.0995	0.237402	0	0.109549	0.137428	0.0572009	0.359594	0.157431	0.594354	0	0.127969	0	0.693929
	Apba1	0	0	0	0	0	0	0	0.0741752	0.0147343	0	0.0776227	0.0905453	0.161812	0	0	0	0.295159	0.258654
	Apba3	0.134973	0.069762	0	0	0.095863	0.0751947	0	0.0537034	0.180542	0	0.0220342	0.0692824	0	0.453515	0	0.198379	0.458605	0.289855
	Apbb1	0	0	0	0	0	0	0	0	0	0.129477	0	0	0	0	0	0	0	0
	Apbb1ip	5.68806	4.88221	3.74614	2.28914	4.28067	2.79716	1.20547	0.662513	0.783873	0.965004	2.3855	2.2794	1.21094	0.244097	0.405499	2.32845	2.83318	3.6448
	Apbb2	0	0	0	0	0	0	0	0	0.0726802	0	0	0.027494	0	0	0	0	0	0
	Apbb3	0.195008	0.061214	0.301606	0.0759474	0	0	0	0.152945	0.17242	0.181022	0	0.0261318	0	0	0	0.162736	0	0.41576
	Apc	0.232962	0.212032	0.396208	0.454378	0.101696	0.291228	0.112935	0.21312	0.518284	0.53769	0.289651	0.305182	0	0	0.940322	0.1547	0.821759	0.750882
	Apc2	0	0	0	0	0	0	0	0	0	0	0	0	0	0	0	0	0	0
	Apcdd1	0	0	0	0	0	0	0	0	0	0	0	0	0	0	0	0	0	0
	Apeh	0.121058	0.0119075	0.00722506	0	0.139855	0	0.181614	0.0280445	0.217316	0.133835	0.228106	0.215177	0.386802	0	0	0.320806	0.638609	0.53365
	Apex1	0	0	0	0	0	0	0.0362708	0	0.418192	0.289883	0.0970071	0.334505	0.500515	0.105736	0	0.322457	0.198795	0.739467
	Apex2	0	0	0	0	0.127871	0	0	0.1124	0.0223834	0.0790451	0.0345894	0.023825	0	0	0	0	0.206941	0
	Aph1a	0.257751	0.108168	0.0920268	0.147164	0.223675	0.268004	0.138244	0.0594955	0.386053	0.599273	0.653089	0.509885	0.071449	0.187617	0	0.413931	1.84114	0.743495
	Aph1b	0.125664	0.0833368	0.0412392	0	0.18816	0.267649	0.04329	0.0320825	0.0335886	0	0.0975365	0.0898579	0	0	0	0	0	0
	Aph1c	0.0963008	0.0727811	0.156636	0.046503	0.46055	0.130787	0	0	0	0	0.282037	0.206921	0	0	0	0	0	0
	Api5	0.294822	0.257105	0.455172	0.0450938	0.480162	0.319251	0.559078	0.318625	0.198339	0.320075	1.0998	1.07905	0.443428	0.872494	0.538653	0.269289	0.400118	0.157307
	Apip	0.0275659	0.0430203	0	0	0.0521948	0.0273865	0	0	0.0293241	0	0.352058	0.0864265	0.0785916	0.246609	0	0.134322	0.34632	0.143709
	Aplf	0	0	0	0	0	0	0.272509	0	0.0953529	0.0541301	0	0	0	0	0	0	0	0.164447
	Apln	0	0	0	0	0	0	0	0	0	0	0	0	0	0	0	0	0	0
	Aplnr	0	0	0	0	0	0.125826	0.441211	0	0	0	0	0	0	0	0	0	0	0
	Aplp1	0	0	0	0	0	0	0	0.00834825	0	0	0	0	0	0	0	0.136336	0	0
	Aplp2	0.555772	0.435666	0.479556	0.405218	0.297173	0.433853	0.0980469	0.352335	0.356063	0.397774	0.498437	0.52829	0.047019	0	1.20629	0.712371	0.34632	0.584614
	Apmap	0.0178286	0.0511999	0.0649553	0	0.732862	0.62313	0.0613271	0.217158	0.14185	0.198044	0.102882	0.106865	0	0	0	0	0.34632	0.365724
	Apoa1	0	0	0	0	0	0	0	0	0	0	0	0	0	0	0	0	0	0
	Apob	0	0	0	0	0	0	0	0	0	0	0	0	0	0	0	0	0	0
	Apobec1	1.61363	1.38346	0.868128	1.41667	0.679055	0.365194	0.15169	0.183056	0.525455	0.315715	0.939381	0.55672	0.255363	0.226372	0	0	0.527993	0
	Apobec2	0	0	0	0	0	0	0	0	0	0	0	0	0	0	1.4555	0	0	0
	Apobec3	0.172003	0.0596188	0.12488	0.0246731	0.0994772	0.177388	0.375026	0.462506	0.22611	0.201201	0.321483	0.744221	0	0.209974	0.405499	0.871333	0.181673	0.708498
	Apobr	1.95591	1.82279	1.018	1.38181	1.31512	1.40566	0.444558	0.0280445	0	0	0.300648	0.24963	0	0	0	0	0	0
	Apoc1	0	0	0	0	0	0	0	0	0	0	0	0	0	0	0	0.0640566	0	0
	Apod	0	0	0	0	0	0	0	0	0	0	0	0.0261318	0	0	0	0	0	0
	Apoe	0.415193	0.0802841	0.848062	0.593825	0.0418715	0	0.755784	3.37504	0.859851	0.537844	1.32402	0.923306	0.813386	0.317209	0.235095	0.110591	0	0
	Apof	0	0	0	0	0	0	0	0	0	0	0.0220342	0	0	0	0	0	0	0
	Apol10a	0	0	0	0	0	0	0	0	0.0375756	0	0	0	0	0	0	0	0	0
	Apol10b	0	0	0	0	0	0.0237183	0	0	0	0	0.244379	0.0728133	0	0	0	0	0	0
	Apol11b	0	0	0	0.131666	0	0	0.176317	0	0	0	0.0726533	0	0	0	0	0	0	0
	Apol7c	0	0	0	0	0	0	0	0.2405	0	0	10.2683	8.9979	0	0	0	0	0	0
	Apol7e	0	0	0	0	0	0	0	0	0	0	0	0	0	0	0	0.112012	0	0
	Apol8	0.1292	0.053651	0.181107	0.0827511	0.102307	0	0	0	0.0273605	0	0.530063	0.0576456	0	0	0	0	0	0
	Apol9a	0	0	0	0	0	0	0.0362708	0	0	0	0	0	0	0	0	0	0	0
	Apold1	0	0	0	0	0	0	0.0490235	0	0	0	0	0	0	0	0	0	0	0
	Apon	0	0	0	0	0	0	0	0	0	0	0	0	0	0	0	0	0	0
	Apoo	0	0	0	0	0.0134406	0	0	0.0236376	0	0.0269644	0.0450395	0.118265	0	0	0.235095	0	0.497878	0
	Apool	0	0	0	0	0	0.0366161	0	0	0.0525509	0.0510001	0.0388745	0.27642	0	0	0	0	0	0.135364
	Apopt1	0	0	0	0.025894	0	0.0829628	0.0109953	0.0593066	0.104642	0.18957	0.393701	0.174385	0	0	0	0	0.181673	0.164447
	App	4.00634	3.10485	2.3068	1.58969	3.86453	3.57052	1.21449	0.437419	0.0401268	0.178535	3.65707	2.9553	0.0705617	0.246609	0.235095	0.557507	0.637943	1.21189
	Appbp2	0.331032	0.424569	0.33986	0.2017	0.897242	0.776612	0.0369109	0.150032	0.333282	0.415502	0.745156	0.184336	0.094038	0.23015	0.235095	0.440318	0.825588	0.123229
	Appl1	0.0203108	0.0513952	0.212829	0	0.551738	0.407524	0.149005	0.068415	0.338901	0.135624	0.476779	0.818938	0.543485	0.226372	1.42534	0.328271	0	0.476974
	Appl2	0	0	0	0	0.0211265	0	0.04095	0.169077	0.0610573	0.04976	0	0.0421803	0.0645995	0	0.354975	0.537449	0.181673	0
	Aprt	0.0630442	0.126156	0	0	1.21751	0.985782	0.139431	0.0955731	0.258182	0.122533	0.134744	0.276851	0.60078	0.195122	1.54554	0.763349	0	0.11789
	Aptx	0.0922509	0.0246458	0.156446	0	0.0955866	0	0	0.0549765	0.0941508	0.162499	0.142593	0.178728	0.164908	0	0	0	0	0.351072
	Aqp1	0	0	0	0	0	0	0.245117	0	0	0	0	0	0	0	0.705285	0	0	0
	Aqp11	0	0	0	0	0	0	0	0	0	0	0	0	0	0	0	0	0	0
	Aqp3	0	0	0	0	0	0	0	0	0	0	0.0220342	0	0	0	0	0.122651	0	0
	Aqp7	0	0	0	0	0	0	0	0	0	0	0	0	0	0	0	0	0	0
	Aqp9	0.967709	0.685811	0.650917	0.120602	0.168148	0.311138	0.0987284	0	0	0	0.0363266	0	0	0	0	0.19217	0	0
	Aqr	0.163428	0.086922	0	0	0.17959	0.0595698	0.268072	0.17523	0.448567	0.264742	0.179955	0.213505	0	0	0.395288	0.145594	0	0.1472
	Ar	0.00702173	0	0	0.00485364	0	0	0.0123036	0	0	0	0.0363266	0	0	0	0.807168	0.119933	0	0
	Araf	0.323041	0.306104	0.0905084	0.497938	0.118987	0.27379	0.325281	0.264182	0.733536	0.747488	0.654846	0.769837	0.121087	0.597086	1.70573	1.32948	0.927404	1.85029
	Arap1	1.28627	1.359	0.752146	0.620561	1.17509	0.7913	0.0981883	0.81011	0.445091	0.280179	0.361537	0.371134	0.446594	0	0.814432	0.241064	0.198795	0.836125
	Arap2	0.0195765	0.027629	0.0465671	0	0	0	0.260224	0.239408	0.667523	0.655277	0.826874	0.353835	0.536377	0.763035	0.395288	1.18767	0	0.499503
	Arap3	1.734	1.64567	1.5153	1.51579	1.62388	2.27144	0.380376	0	0	0	0	0	0	0	0	0	0	0
	Arc	0	0	0	0	0	0	0.0158136	0	0.0247133	0.0181594	0.159693	0	0	0	0	0.285762	0	0
	Arcn1	0.317662	0.158429	0	0.287384	0.121733	0.24455	0.168031	0.298619	0.199247	0.268236	0.572454	0.801421	0.211114	0	3.27774	0.23129	1.23279	1.44194
	Areg	0	0	0	0	0	0	0	0	0	0	0	0	0	0	0	0.331656	0	0
	Arel1	0.0357689	0.198769	0.191157	0.197761	0	0.228146	0.0142063	0.00763019	0.0912769	0.172696	0.112093	0.0325404	0.242047	0.13836	0.212671	0.331867	0	0
	Arf1	3.24836	2.14307	1.63536	0.562331	2.79397	2.28717	0.988663	0.456003	2.63843	2.24633	3.86669	2.51181	1.24901	2.83145	1.99331	2.45461	6.88547	5.66579
	Arf2	0.25287	0	0.257635	0.0568893	0.0656977	0.0446397	0.0823064	0.0280445	0.104208	0.102369	0.237404	0.698129	0.139665	0.276721	0	0.130145	0.181673	0.369844
	Arf3	1.46534	0.715588	0.197361	0.618483	0.929551	0.721152	0.252062	0.367404	0.698195	0.156525	1.99981	1.26896	1.23334	0.29286	1.11545	0.865661	0.848909	1.58673
	Arf4	0.631956	0.452889	0.605795	0.107688	0.250573	0.391035	0.844754	0.455633	1.35932	1.36291	2.77263	2.3759	0.812682	1.15686	1.79526	0.927493	3.60632	2.82119
	Arf5	1.12462	1.00006	0.855317	0.869183	1.65606	0.966389	0.737637	0.0797209	0.732416	0.667865	1.52481	1.37429	0.422976	0.399713	0.800787	1.63437	1.17719	1.41594
	Arf6	3.2405	1.6408	2.33168	1.14736	1.28881	0.983781	0.656019	0.282778	3.4344	2.84969	2.59796	4.06997	0.854048	1.09135	2.14218	3.78822	2.59756	1.57971
	Arfgap1	0.103696	0.0271796	0.0607179	0.0862791	0.167829	0.239771	0.0185771	0	0.294146	0.142494	0.0674398	0.189109	0	0.140994	0.212671	0.0485418	0.530856	0.273898
	Arfgap2	0.0464711	0.159832	0.35638	0	0.356844	0.151924	0.131086	0.16583	0.340603	0.278244	0.543093	0.363216	0.16469	0	0.405499	0.958216	0.27674	0.929508
	Arfgap3	0	0	0	0	0	0.0576111	0.0142063	0.0134385	0.0643498	0	0	0.0189183	0	0	0	0	0	0.11789
	Arfgef1	0.550179	0.291061	0.148378	0.00892746	0.583916	1.17171	0.268215	0.265506	0.544108	0.602296	0.973051	0.745415	0.498457	0	0	0.415256	0.83022	0.673378
	Arfgef2	0.140086	0.0164397	0	0.0454814	0.169421	0.210877	0.164823	0	0.201405	0.448193	0.12609	0.353521	0.047019	0	0	0	0.206941	0.283212
	Arfgef3	0	0	0	0	0	0	0	0	0	0	0	0	0	0	0	0	0	0
	Arfip1	0.471707	0.374465	0.468382	0.264924	0.16907	0.118567	0	0	0.148441	0	0.126718	0.1173	0	0	0	0.122651	0.458413	0
	Arfip2	0.0607115	0.0290064	0.0641618	0.0457284	0.185047	0.163778	0.197688	0.16351	0.205893	0.265953	0.498881	0.145695	0.162232	0	0	0.134322	0.56881	0
	Arfrp1	0.0929445	0.0824886	0	0.0344816	0.170572	0.535716	0	0.113203	0.378941	0.288529	0.528122	0.483222	0.142011	0	0.368249	0.215269	1.26293	0.164447
	Arg2	3.26646	3.73648	2.62218	1.99825	0.56558	0.622386	0.188497	0.0537034	0	0	0	0	0	0	0	0	0	0
	Arglu1	0.362694	0.353198	0.505376	0.210054	0.743252	0.428102	1.01416	0.798571	1.73033	1.33352	2.69577	1.2967	0.718513	0.511708	0.354975	1.2075	1.33789	1.72928
	Arhgap1	0.234901	0.145977	0.258105	0	0.225065	0.351253	0.792812	0.142401	0.0884585	0.0778078	0.929239	0.526896	0	0.296764	0	0.0939144	0.34632	0.132749
	Arhgap10	0	0	0	0	0.0446178	0.139824	0	0	0	0	0	0	0	0	0.405499	0.267438	0.193177	0
	Arhgap11a	0.0961452	0.0866636	0.134669	0.10725	0.0817583	0.193159	0	0	0.0262674	0.0472488	0.065894	0.161587	0	0.140994	0	0	0.181673	0
	Arhgap12	0	0.0477224	0	0	0.0747552	0	0.018147	0	0.079516	0	0.0714623	0.113094	0	0	0	0.0465341	0.181673	0.143092
	Arhgap15	0.791991	0.865616	0.362781	0.525985	0.530797	0.672548	0.218312	0.156798	0.84927	1.13277	0.370741	0.634759	0.390631	0.266134	0.694879	0.782731	1.52419	0.516366
	Arhgap17	0.578294	0.277714	0.292477	0.153469	0.240345	0.45144	0.302829	0.0283665	1.51676	0.769077	1.20978	0.858393	0.129199	0.246609	0.405499	0.710569	6.31406	3.81406
	Arhgap18	0.222477	0.288376	0.167112	0.081691	0.0521948	0	0.0680865	0.305169	0.0552757	0	0.382706	0.27483	0	0	0	0.122651	0	0.657118
	Arhgap19	0	0.0325562	0	0	0.368206	0.560711	0.0680865	0.0305968	0	0	0	0	0.047019	0	0	0	0	0
	Arhgap20	0	0	0	0	0.0424286	0	0	0	0	0.0595877	0	0	0	0	0	0	0	0.123229
	Arhgap21	0	0	0	0	0.0136857	0	0	0.0134385	0.0263186	0.0381563	0.0934939	0.0692512	0	0	0	0	1.00796	0.125905
	Arhgap22	0	0	0	0	0	0.0670529	0	0.116501	0	0	1.17535	0.931934	0	0	0	0	0	0
	Arhgap23	0.371127	0.407877	0.567498	0.102515	0.33358	0.647353	0.0158136	0.0320825	0	0	0.0396096	0.0246653	0	0	0.354975	0.0433975	0	0
	Arhgap24	0.364791	0.297291	0	0.167266	0.112807	0.120292	0	0	0.306886	0.268298	0	0	0.255363	0	0	0	0.206941	0
	Arhgap25	2.10072	1.91207	0.561106	1.25466	1.31951	1.1064	0.823713	0.275991	0.573601	0.585662	0.330153	0.408757	0.235252	0.226372	1.0376	0.723308	0.803327	0
	Arhgap26	0.462535	0.391388	0.446751	0.664353	0.0777158	0.0357582	0.204476	0.243682	0.363195	0.234597	0.160483	0.238625	0.254582	0	0.694879	0.0465341	0	0.132749
	Arhgap27	0.305775	0.149287	0.322637	0.366332	0.250842	0.595951	0	0	0.205323	0.318183	0.168621	0.250956	0	0	0	0.20693	0.27674	0.845609
	Arhgap28	0	0	0.00608687	0	0	0	0	0	0	0	0.159693	0.520034	0	0	0	0	0	0
	Arhgap29	0	0	0	0	0	0	0	0	0	0.0381563	0	0	0	0	0	0	0.386354	0.164447
	Arhgap30	2.76806	2.45394	1.7018	1.54765	2.10334	2.47229	0.796461	0.61563	1.98458	1.59695	3.45097	2.87228	0.644764	0.967157	0.997286	1.91933	2.64763	1.75509
	Arhgap31	0	0	0	0	0	0.0459846	0	0	0	0	0.159693	0.20237	0	0	0	0	0	0
	Arhgap32	0	0	0	0.116428	0	0	0	0.0280445	0	0	0	0.0544241	0	0	0	0.224897	0.181673	0.354002
	Arhgap33	0	0	0	0	0.0680726	0	0	0	0.0761818	0.0757027	0	0.0166643	0	0	0	0.119933	0	0
	Arhgap35	0	0	0	0	0	0.062155	0	0	0.0256904	0.0767297	0	0.075561	0.254582	0.13836	0	0	0.232207	0
	Arhgap39	0.0455794	0.222279	0	0	0	0.0719176	0	0	0.0529741	0	0.444166	0.298754	0	0	0	0.171185	0	0.294399
	Arhgap4	0.795134	1.0096	0.383456	0.859933	1.71245	1.10945	0.55795	0.193883	1.07277	0.882208	0.310671	0.175917	0.620908	0	0.558496	1.09539	0.295159	0.53772
	Arhgap42	0	0.0177368	0	0	0	0	0	0	0	0	0.152274	0.177044	0	0	0	0	0	0
	Arhgap45	5.6706	5.03832	4.46943	6.15835	4.68822	4.05205	1.86435	1.28019	2.80602	1.70967	1.47007	1.57385	0.715038	0	14.7423	4.76829	1.87779	1.05255
	Arhgap5	0.454638	0.344651	0.285603	0.133948	0	0	0.194797	0.0403252	0.361246	0.107407	0.708164	0.596222	0	0	2.39636	0.773267	1.91267	1.25392
	Arhgap6	0	0.0256914	0	0	0	0	0	0	0.0777132	0.145918	0.655861	0.478281	0	0	0	0.0930683	0	0.280535
	Arhgap8	0	0	0	0	0	0	0	0.0268327	0	0	0.244379	0	0	0	0	0	0	0
	Arhgap9	3.08223	2.83252	1.703	0.985357	2.40852	2.05598	0.779533	0.410821	0.215314	0.436364	1.41146	1.14205	0.110963	0.266134	0.345825	1.43681	0.69062	0.327254
	Arhgdia	1.74876	1.30712	0.957775	0.359321	2.04506	1.69658	0.792115	1.7996	2.64565	2.6222	5.27986	6.10545	3.63204	3.7107	4.43225	1.87521	4.73057	5.52272
	Arhgdib	9.85485	8.11373	4.26777	3.8389	21.8938	21.2336	1.4027	0.990874	6.58944	6.34166	2.68557	3.52151	9.09231	7.65931	3.44864	4.84659	5.7283	4.00466
	Arhgef1	2.46328	2.21479	2.60887	1.47829	4.13763	4.02907	1.75587	1.14567	3.51632	2.66206	1.21456	1.23743	1.29394	1.089	5.62745	3.51383	1.51873	1.94339
	Arhgef10	0	0	0	0	0.0264218	0	0	0	0.0136601	0	0.134333	0.0660247	0	0	0	0	0.34632	0.863447
	Arhgef10l	0.0284243	0	0	0	0	0	0.163741	0	0	0	0	0.0822463	0	0	0	0	1.19109	0.704078
	Arhgef11	0.249265	0.169386	0.234679	0.0821867	0.402165	0.0491836	0.0109953	0.152169	0.121745	0.175272	0.027044	0.159175	0	0	0	0.168475	0	0.429945
	Arhgef12	0.0474567	0.0533698	0	0	0	0.0273865	0.04095	0.03372	0.0510512	0.0698119	0.118075	0.06742	0.367199	0.209974	0.70995	0.225771	0	0
	Arhgef15	0	0	0	0	0	0	0	0	0	0	0	0	0	0	0	0	0	0
	Arhgef17	0	0	0	0	0	0	0	0	0	0	0	0	0	0	0	0	0	0
	Arhgef18	0.313619	0.169163	0.223751	0.498985	0.397161	0.660079	0.123924	0.159891	0.755877	0.727988	0.207623	0.185297	0.255363	0	0.212671	0.338443	0.265428	0
	Arhgef2	0.640762	0.396626	0.190478	0.352278	0.695229	0.658781	0.473789	0.450886	0.770209	0.637831	1.83438	1.56778	0.141057	0.825691	0	0.848253	1.68052	0.584455
	Arhgef25	0	0	0	0	0	0	0	0	0	0	0	0	0	0	0	0	0	0
	Arhgef26	0	0	0	0	0	0	0	0.0594955	0.0182658	0.0477966	0	0	0	0	0	0.122651	0	0
	Arhgef28	0	0	0	0	0	0	0	0	0	0	0	0.0376957	0	0	0.235095	0.0933742	0	0
	Arhgef3	1.29666	0.933596	0.591817	0.544097	0.575598	0.270713	0.199413	0	0.431122	0.27404	0.452751	0.0404893	0	0	1.01346	0.389089	0	0
	Arhgef33	0	0	0	0	0	0	0	0	0	0	0	0	0	0	0	0	0	0
	Arhgef37	0	0	0	0	0	0	0	0	0	0	0	0	0	0	0	0	0	0
	Arhgef38	0	0.0374194	0	0	0	0	0	0	0	0	0	0	0	0	0	0	0	0.116591
	Arhgef39	0	0	0	0	0.269962	0.265883	0	0	0	0	0.185486	0	0	0	0	0	0.180196	0
	Arhgef4	0.0266705	0.0121513	0	0	0.253575	0.282109	0	0	0	0	0.0745652	0.0140553	0.112158	0	0	0.745315	0	0
	Arhgef40	0	0.0114614	0	0	0	0	0.299832	0.12381	0	0.0188558	1.02908	0.416387	0	0	0	0	0	0
	Arhgef5	0	0	0	0	0	0.0504215	0	0	0	0	0	0.0479842	0	0	0	0.0465341	0	0
	Arhgef6	0.138328	0.0774001	0	0.0639009	0.151535	0.487658	0.0123036	0.164419	0.602627	0.266764	0.814244	0.906607	0.16469	0.315134	5.00251	0.499187	1.43439	1.16769
	Arhgef7	0.223804	0.184051	0.236498	0.0238237	0.520728	0.311126	0	0.114093	0.134503	0.091038	0.330707	0.438527	0.235405	0	2.67816	0.331973	0.650113	0.11789
	Arhgef9	0	0	0	0	0	0	0	0	0	0	0	0.0977282	0	0	0	0	0	0
	Arid1a	1.75007	1.87362	1.18502	1.28929	1.60619	1.52576	0.610158	0.775174	2.37378	1.90274	1.21358	2.25138	0.346717	0.935856	1.53594	1.80363	2.23384	2.01995
	Arid1b	0.466968	0.366028	0.383951	0.461862	0.0720276	0.211439	0.367896	0.193164	0.783557	0.257575	0.758337	0.562355	0.047019	0.372946	0.212671	0.624593	1.68486	0.580044
	Arid2	0.232863	0.302147	0.38752	0.146073	0.603631	0.771955	0.168307	0.28549	0.61346	0.433395	0.370902	0.573902	0	0.456621	0	0.299783	0.556523	0.308156
	Arid3a	0.949661	1.41905	1.081	0.547385	1.73755	1.6092	0.091347	0.00834825	0.392453	0.391953	0.1941	0.250419	0.412793	0.433369	0	0.135779	0.265428	0.945861
	Arid3b	0.115859	0.251724	0.027653	0.112982	0.584603	0.132495	0.218951	0.0964595	0.261518	0.4832	0.100716	0.0982776	0	0	1.2664	0	0.722262	0.866512
	Arid4a	2.96078	2.86543	3.00618	4.44285	1.3987	2.07775	1.10196	1.21805	0.810632	1.05077	2.19707	3.24643	0.357333	0.209974	1.11545	2.02957	2.03942	1.37683
	Arid4b	1.77988	2.0521	1.4125	1.55808	0.97034	1.26588	0.836718	2.05236	2.98027	2.30456	0.669448	0.927701	0.236708	0.989408	6.3937	2.19022	0.708178	0.987467
	Arid5a	1.10633	0.543535	0.46695	0.661501	0.167836	0.238979	0	0.0160074	0.0914273	0.0223444	0.0772131	0.0984229	0.193349	0	0.354975	1.02502	0.380468	0.265089
	Arid5b	0.904398	0.319175	0.234976	0.314385	0.163543	0.601961	0.242997	0.104108	0.47379	0.476157	0.590097	0.199509	0	0	0	0.89294	0.206941	0.551683
	Arih1	0.560764	0.2838	0.128561	0.238382	0.943116	0.603977	0.0927323	0.281832	0.504284	0.4053	0.569999	0.389271	0.505168	0.884956	0.694879	0.224061	0	1.23188
	Arih2	0.33943	0.160985	0.209906	0.0612653	0.18022	0.266998	0.149129	0.0134385	0.140195	0.128617	0.316428	0.163073	0	0.246609	0.235095	0.30676	1.62872	0.246457
	Arl1	0.116262	0.0311315	0	0	0.165743	0.148222	0.258135	0.275812	0.299063	0.220318	0.271182	0.451571	0.514983	0.587869	0.447766	0.563294	0.316206	0.768139
	Arl10	0	0	0	0	0	0	0	0	0.0364777	0.0698812	0	0.266724	0	0	0	0	0	0
	Arl11	0.248112	0.319449	0	0.243318	0.474137	0.0621149	0	0	0	0	0	0.0565477	0	0	0	0	0	0
	Arl13b	0.408078	0.224175	0.484278	0.217425	0.0889053	0	0.0670817	0.120758	0	0.0906979	0.0591891	0.416692	0.114943	0	0	0.139908	0	0
	Arl14ep	0.0402379	0	0	0	0.131929	0	0.0490235	0.106957	0.118337	0.0230553	0	0.271061	0	0	0.235095	0.0405265	0	0.408241
	Arl14epl	0	0	0	0	0	0	0	0	0	0	0	0	0	0	0	0	0	0
	Arl15	0.0876234	0	0	0	0.0356786	0.178728	0	0	0	0.0660851	0	0.0164928	0	0	0	0.187829	0	0
	Arl16	0	0.0203105	0	0	0.0408654	0.0686323	0	0.1124	0.0570235	0.184228	0.0552553	0.0881541	0	0	0	0.351468	0	0.57971
	Arl2	0	0	0	0.0351692	0.244596	0	0.0762149	0.0193424	0.0550617	0.128612	0.235147	0.0196801	0.453106	0	0	0	0	0.135364
	Arl2bp	0.789748	0.583536	0.177377	0.373691	1.02919	0.93019	0.0482531	0.098138	0.692218	0.505033	0.381717	0.378569	0.491438	1.38207	0.619887	0.642021	0.981214	0.592108
	Arl3	0.294897	0.0775437	0	0.0318097	0.450925	0.153908	0	0.142401	0.0494942	0.0141447	0.0596147	0.0376957	0	0	0	0	0	0.287418
	Arl4a	0	0.0206929	0	0.04148	0	0.125117	0	0.0751639	0.495095	0.384977	0.344119	0.52769	0	0	0.407216	0.504686	1.13582	1.2261
	Arl4c	1.91019	1.55234	0.611967	0.636788	0.518768	0.391849	0.126152	0.332082	0.0769304	0.012032	1.87973	2.32844	0	0.456621	3.74419	2.47876	0	0.308156
	Arl4d	0	0.0185925	0	0	0.0165061	0	0	0.0160074	0.0115117	0	0.0598924	0	0	0	0.407216	0.308296	0	0
	Arl5a	0.013202	0.0715466	0.123268	0.0304081	0.0292968	0.0384462	0.302529	0.0160074	0.35791	0.305436	0.114455	0.582389	0	0.195122	0.800787	1.87565	0.709039	0.316911
	Arl5b	0.178065	0.177241	0	0.0711667	0.100697	0.127156	0.327488	0	0.0336598	0.222109	0.144187	0.153336	0	0	0	0.263657	0.526517	0
	Arl5c	0.0232525	0.0219642	0	0	0	0.059538	0.177557	0.181975	0.44843	0.368969	1.28658	1.5113	0.0705617	0	0.354975	0.268768	1.94329	0.791057
	Arl6	0	0	0	0	0	0	0	0	0	0	0	0.100725	0	0	0	0	0	0
	Arl6ip1	2.4285	1.52362	0.828519	0.471952	2.30879	1.12889	1.16083	1.00085	2.05697	1.99165	2.02618	2.06305	1.15617	1.23247	2.78362	2.39351	3.17797	1.46296
	Arl6ip4	0.0269383	0.074742	0	0	0.130487	0.21008	0.036294	0.151454	0.129736	0.208362	0.606063	0.363054	0	0.47645	0.235095	0.476188	0.548413	0.278456
	Arl6ip5	0.155825	0.104964	0.238889	0.138369	0.398417	0.330424	0.323409	0.0363928	0.379504	0.389472	0.964881	0.811981	0.253281	0.781605	1.16904	1.81073	1.42071	0.757634
	Arl6ip6	0.487701	0.325956	0.016915	0.16685	0.0465034	0.355985	0.286716	0	0.10834	0.0737323	0.263723	0.251934	0	0	0.212671	0.171193	0.193177	0.593916
	Arl8a	0.569821	0.417651	0.545541	0.332039	0.877101	0.314693	0.196263	0.0836911	0.496198	0.47028	0.395713	0.464484	0	0	0	0.626934	1.82764	0.902615
	Arl8b	0.435047	0.172518	0.02649	0.161645	0.154387	0.443964	0.02651	0.307294	0.201146	0.320429	0.339444	0.871707	0.380153	0	0.47019	0.231292	0.66321	0.331362
	Armc1	0.0217487	0	0	0	0.0687009	0.0681459	0.0341484	0.320075	0.208519	0.336507	0.233641	0.0667848	0.397217	0.140994	0.395288	0.147699	0.181673	0.341469
	Armc10	0.0742997	0	0	0	0.0426236	0	0.0727791	0.00763019	0.0984417	0.390468	0	0.23039	0.227992	0	0	0.813366	0	0.406446
	Armc12	0.0284243	0.0172521	0	0.0107809	0	0	0	0	0	0	0	0	0	0	0	0	0	0
	Armc2	0	0	0	0	0	0	0	0	0	0	0	0	0	0	0	0	0	0
	Armc3	0.101343	0.0430196	0.00939313	0.0442145	0.123342	0.048551	0	0	0	0.0412147	0.027044	0	0	0	0	0	0	0
	Armc4	0	0	0	0	0	0	0	0	0	0	0	0	0	0	0	0	0	0
	Armc5	0	0	0	0	0.0976539	0	0	0.0888478	0.168403	0.135062	0.0832355	0.018332	0	0	0	0.0433975	0	0
	Armc6	0	0	0	0	0	0	0	0.0537034	0.0195791	0.117198	0	0.0777018	0	0	0.354975	0	0	0
	Armc7	0.723009	0.578814	0.60069	0.156284	0.721247	0.429521	0.370071	0.0123223	0.0148069	0.0431444	0.0595827	0.0681887	0	0	0	0.261007	0	0.135364
	Armc8	0.105004	0.116922	0	0.115863	0.549023	0.343806	0	0.0432406	0.101829	0.21754	0.512339	0.699472	0	0	0.630383	0.136418	0.180196	0.275197
	Armc9	0	0	0	0	0	0	0.099944	0	0.176651	0.0169618	0	0.0454273	0	0	0	0.167235	0	0
	Armcx2	0	0	0	0	0	0	0	0	0.0603248	0.0867598	0.0617971	0.0496816	0.0645995	0	0	0.0853126	0.405736	0.491163
	Armcx3	0.00636559	0.0341689	0	0	0.0454525	0.0338928	0.119128	0.0160074	0.102088	0.0377117	0	0.0736526	0	0	2.39636	0	0	1.51781
	Armcx4	0	0	0	0	0	0	0	0	0	0	0	0	0	0	0	0	0	0
	Armcx5	0.0956628	0	0.0533983	0.0420663	0.0607383	0	0.018147	0.0403252	0.313807	0.0480943	0.208614	0.305801	0.510725	0	0	0.378373	0.391972	0.261599
	Armcx6	0	0	0	0	0	0	0.0123036	0.261233	0	0.0624103	0	0	0	0	0	0.0465341	0.181673	0.331362
	Armh2	0	0.0592816	0	0	0	0	0	0	0	0	0	0	0	0	0	0	0	0
	Armh3	0.0469836	0.0386375	0	0	0	0.0871748	0	0	0.0618153	0.109613	0.118075	0.108185	0.0645995	0	0	0.0405265	0	0
	Armh4	0	0	0	0	0	0	0	0	0	0	0	0	0	0.105736	0	0	0	0
	Armt1	0.127401	0.10307	0	0.0344317	0.145473	0.101515	0	0	0.302337	0.0679472	0	0.0230905	0	0.820726	0	0	0	0
	Arnt	0.110466	0.220043	0.199607	0.0144915	0.220401	0.217227	0.0490235	0.136257	0.295127	0.0811857	0.0792192	0.151452	0.630673	0.309	0	0.552351	0.831978	0.287418
	Arnt2	0	0	0	0	0	0	0	0	0	0	0	0	0	0	0	0.100965	0	0
	Arntl	0	0	0	0	0	0	0	0.0227865	0.136112	0.100512	0.0311131	0.195884	0	0	0	0.391406	0.181673	0
	Arntl2	0.0562611	0	0	0.10725	0	0	0	0	0	0	0	0	0	0	0	0	0	0
	Arpc1a	1.05866	0.961933	0.384051	0.28226	0.871239	0.470045	0.30647	0.606574	0.549167	0.300882	1.35254	0.986373	0.276573	0	1.04985	0.6897	0.985122	0.573654
	Arpc1b	11.2502	10.0336	7.81895	5.48084	14.0321	12.474	4.00057	3.35825	3.52909	4.09014	8.46152	8.53683	4.0231	5.7603	5.06845	4.34618	5.95384	7.45996
	Arpc2	12.674	8.91091	7.02858	4.11722	11.4802	10.5933	3.81453	2.19554	6.35027	7.40147	15.4449	14.6134	5.97946	7.31133	6.59055	6.73176	7.59717	7.67695
	Arpc3	3.2517	3.45734	1.70458	1.22477	4.81518	3.33718	0.886259	0.785097	2.0453	1.12252	3.85308	3.03491	0.980562	0.581844	1.17925	1.8491	2.3188	2.43237
	Arpc4	1.45124	1.68272	0.53981	0.845017	3.29675	3.3165	0.655296	0.850297	0.937499	1.09754	2.02938	2.00674	0.791158	1.26959	0.854982	1.06908	0.94366	2.28778
	Arpc5	6.42035	4.87096	2.51919	2.49746	8.49673	5.9918	1.30128	1.13612	3.12657	2.31241	5.50328	7.33061	3.1624	3.65707	2.55858	2.03769	6.11259	4.18971
	Arpc5l	0.227086	0.109383	0.0997668	0.0663344	0.0611886	0.144155	0.623194	0.18735	1.50454	1.31549	1.10028	0.625246	1.32281	1.16583	0.354975	0.68632	2.46842	0.951167
	Arpin	0	0	0	0	0	0	0	0	0	0	0.34536	0.2229	0	0	0	0	0	0
	Arpp19	0.55379	0.450235	0.224352	0.233883	0.935957	1.15054	0.0613271	0.071673	0.507696	0.750767	0.935748	0.664113	0.656406	1.24608	0	0.812121	1.79877	0.785935
	Arpp21	0	0	0	0	0	0	0	0	0.034125	0	0	0	0	0	0	0	0.27674	0.769266
	Arrb1	0.402333	0.112435	0.133518	0.0612598	0.086938	0	0.104638	0.228986	0.0227827	0	0.0631511	0.272885	0	0.220751	0	0.536947	0.316206	0.1472
	Arrb2	1.13542	1.17071	0.803725	0.42477	6.18487	5.69959	0	0.22239	0.209645	0.245071	1.04481	0.776801	0.22604	0.209974	0.660437	1.17712	0.804376	0.841671
	Arrdc1	0.249356	0.123605	0.114411	0.238526	0.321054	0.616603	0.281189	0.00834825	0.211245	0.163623	0.530711	0.597529	0	0	0.354975	0.730665	0.295159	0
	Arrdc2	0.0578373	0.072312	0.107468	0.0499119	0	0	0	0.0160074	0.0867969	0	0.0186269	0.144048	0	0	0	0	0	0
	Arrdc3	1.28991	1.19723	1.25459	1.00929	0.201146	0.194295	0.0284126	0.0693751	0.0541477	0.171366	0.178974	0.0742624	0	0	0	0.0640566	0.34632	0.23578
	Arrdc4	0.0708465	0.163115	0.0526338	0.159988	0	0.0384462	0	0	0	0	0.19451	0.222502	0	0	0.235095	0	0.431002	0.123229
	Arsa	0.133037	0.0388819	0	0.107397	0.2644	0	0	0	0.0907511	0	0.119862	0.140437	0	0.220751	0	0.127969	0.373373	0.275841
	Arsb	0	0.054709	0	0.0419551	0.136994	0.14333	0.272509	0	0.195888	0.0482153	0.824237	0.790585	0.0857339	0	1.9279	0.550933	0.193177	0.290056
	Arsg	0.218003	0.390521	0.349053	0.127634	0.122614	0.208753	0	0	0	0	0	0	0	0	0	0	0	0
	Arsk	0	0.0276548	0	0	0.0369981	0.0542143	0.018147	0.215134	0.301405	0.309712	0.0595184	0.129058	0.278707	0.187617	0	0.134322	0.27674	0
	Art1	0	0	0	0	0	0	0	0	0	0	0	0	0	0	0	0	0	0
	Art2b	0.0259325	0	0	0	0	0	0	0	0	0	0	0	0	0	0	0	0	0
	Art3	0	0	0	0	0	0	0	0	0	0	0	0	0	0	0	0	0	0
	Art4	0	0	0	0	0	0	0	0	0	0.0198224	0	0	0	0	0.47019	0	0	0
	Art5	0	0	0	0	0	0	0	0	0	0	0	0	0	0	0	0	0	0
	Arv1	0	0.0267812	0	0	0	0	0	0	0.0350177	0	0	0.0427752	0	0	0	0	0	0.538841
	Arvcf	0	0	0	0	0	0.0549765	0	0	0.0564446	0.038429	0	0	0	0	0	0.0465341	0	0
	Arx	0	0	0	0	0	0	0	0	0	0	0	0	0	0	0	0	0	0
	Arxes2	0	0	0	0	0	0	0	0	0	0	0	0	0	0	0	0.0853126	0	0
	As3mt	0	0	0	0	0.101159	0	0.0158136	0	0.0619132	0.0314033	0	0.169221	0.194704	0	0	0	0.497878	0.579064
	Asah1	0.406373	0.147841	0.171696	0.0284597	0.116068	0.15396	0.215646	0.287844	0.0349479	0.171868	0.468438	0.587951	0	0	0.235095	0.0465341	1.31943	0.657286
	Asah2	0	0	0	0	0	0	0	0	0	0	0	0	0	0	0	0	0.181673	0
	Asap1	0.60949	0.887588	1.29725	1.52824	1.17868	1.38789	0.430371	0.33009	0.341109	0.184309	1.19409	1.6477	0.144563	0.266134	0.407216	0.63327	0	0
	Asap2	0	0	0	0	0	0	0	0	0.0713919	0	0.267319	0.107323	0	0	0	0	0	0
	Asap3	0	0	0	0	0	0	0	0	0	0.0308756	0	0	0	0	0	0	0	0
	Asb1	0	0.0256914	0.0988299	0	0.0211265	0	0	0.00763019	0.0126421	0.0395226	0.0916089	0.017821	0	0	0	0.136747	0	0
	Asb13	0	0	0	0	0	0	0.149129	0	0.233243	0.0501882	0.0598924	0.0189126	0.094697	0	0.235095	0.286758	0.723841	0
	Asb15	0	0	0	0	0	0	0	0	0	0	0	0.0229316	0	0	0	0	0	0
	Asb16	0	0	0	0	0	0	0	0	0	0	0	0	0	0.146574	0	0	0	0
	Asb17	0	0	0	0	0	0	0	0	0	0	0	0	0	0	0	0	0	0
	Asb2	0.0421489	0.0366341	0	0	0.135333	0	0.396441	0.75949	0.0820008	0.14566	1.70485	2.01945	0.254582	0.513595	0.802504	0.935319	0	0
	Asb3	0.0368499	0.100477	0	0.0391282	0.0347669	0.0698573	0	0	0.0409139	0	0	0.204022	0	0.13836	0	0	0.193177	0
	Asb6	0.0298031	0.0500023	0	0	0	0	0	0	0.0794377	0.0351212	0	0	0	0.23015	0	0.074638	0	0
	Asb7	0.952464	0.86143	0.317295	0.521438	1.41761	0.293503	0.0741752	0.0509809	0.0172613	0.0381563	0.102251	0.105335	0	0.433369	0	0.100385	0.198795	0.157307
	Asb8	0	0.122207	0.1017	0.0253919	0.0156504	0.136392	0.151271	0.0268327	0.109349	0.0180923	0.196007	0.293362	0.254582	0	0	0.0939144	0.671164	0
	Ascc1	0	0	0	0	0.25141	0.113126	0.103234	0.157718	0.313595	0.17637	0.225894	0.228651	0.254582	0.370714	0	0.264818	0	0.692799
	Ascc2	0.0745867	0.0151628	0	0	0.042677	0	0	0	0.0262674	0.072986	0.252735	0.115577	0.255363	0	0	0	0	0.452275
	Ascc3	0.147011	0.141536	0	0.286011	0.214102	0.0227099	0.0185771	0.165166	0.434437	0.160716	0.306307	0.499093	0	0	0.807168	0.422485	0	0.743656
	Ascl2	0.0639349	0	0	0	0	0	0	0	0	0	0	0	0	0	0	0	0	0
	Asf1a	0.02469	0.0184423	0	0	0.0136857	0	0.190942	0	0.154544	0.0946687	0.322474	0.100695	0	1.0368	0.235095	0.146779	0.469917	0
	Asf1b	0	0.0809361	0	0	0	0.220709	0.0419168	0.128263	0	0.142129	0	0.0863432	0.047019	0	0	0.0347671	0	0
	Asgr1	0	0	0	0	0	0	0	0	0	0	0	0	0	0	0	0	0	0
	Ash1l	0.652431	0.567076	0.58483	0.420494	0.731549	0.643788	0.295868	0.67267	0.896873	0.612047	0.906761	0.469851	0.610843	0.13836	0.694879	1.38679	1.20312	0.1472
	Ash2l	0	0.0151242	0	0	0.0409474	0.0511729	0.0490235	0.111059	0.102366	0.0651806	0.230555	0.152721	0	0.13836	0.235095	0.116068	0.488336	0.123229
	Asic1	0	0	0	0	0.0461932	0	0	0	0.0262674	0	0	0.0977282	0	0	0	0	0	0
	Asl	0.0166661	0.043097	0.0263925	0.0373483	0.28325	0.290473	0.334162	0.0776682	0.0407224	0.132393	0.457069	0.329743	0.157431	0.266134	0.395288	0.219767	0.181673	0.400453
	Asmt	0	0	0	0	0	0	0	0	0.0336598	0.0169618	0.183552	0.18203	0	0	0.405499	0.0640566	0	0
	Asna1	0.201776	0.321964	0.259115	0.159919	0.169228	0.455366	0.717555	0.142286	0.20093	0.310121	0.553718	0.491767	0.356936	0.668095	0.407216	0.517186	0.27674	0.623321
	Asns	0.0533549	0.0771598	0.0336058	0.0453515	0.17124	0.257774	0.0123036	0.00763019	0	0	0	0.0313245	0	0	0	0	0	0
	Asnsd1	0.289799	0.140146	0.0234394	0.0106745	0.593464	0.564545	0.0218447	0.21278	0.566965	0.880164	0.93211	0.576268	0.786125	0.926952	0.235095	0.640266	0	0.258592
	Aspa	0	0	0	0	0	0	0	0	0	0	0	0	0	0	0	0	0	0
	Asph	0.0304275	0.0392178	0	0	0	0	0	0	0.0246906	0.0266496	0.113934	0.0686729	0	0	0	0	0.704576	0.616704
	Aspm	0	0.0294966	0.106564	0	0.157764	0.240797	0	0	0	0.0172586	0.0283463	0	0	0	0	0	0	0
	Aspn	0	0	0	0	0	0	0	0	0.0126421	0	0	0	0	0	0	0	0	0
	Asprv1	3.94152	3.03374	1.55805	1.56314	0.95832	0.842507	0.671391	0.20202	0.0723615	0	0.75486	1.04303	0	0	0	0	0	0
	Aspscr1	0.131674	0.0946817	0.0753236	0.0838776	0.320989	0.27433	0.18414	0.03372	0.21444	0.118	0.951762	0.337573	0.218341	0	0	0	0.41388	0.278456
	Asrgl1	0	0	0	0	0.0521948	0.032817	0.0130272	0.090311	0.0502748	0.109918	0.0291664	0.343453	0	0	0	0.100965	0	0
	Ass1	0	0	0	0	0	0	0.0142063	0	0	0.012032	0.352135	0.523701	0.35807	0.593472	0.235095	0.563962	0	0.683341
	Aste1	0	0.0558825	0.106719	0	0.224818	0	0.0142063	0	0.0630297	0.035966	0.0283463	0	0	0	0	0.237674	0.27674	0.143092
	Astl	0	0	0	0	0	0	0	0	0	0.0627038	0	0	0	0	0	0	0	0
	Astn1	0	0	0	0	0.053091	0	0	0	0	0	0	0	0	0	0	0	0	0
	Astn2	0	0	0	0	0	0	0	0	0	0	0	0	0	0	0	0	0	0
	Asxl1	1.29261	0.904902	0.56906	0.843783	1.12629	1.04424	0.54769	0.0753076	0.35633	0.0602473	0.466787	0.0763567	0.047019	0	0.345825	0.753152	0	0.275197
	Asxl2	0.231008	0.150413	0.0371642	0.00917869	0.245443	0.494403	0.200129	0.2405	0.322813	0.28274	0.648197	0.800234	0.387898	0	1.4555	1.14198	1.01591	1.07606
	Asxl3	0	0.0574736	0	0	0	0	0	0	0	0	0	0	0	0	0	0	0	0
	Atad1	0.197531	0.0353846	0	0.0344816	0.0713572	0.0414635	0.105643	0.0955731	0.226604	0.302199	0.562295	0.210172	0.333174	0	0.607959	0.391976	0.431002	0.385588
	Atad2	0.13366	0.146131	0.0232174	0.104654	0.242481	0.0410348	0.298258	0.244942	0.221202	0.22443	0.0844218	0.619415	1.17715	0	0.212671	0.327052	0	0
	Atad2b	0.303291	0.377912	0.250545	0.0963847	0.178846	0.426883	0.168049	0.435768	0.541336	0.255157	0.268774	0.418027	0.047019	0.456621	2.70768	0.65847	0.773142	0.807749
	Atad3a	0	0	0.123996	0.0576502	0.0593951	0	0.072704	0.0251854	0.262834	0.242361	0.10446	0.157979	0	0.747972	0	0.428002	0.198795	0.468953
	Atad5	0	0.0395062	0	0	0.0666063	0	0.149129	0.111847	0.0274891	0.0663218	0.0637558	0.0517913	0.16469	0	0	0	0	0.143092
	Atat1	0.0479713	0.108502	0	0.013075	0.119029	0.0670529	0.036294	0.0480221	0	0	0	0.0510061	0.047019	0	0	0.0640566	0	0
	Atcay	0	0	0	0	0	0	0	0	0	0	0	0	0	0	0	0.0952526	0	0
	Ate1	0.278105	0.118093	0.106327	0.17535	0.152246	0.643793	0.150247	0.0320148	0.220385	0.150768	0.538218	0.560095	0.047019	0	0.405499	0.0870607	0.181673	0.11789
	Atf1	0.882896	0.922696	0.542064	0.484216	0.263217	0.481341	0.139431	0.0280445	0.499371	0.32744	0.289501	0.411084	0.20445	0.456621	0.133154	0.452198	0.397591	1.17793
	Atf2	0.219611	0.205033	0.26438	0.155608	0.0706886	0.235724	0	0	0.444524	0.11976	0.598447	0.282217	0.117702	0	0.395288	0.435124	0.198795	0.321754
	Atf3	1.04748	0.563429	0.145888	0.30957	0.406642	0.129982	0.926722	1.57149	0.634844	0.525696	8.87405	11.4747	0	0	0	2.05833	2.58276	1.22326
	Atf4	1.59585	1.31741	1.65978	1.0753	1.88112	2.4912	1.73172	1.84832	5.05468	4.76993	4.23559	3.60064	0.264636	0.324063	3.96804	2.9185	4.06154	4.74173
	Atf5	0	0	0.0604186	0.0451794	0.0209357	0.0710934	0	0.00834825	0.0917241	0	0.036245	0.177307	0	0	0	0	0	0.328893
	Atf6	0.0666064	0.0698066	0.0748244	0.0456627	0.0680726	0.0222527	0.486766	0.116667	0.46861	0.618831	0.726251	1.10805	0.181525	0.17414	0	0.25751	0.799886	0.960091
	Atf6b	0.30984	0.214091	0.249057	0.290911	0.387503	0.138454	0.256832	0.160987	0.436115	0.362141	0.522839	0.835022	0.162232	0.442478	0.607959	0.23677	1.15396	1.19598
	Atf7	0.142725	0.0973796	0.0851035	0.125499	0.16545	0.303003	0	0	0.453914	0.226676	0.0722142	0.178325	0.320243	0	0.810997	0.394571	0.994037	0.696417
	Atf7ip	2.08905	1.49058	1.42905	0.92313	0.844763	0.842826	0.819295	0.339279	0.841965	0.674581	0.322222	0.390539	0	0	0.354975	1.43023	1.08381	0.799278
	Atf7ip2	0	0	0	0	0	0	0	0	0	0	0.153875	0	0	0	0	0	0	0
	Atg10	0	0	0	0	0	0	0	0.117212	0.106281	0.0821958	0.0220342	0.174872	0	0.146574	0	0	0.752275	0.712459
	Atg101	0.488117	0.193128	0.276259	0.156827	0.502937	0.687701	0.0172595	0.124116	0.195509	0.234966	0.167753	0.308597	0.157431	0	0	0.37329	0.265428	0.393049
	Atg12	0.243658	0.27638	0.224344	0.192569	0.691296	0.649207	0.204259	0	0.556091	0.832072	0.280671	0.127358	0.221567	0	0	0.0919393	1.08241	0.2603
	Atg13	0.0797529	0.126764	0.273351	0	0.233399	0.0621149	0.018147	0.0294459	0.161517	0.309777	0.147887	0.256959	0	0	0	0.0924625	1.41824	0
	Atg14	0.0337726	0	0.123996	0	0.0965927	0	0.0158136	0	0.0713623	0.0625779	0.0517047	0.102251	0	0	0	0.347355	0.540589	0
	Atg16l1	0.241485	0.207885	0.476049	0.140735	0.0329058	0.18631	0.22135	0	0.140787	0.053294	0.0445676	0.265657	0	0	0	0	0.475535	0
	Atg16l2	0.175366	0.106004	0.291815	0.0911249	0.560089	0.553308	0.206635	0	0.415916	0.199735	0.192471	0.0763376	0	0	0	0.281932	0.456936	0
	Atg2a	0.384212	0.225871	0.224069	0.230621	0.221	0.0779503	0.322103	0	0.177631	0.223749	0.382674	0.363876	0.071449	0	0	0.288571	1.2697	0
	Atg2b	0.0558059	0.0316013	0	0	0	0	0	0.00763019	0.186034	0.179879	0.313015	0.0610696	0.047019	0	0.807168	0.696517	0	0
	Atg3	3.60854	3.03111	2.50781	1.94795	1.20454	0.859944	0.388217	0.132317	0.520225	0.318763	0.405518	1.26117	0.182302	0.287568	0.235095	0.704091	0.927484	1.57067
	Atg4a	0.0235611	0.0354822	0.140592	0	0.0134406	0	0	0	0	0.0527927	0.0507335	0.0271811	0	0.140994	0	0.100965	0	0.125905
	Atg4a-ps	0	0	0	0	0	0	0.0680865	0	0	0	0	0.0455824	0	0	0	0	0	0.125905
	Atg4b	0	0.0559214	0	0.0620152	0.141556	0.0237183	0.315646	0.0134385	0.0646285	0.0746046	0.142345	0.0811216	0.071449	0	0	0.140371	0.590319	0.454302
	Atg4c	0	0	0	0	0	0	0.0142063	0.0622665	0.0751254	0	0	0.027494	0.273224	0	0	0	0	0.184162
	Atg4d	0.139424	0.156832	0.135539	0.0139482	0.0891515	0.0799101	0.205863	0.0617253	0.289013	0.122674	0.0396096	0.0963613	0	0	0	0.0347671	0	0.35641
	Atg5	0.146145	0.174209	0.11154	0.503354	0.0134406	0.475309	0.0725882	0.911572	0.328459	0.199441	0.352483	0.544972	0.62698	0.845564	0.407216	0.400794	0.702124	0.927948
	Atg7	1.1856	0.731143	0.664692	0.427205	0.763943	0.917491	0.237916	0.143606	0.119856	0.0394758	0.145952	0.17145	0.047019	0	0	0.206485	0.378992	0.290909
	Atg9a	0.356248	0.304535	0.0696961	0.418718	0.363558	0.539347	0.0172595	0.155069	0.0959119	0	0.0570745	0.184545	0	0	0	0	0.74226	0
	Atg9b	0	0	0	0	0	0	0	0	0	0	0	0.0196801	0	0	0	0	0	0
	Atic	0.0207595	0	0	0	0	0	0.0246073	0.168134	0.429737	0.220534	0.485931	0.0354054	1.35234	0.161031	0.405499	0.140912	0.560665	0.806388
	Atl1	0	0	0	0	0	0	0	0	0.043306	0	0	0	0	0	0	0	0	0
	Atl2	0.109904	0.104677	0.024518	0.0376733	0.100147	0.240576	0.0557491	0.219781	0.159021	0.14731	0.162546	0.155152	0	0	0	0.186377	0.378992	0.1472
	Atl3	0	0.0599788	0.0246909	0.0226542	0.0607693	0.0391028	0	0.141605	0.259333	0.342492	0.411303	0.2912	0.254582	0.13836	1.31044	0.72245	0.72117	0.164447
	Atm	0	0	0	0	0	0	0.477389	0	0.266957	0.386439	0.265756	0.168318	0	0	0	0.396696	0	0.184162
	Atmin	0.0158792	0	0	0	0.0292968	0.0384462	0.120451	0	0.0754101	0.114574	0.510045	0.49031	0	0	0.235095	0.127969	0.180196	0.373274
	Atn1	0.727922	0.416619	0.24636	0.280198	0.976374	0.533556	0.0987508	0.0294459	0.16793	0.40436	0.863845	0.772546	0.0645995	0	0.47019	0.87195	0.592946	0.820762
	Atoh1	0	0.00347914	0	0	0	0	0.0185771	0	0	0	0	0	0	0	0	0	0	0
	Atoh8	0	0	0	0	0	0	0	0	0	0	0	0	0	0	0	0	0	0
	Atox1	0.635418	0.377316	0.37183	0.374814	0.229546	0.512513	0.57684	0.734525	0.170061	0.182901	3.45689	4.6596	0.0645995	0.246609	0.929974	0.578021	0.265428	0.617392
	Atp10a	0	0	0	0	0	0	0	0	0	0	0.0345894	0.0262347	0	0	0	0.162558	0	0
	Atp11a	0.567089	0.527534	0.349642	0.444024	0.675987	0.639382	0.0172595	0.0790254	0	0.0577501	0.0858705	0.218284	0.221926	0	0	0	0.34632	0
	Atp11b	1.82815	2.66236	1.68154	1.27509	1.55503	2.70339	0.537272	0.205883	0.952484	0.383297	0.441434	0.473597	0.157431	0.664987	1.01517	1.99906	0.775749	1.09954
	Atp11c	0.0401173	0.0228083	0.291577	0.133391	0.0848352	0.209584	0.0172595	0	0.175889	0.234319	0.313663	0.0719409	0	0	0	0.112598	0	0
	Atp13a1	0.128295	0	0	0.134279	0.0466579	0.0868758	0.0741752	0	0.234783	0.198756	0.210848	0.107528	0	0.209974	0	0.542024	1.00683	0.23578
	Atp13a2	0.0483208	0.0334539	0	0	0	0.301261	0.272478	1.11938	0.14673	0.184637	0.304202	0.246671	0.0645995	0	0.865478	0.345704	1.16151	1.5164
	Atp13a3	0.0190968	0.0562156	0	0.0635384	0.160567	0.0257027	0.0670817	0.0091976	0.318208	0.058701	0.132351	0.268841	0.579727	0	0	0.381425	0.41388	0.241118
	Atp13a4	0	0	0	0	0	0	0	0	0.0273067	0	0	0	0	0	0	0	0	0
	Atp13a5	0	0	0	0	0.0337214	0	0	0	0	0	0	0	0	0	0	0	0	0
	Atp1a1	0.0889173	0.0354735	0.00939313	0	0.233476	0	0.824494	0.184691	0.371343	0.17004	1.09348	1.08755	0.319663	0.580687	0.395288	0.243656	2.41988	2.30987
	Atp1a2	0	0	0	0	0	0	0	0	0	0	0	0	0	0	0	0	0	0
	Atp1a3	4.2285	2.73094	3.17073	2.10343	0.936081	0.760995	0.400398	0.159661	0.0723615	0	0.53837	0.282122	0	0	0	0	1.5773	0.954102
	Atp1a4	0	0	0	0	0	0.0600586	0	0	0	0	0	0	0	0	0	0	0	0
	Atp1b1	0.0398862	0.0201587	0	0	0	0	0.0158136	0	0.120851	0.220317	0	0	0	0	0	0.217901	22.6615	14.9809
	Atp1b2	0	0	0	0	0	0	0.0490235	0	0	0	0	0	0.047019	0	0	0	0	0
	Atp1b3	0.541075	0.582423	0.32625	0.127156	0.070287	0.0713983	0.613468	0.306269	0.681053	0.395011	0.996496	0.884377	1.47923	1.62031	2.83031	2.62012	2.13395	1.23008
	Atp23	0.0317268	0	0	0	0	0	0	0.10128	0.0229853	0	0.0582792	0.0494697	0.047019	0.666207	0	0.31176	0	0
	Atp2a1	0.0280499	0	0	0	0	0	0	0	0	0	0	0	0	0	0	0	1.07597	1.97764
	Atp2a2	0.0742647	0.092944	0	0.00586441	0.272172	0.14543	0.354821	0.134953	0.513585	0.486697	0.614678	0.850552	0.391112	0	0.368249	0.386532	0.722364	0.932037
	Atp2a3	0.716341	0.69268	0.384651	0.463184	1.95228	2.38963	0.678876	0.566662	2.69764	1.64623	0.377843	0.61863	1.17185	1.20854	1.40585	2.80184	4.56985	3.05525
	Atp2b1	1.70815	1.6131	2.91516	1.16288	0.591631	0.556841	0.333525	0.846256	0.608512	0.776894	1.02498	0.659715	0.16469	0	9.61743	2.58671	0.34632	0
	Atp2b4	0	0	0.138473	0.0327504	0	0	0	0	0	0	0.0919642	0.047002	0	0	1.68286	0.476608	0.27674	1.80218
	Atp2c1	0.554283	0.189566	0.316505	0.320143	0.876031	1.14637	0.0362708	0.0091976	0.187742	0.314859	0.223477	0.314699	0.255363	0.440123	0	0.127969	0.206941	0.301016
	Atp4a	0	0	0	0	0	0	0	0	0	0	0	0	0	0	0	0	0	0
	Atp5a1	0.539537	0.380094	0.192001	0.338328	0.557024	0.882678	0.995344	1.08945	2.52957	1.75963	2.31004	2.39753	2.18324	2.40447	1.20824	3.00377	4.06451	3.12162
	Atp5b	0.324192	0.139602	0.238154	0.0665948	0.278243	0.494698	0.143311	0.856453	0.885621	1.03333	1.36053	0.888587	1.53508	1.18093	0.235095	1.55458	1.29271	1.48631
	Atp5c1	0.44101	0.209607	0.159297	0.0645866	0.502552	0.490786	0.209905	0.504796	0.738159	0.723657	1.07774	1.4774	0.61076	0.335171	0.853264	1.10534	1.51153	1.759
	Atp5d	0.134936	0.0914373	0.0410407	0.0632629	0.348376	0.349993	0.0490235	0.0594955	0.627233	0.964013	0.824226	0.741292	0.67267	1.32023	1.31477	0.568011	0.585149	1.29014
	Atp5e	0.831136	0.496193	0.467257	0.357351	1.6456	1.37998	0.772694	0.430789	1.45151	1.16608	1.4216	1.59277	1.73482	4.27148	1.42091	2.83692	2.11579	1.25392
	Atp5g1	0.0471279	0.065265	0.0280858	0.00621821	0.15833	0.141083	0.675339	0.441425	0.960732	0.7875	1.36887	1.34851	1.39838	0.688443	1.13325	1.50854	1.02427	1.52119
	Atp5g2	0.245398	0.168826	0	0.17728	0.467665	0.871775	0.881759	0.897481	3.68233	4.62791	4.44904	4.60006	4.54243	4.86795	3.25015	4.19062	6.39192	5.25135
	Atp5g3	0.21665	0.223427	0.0542833	0.0795506	0.717558	0.890104	1.08796	1.29773	1.83161	1.70099	2.91194	2.30188	1.72837	1.81036	2.15682	3.10245	2.63627	2.53379
	Atp5h	0.406071	0.160078	0.264574	0.0768965	1.37663	1.3894	0.754814	0.442604	1.56498	1.10159	2.72237	2.24283	1.4164	1.93474	2.7177	1.63271	1.45527	3.90247
	Atp5j	0.643737	0.445321	0.533965	0.353509	2.08985	1.78894	0.546523	0.646126	0.948311	1.06798	1.17931	1.03368	1.10805	2.02883	2.79665	1.34953	2.28558	1.8798
	Atp5j2	0.270163	0.568154	0.470154	0.10213	0.759905	1.20124	0.371428	0.245782	0.88487	0.672186	0.667789	0.883182	0.299619	0.760457	0.694879	1.052	0.973068	1.56224
	Atp5k	0.213541	0.315695	0.163645	0.113128	1.24318	1.39885	0.117965	0.3013	0.663962	0.759115	1.32159	1.64884	0.790056	1.55673	1.82832	0.593541	1.30842	1.10691
	Atp5l	1.93238	1.27652	1.15987	0.505199	1.72112	1.70548	0.897073	0.805859	1.37935	1.51114	2.53462	2.76755	1.49067	1.55756	4.23138	1.81637	2.68546	1.65362
	Atp5md	0.215171	0.22546	0.0627914	0.153223	0.551094	0.638192	0.312868	0.216251	0.608545	0.657404	1.26606	1.10099	1.77472	1.11413	1.04781	1.2179	0.791395	1.24711
	Atp5mpl	0.487197	0.207568	0.0843695	0.05513	0.619958	0.838855	0.610555	0.12588	0.826211	0.928156	2.03711	1.36673	1.05503	0.474476	0	1.46503	1.31939	1.24
	Atp5o	0.152698	0.0757119	0	0.0689478	0.440954	0.366039	0.367733	0.425306	0.688852	0.939402	0.78896	0.91973	0.938019	0.645116	0.345825	0.92136	1.38055	0.901551
	Atp5pb	0.759165	0.567434	0.572486	0.505861	0.90362	1.20393	0.361878	0.20627	0.807545	0.643473	1.71212	1.18952	1.11993	1.04851	1.09017	0.83524	1.35681	1.59582
	Atp6ap1	2.03599	1.77541	1.63738	0.865135	1.29258	1.00423	0.325397	0.286907	0.79631	0.307865	0.964808	0.578256	0.465644	0	0.235095	0.388826	0.774618	1.40514
	Atp6ap2	1.19282	0.331012	0.613589	0.221189	0.811516	0.388349	0.0142063	0.228354	0.524191	0.399411	1.08352	1.27099	0	0.442478	0.630383	0.28566	1.88601	2.34335
	Atp6v0a1	1.06991	0.617212	0.631225	0.429313	0.864972	0.689034	0.313005	0.224856	0.194519	0.0649406	0.26036	0.368699	0	0	0.407216	0	0.198795	0.268997
	Atp6v0a2	0.061323	0.0647812	0	0.0690135	0.428144	0.079878	0.122654	0.293903	0.419906	0.261446	0.758349	1.17046	0	0	0.54037	0.335328	0	0.505063
	Atp6v0b	1.55252	1.12989	1.21191	0.617633	1.28985	1.64378	1.00848	0.266539	0.991541	0.590756	1.06905	1.58267	0.254582	0.209974	1.35822	0.667284	0.826015	1.34385
	Atp6v0c	4.21012	3.16511	2.06197	2.33354	4.62723	4.09538	1.41331	1.10658	1.34303	1.33746	3.55096	3.16856	0.233804	0.788594	0.47019	0.985383	5.86595	3.88862
	Atp6v0d1	0.585557	0.781104	0.951698	0.531407	0.712753	0.601702	0.355441	0.414766	0.483447	0.41841	0.534458	1.02929	0.326812	0.478469	0	0.140371	0.568027	1.76459
	Atp6v0e	2.27397	1.73214	1.47254	0.489883	1.69762	0.909422	0.758931	0.271949	1.2149	0.765438	1.92509	2.80204	0.737824	1.55379	1.65749	1.04736	3.27541	1.65012
	Atp6v0e2	0	0	0	0	0	0	0	0	0	0	0.0837872	0.0708351	0.110963	0	0	0	0	0
	Atp6v1a	0.661651	0.553356	0.319729	0.397138	0.268332	0.849851	0.334876	0.159221	0.454659	0.321686	0.924563	0.919968	0.191649	0	0.727749	0.268538	0.839352	1.15256
	Atp6v1b2	3.05468	2.67085	1.76663	1.41039	1.93673	2.76863	0.690433	0.644478	0.522476	0.432556	0.683609	1.2899	0.29446	0.486608	0	0.168411	0.587409	0.327871
	Atp6v1c1	0.193677	0.25028	0.189122	0.0443562	0.394757	0.462342	0.0158136	0.0160074	0.198921	0.294633	0.298644	0.19096	0.394247	0	0.235095	0.228934	0.958253	0.465463
	Atp6v1d	0.940024	0.851782	0.586101	0.744894	1.85126	0.781081	0.0483239	0.329643	0.335476	0.534406	1.12463	0.925042	0.0705617	0.325978	0.875689	0.382968	3.24801	2.77442
	Atp6v1e1	1.94996	1.93006	1.43167	1.04716	2.90065	3.31959	0.283353	1.00787	0.440769	0.358799	0.802514	0.958245	0.418003	0.380872	0.630383	0.451982	0.774811	1.03307
	Atp6v1f	0.882053	0.835948	0.579607	0.229264	0.855422	1.25171	0.233011	0.552469	1.03435	1.08384	1.40597	1.40002	0.547179	1.15178	1.23251	0.859129	0.961858	0
	Atp6v1fnb	0	0	0	0	0	0	0	0	0	0	0	0	0	0	0	0	0	0
	Atp6v1g1	3.65116	2.97217	2.09289	1.20892	2.30473	3.02336	0.534796	0.948487	0.887408	0.37524	1.46528	1.68436	1.12561	1.74597	0.59007	1.13251	2.52865	3.17087
	Atp6v1g2	0	0.140812	0.062792	0.122067	0.123344	0.165197	0	0.0955731	0	0.122791	0	0	0	0	0	0.0465341	0	0
	Atp6v1h	0.032937	0	0.00995255	0	0.503651	0.11361	0.0971016	0.0134385	0.478981	0.256854	0.391609	0.54677	0	0	0.642311	0.542235	0.397591	0.116591
	Atp7a	0.490107	0.329922	0.062792	0.129923	0.218747	0.144845	0	0	0.0567823	0.0524934	0.116624	0.0723319	0	0	0	0.134322	0	0.1472
	Atp7b	0	0	0	0	0	0	0	0	0	0	0	0.0229316	0	0	0	0	0	0
	Atp8a1	0.880517	0.697721	0.91591	1.11169	0.662331	0.366651	0.156048	0.850772	0.95664	0.480669	0.833676	1.25316	0.094038	0	0	0.28698	1.99307	1.15736
	Atp8a2	0	0	0	0	0	0	0	0.0432406	0.0150741	0	0	0.0612693	0	0	0	0	0	0
	Atp8b2	0	0	0	0	0	0	0.0250321	0.0775269	0.141252	0.204804	0.162508	0.0724487	0	0	0	0.361363	0.361869	0.2603
	Atp8b3	0	0	0	0	0	0.0705975	0	0	0	0	0	0	0	0	0	0	0	0
	Atp8b4	0.729489	1.56187	0.566007	0.497295	1.60221	1.79139	0.268027	0	0.0252296	0.028393	0.275219	0.158884	0	0.744603	0	0.119933	0	0
	Atp9a	0	0	0	0	0	0	0.0158136	0.0351809	0	0	0	0	0	0	0.405499	0.136747	0.180196	0
	Atp9b	0.166738	0.185948	0.0679569	0.00621821	0.19774	0.0929023	0.34933	0.348763	0.355596	0.194162	1.20772	0.435903	0	0.169563	1.21821	0.67467	0	0.11789
	Atpaf1	0	0	0	0	0	0	0	0.00834825	0.135144	0.0849329	0.0562104	0.136386	0	0	0	0.171103	0	0.280535
	Atpaf2	0	0	0	0	0.0266913	0	0.0166427	0.0617253	0.0313962	0.284181	0.140064	0.113183	0	0	0	0.308556	0.543542	0.290909
	Atpif1	0.449352	0.396731	0.0655678	0.156506	0.894051	0.398347	0.381777	0.676698	0.40764	0.603855	3.52896	3.83321	0.693864	1.02332	1.4045	0.470308	1.7283	1.83048
	Atpsckmt	0	0	0	0	0	0	0	0.0305968	0	0.053884	0.0345894	0.0660064	0.254582	0	0.212671	0	0.719694	0
	Atr	0.0479713	0	0	0.0963948	0	0	0.0819338	0.0593066	0.242245	0.370294	0	0.197037	0.325144	0.453515	0.962844	0.2952	0	0
	Atraid	0.0867597	0.0226689	0	0	0.0666063	0	0.0316272	0.0268771	0.121387	0.220816	0.0645913	0.0502716	0.440939	0	0	0.151213	0.295159	0.143709
	Atrip	0	0	0	0	0.0134406	0.0899446	0	0.0549765	0	0	0	0.129166	0	0	0.235095	0	0	0.184162
	Atrn	0.214715	0.273004	0.280839	0.333644	0.88622	0.277064	0.0696301	0.109953	0.169134	0	0.149516	0.0918167	0	0	0	0	0	0
	Atrnl1	0.161588	0.128892	0.0268453	0.0840276	0.0704374	0.0689777	0.0946181	0	0	0	0	0.152992	0	0	0	0	0	0
	Atrx	1.46744	0.650309	0.832815	1.28538	2.488	1.74906	1.31333	2.03823	1.81225	2.12352	4.69865	2.72384	0.748728	1.19369	0.865478	4.0988	1.0968	2.25545
	Atxn1	0.278317	0.133678	0	0.231855	0.0659605	0.228561	0.0490235	0.00763019	0.145908	0.134433	0	0.308024	0	0	0.82063	0.126544	0	0
	Atxn10	1.19764	1.42956	0.44112	0.657062	1.98094	2.3599	0.0403699	0.0290188	0.274167	0.028393	0.284454	0.303285	0.156428	0.169563	0.212671	0.801561	0.611199	0.527495
	Atxn1l	0.125785	0.136145	0.0949992	0.088347	0.281916	0.0477902	0	0.160503	0.277471	0.185899	0.125065	0.10464	0	0	0	0	0.651782	0.116591
	Atxn2	0.168111	0.130965	0.127767	0.0853388	0	0.194697	0.05662	0.124508	0.100916	0.525628	0.301366	0.376348	0	0.593472	1.10038	0.175227	0.265428	1.35588
	Atxn2l	1.47719	1.21247	1.22797	0.673381	1.58371	0.993974	0.21483	0.317641	1.7438	1.75915	1.74617	2.02303	0.649057	1.69489	1.01984	1.63523	3.09427	2.0957
	Atxn3	0.407202	0.207599	0.198503	0.299748	0.110784	0	0.0468271	0	0.205291	0.218324	0.362864	0.116297	0.112158	0.287568	0	0.25337	0.363346	0.332648
	Atxn7	0.175654	0.213188	0.00722506	0.0721807	0.186406	0.586078	0.0762149	0	0.711882	0.161173	0.384855	0.445467	0.047019	0	0	0.872825	1.76768	1.22687
	Atxn7l1	0.784896	1.14263	0.755861	0.475082	0.482253	0.717	0.114322	0.242552	0.191872	0.135256	0.747113	0.302755	0	0	2.14057	0.349456	0.859504	0.788373
	Atxn7l2	0	0.0178327	0.0336058	0.145811	0	0.0377518	0	0	0.0385669	0.0840145	0.111115	0	0	0	0.212671	0	0.180196	0
	Atxn7l3	0.360122	0.357962	0.333554	0.220686	0.669627	0.704672	0.138244	0.371485	0.578245	0.468563	0.492665	0.650212	0.297074	0	0	0.71258	0.464223	0.11789
	Atxn7l3b	1.50224	0.5435	0.601506	0.459715	1.28939	1.4858	0.216872	0.219039	0.997147	0.707878	1.10626	1.25246	1.08611	0.616568	0.212671	1.09071	4.12971	2.0989
	AU022252	0.0304275	0	0.00412878	0	0.162458	0	0	0	0.106496	0	0.0220342	0.0237713	0.139665	0	0	0	0.198795	0.11789
	AU040320	0.0781191	0.120153	0	0.189402	0.217264	0.323779	0.457425	0	0.299744	0	0.0964275	0.0801083	0	0	0.619887	0	1.07578	0.546034
	AU041133	0	0	0	0	0	0	0.04329	0.531011	0.101643	0	0.261247	0.0151577	0	0	0	0	0	0
	Auh	0.486516	0.297664	0.116424	0.21318	0.271356	0.182409	0	0	0.18064	0.15182	0.0813977	0.112994	0	0	0.354975	0.291002	0.206941	0.470963
	Aunip	0.0402886	0.0172521	0	0	0	0	0	0	0	0	0	0	0	0	0	0	0	0
	Aup1	0.148591	0.182747	0.463966	0.151361	0.422127	0.155288	0.31659	0.265174	0.394385	0.699996	0.73384	0.625457	0	0	0.395288	1.00378	0	0.731073
	Aurka	0.0651042	0.127115	0	0.00537097	0.231453	0.0357582	0	0	0	0	0	0.0140553	0	0	0	0.12008	0	0
	Aurkaip1	0.263434	0.217461	0.260676	0.313964	0.977849	0.466658	0.10818	0.287616	0.225696	0.267034	0.426599	0.540029	0.666234	0.1545	1.13496	0.458771	0.722364	1.17363
	Aurkb	0	0	0	0	0.245139	0.0677799	0	0	0.0337416	0.0527927	0	0	0.047019	0.478469	0	0.139069	0	0
	Aurkc	0	0	0	0	0	0	0	0	0	0	0	0	0	0	0	0	0	0
	Auts2	0.0364713	0	0	0	0	0	0	0	0	0	0	0.0504915	0	0	0.807168	0	0.198795	0
	Aven	0	0	0	0	0	0	0	0	0.0365317	0	0.0866267	0.0622467	0	0	0	0.269475	0	0
	Avil	0	0	0.250732	0	0	0	0	0	0	0	0	0.0438153	0	0	0	0.0970836	0	0
	Avl9	0.205875	0.115408	0.0798365	0.119823	0.131845	0.205779	0	0.00763019	0.283945	0.337399	0.235327	0.238221	0	0	0	0	0.180196	0.11789
	Avpi1	0	0	0	0	0	0	0.138244	0	0	0	0.3669	0.564516	0	0	0	0	0	0
	Avpr1b	0	0	0	0	0	0	0	0	0	0	0	0	0	0	0	0	0	0
	Avpr2	0	0	0	0	0.0165061	0	0	0	0	0	0	0	0	0	0	0	0	0
	AW146154	0	0	0.0849069	0	0	0	0	0	0.0373915	0.0216478	0	0	0	0	0	0	0	0
	AW209491	0	0	0	0	0.0292968	0.049421	0.0158136	0	0.10931	0	0.0361071	0	0	0	0	0.136747	0	0
	AW549877	0.0732715	0.0223951	0.118069	0.00917869	0	0.0440265	0	0.0091976	0.23823	0.261399	0.0890808	0.111938	0	0	0	0	0.181673	0.184162
	AW551984	0	0	0	0	0	0	0	0	0	0	0.0595827	0	0	0	0	0	0	0
	AW554918	0	0.02703	0	0.0222415	0	0	0	0	0.0273605	0.0741413	0.0467102	0.0479842	0	0	0	0	0	0
	Awat1	0	0	0	0	0	0	0	0	0	0	0	0	0	0	0	0	0	0
	Awat2	0	0	0	0	0	0	0	0	0	0	0	0	0	0	0	0	0	0
	Axdnd1	0	0	0	0	0	0	0	0	0.0273067	0	0	0	0	0	0	0	0.180196	0
	Axin1	0.21528	0.100354	0.0877504	0.0436669	0.0869543	0.0929023	0.0994194	0	0.490964	0.296558	0.0990427	0.321367	0.220372	0	0.407216	0.0405265	0.523146	0.143092
	Axin2	0.0181838	0	0	0	0	0	0	0	0	0	0	0	0	0	0.354975	0.615592	0	0
	Axl	0	0	0	0	0	0	1.03917	1.37632	0.0115117	0	0.12267	0.148049	0	0	0.407216	0.159133	0	0
	AY074887	0.567293	0.431131	0.218337	0.316484	0.538743	0.475294	0.388217	0.0774159	0.247225	0.162075	0.425605	0.322631	0	1.07282	3.12411	0.763814	0.475535	0.392432
	AY761185	0	0	0	0	0	0	0	0	0	0	0.644758	0.0831407	0	0	0	0	0	0
	Azi2	0.269781	0.319957	0.098282	0.146079	0.405778	0.338845	0.177947	0.186	0.224209	0.3503	0.32295	0.629963	0	0	0.727749	0.762987	0.316206	0.11789
	Azin1	1.98566	1.64143	0.44142	0.762137	1.13807	0.98901	0.310378	0.214842	0.579879	0.76057	0.999367	0.555459	0	0.220751	0	0.421017	0.62306	0.41003
	Azin2	0	0.0225655	0	0.0193102	0	0	0	0	0	0.0198224	0	0.116959	0	0	0	0	0	0.143092
	B230118H07Rik	0	0	0	0	0	0	0	0.0594955	0	0	0	0.0806624	0	0.478469	0.395288	0	0	0.764926
	B230217C12Rik	0.0392614	0.0468596	0	0.0225043	0.0473288	0.0237183	0	0	0	0	0.406596	0.495138	0	0	0	0	0	0
	B230219D22Rik	0.197564	0.168171	0.156528	0.118655	0.181089	0.355695	0.0299767	0.00763019	0.177636	0.472951	0.436165	0.504438	0.337941	0	0.405499	0.0896186	0.632325	0.164447
	B230307C23Rik	0.0215289	0	0.0949992	0	0	0.0302847	0	0.0646764	0.139321	0.0646314	0.0720835	0.0543914	0.273224	0	0.407216	0.0952526	0	0.383529
	B2m	30.8483	26.5025	18.3705	14.3349	23.7797	27.8484	20.5634	20.9848	19.1382	19.9155	46.5723	48.1331	11.1035	16.3145	37.3205	42.1575	31.6437	37.9807
	B3galnt1	0	0	0	0	0	0	0	0.0259918	0	0	0.0767774	0	0	0	0	0	0	0.184162
	B3galnt2	0.0239856	0.0339127	0	0	0.0347669	0.0828199	0	0.0160074	0.0716527	0	0.0473965	0.105448	0	0	0	0.110591	0.193177	0
	B3galt1	0	0	0	0	0.0666063	0	0	0	0	0	0	0	0	0	0	0.100965	0	0
	B3galt2	0	0	0	0	0.0659605	0	0	0	0	0	0	0	0	0	0	0	0	0
	B3galt4	0.0342799	0	0	0	0	0	0	0	0	0	0.0440684	0	0	0	0	0	0.198795	0
	B3galt6	0	0	0	0	0	0.0706899	0	0	0.0229853	0	0	0	0.047019	0	0	0.184851	0	0.184162
	B3gat1	0	0	0	0.0539898	0	0	0	0	0	0	0.0467102	0	0	0	0	0	0	0
	B3gat2	0	0	0	0	0	0	0	0	0	0	0	0	0	0	0	0	0	0
	B3gat3	0.108035	0.0860531	0.0168221	0	0.13607	0.103323	0	0.154069	0.118111	0.132673	0.228412	0.144832	0	0	0.407216	0.401215	0.206941	0
	B3glct	0	0	0	0	0	0	0	0.0516764	0	0	0	0	0	0	0	0.0433975	0.316206	0
	B3gnt2	0	0.0682449	0.00798278	0	0.0211265	0	0	0	0	0	0	0.0189126	0	0	0	0	0	0
	B3gnt5	0.04938	0	0.062792	0	0	0.0377518	0	0	1.06718	0.529356	0	0	0.167403	0.105736	0.212671	0.074638	0	0
	B3gnt7	0.0336304	0	0	0	0	0	0	0	0	0	0	0	0	0	0	0	0	0
	B3gnt8	0.0902951	0.0589629	0	0.0608939	0	0	0	0	0.149358	0.232389	0	0.0176372	0	0.105736	0	0	0.193177	0
	B3gnt9	0	0	0	0	0	0	0	0	0.0496919	0	0	0	0	0	0	0	0	0
	B3gntl1	0.0763455	0.0937378	0.0331811	0	0.042218	0	0.0349973	0.265506	0.0156671	0.0181594	0.0396096	0.0489088	0	0	0	0.112012	0	0
	B430305J03Rik	0	0	0	0	0	0	0	0	0	0	0	0	0	0	0	0	0	0
	B430306N03Rik	2.07833	1.74342	1.43538	0.909334	1.6912	1.54112	0.0987284	0	0.0675037	0.112432	0.0396096	0.0546354	0	0	0	0	0.730086	0.569396
	B4galnt1	1.00251	0.709621	0.783919	0.166604	0.432767	0.555525	0.397131	1.26426	1.68971	1.01354	5.20722	3.05088	1.42173	1.2278	3.4877	2.48962	1.57381	1.56752
	B4galnt4	0	0	0	0	0	0	0	0	0	0	0	0	0	0	0	0.126544	0	0
	B4galt1	0.304631	0.0726021	0.231985	0.223759	0.516133	0.480885	0.0568253	0.286107	0.402261	0.465405	0.155636	0.259856	0.0645995	0.397591	0.727749	0.438708	0.198795	0.273104
	B4galt2	0.026102	0	0	0	0	0	0	0	0.0260396	0	0	0	0	0	0	0	0	0
	B4galt3	0.849576	0.76489	0.754904	0.760417	0.931848	0.922898	0.0531443	0.415368	0.239919	0.26593	0.305874	0.243654	0	0	0	0	0	0
	B4galt4	0	0	0	0	0	0	0.0946181	0	0	0	0	0.133296	0	0	0	0	0	0.143092
	B4galt5	0.0243142	0	0	0.0853388	0.103315	0.0445157	0	0	0.0799654	0.210991	0.168195	0.279378	0	0	0	0.231997	0.704819	0.292671
	B4galt6	0.0469836	0	0.136166	0.0940704	0.504901	0.296151	0.279555	0.114849	0.119807	0	0.30114	0.394849	0	0	0	0.438844	0	0
	B4galt7	0.0148669	0.0628272	0.0533983	0	0.104667	0.162553	0.0142063	0.20779	0.199001	0.0768379	0	0.0669872	0	0.105736	0.354975	0.249336	0.180196	0
	B630019K06Rik	0	0.0316013	0	0	0	0	0	0	0.0161452	0.0223444	0.0707227	0.220122	0	0	0	0	0	0.123229
	B930094E09Rik	0	0	0	0	0	0	0	0	0	0	0	0	0	0	0	0	0	0
	B9d1	0	0	0	0	0	0	0	0	0	0	0.036245	0	0	0	0	0	0	0
	B9d2	0.314321	0.137163	0.0121637	0.0145936	0.0910259	0.0901161	0	0.143219	0.10332	0.0132191	0.0413777	0.348143	0	0	0	0.203952	0	0
	Babam1	0.0308048	0.0337243	0.053632	0	0.0366394	0.169824	0	0.181725	0.345705	0.50275	0.452016	0.530799	0.723357	0.420634	0	0.267445	0.181673	0.917754
	Babam2	0.378698	0.368356	0.303281	0.086657	0.360659	0.13626	0.350233	0.171887	0.422408	0.0758224	0.136225	0.182701	0.157431	0.195122	2.3334	0.271068	0	0.11789
	Bace1	0.0201443	0	0	0	0.0792804	0	0	0.00834825	0	0	0.119928	0.0272103	0	0	0	0	0	0
	Bace2	0	0	0	0	0	0	0.0980469	0	0	0	0	0	0	0	0	0.0695343	0	0
	Bach1	1.40006	1.46217	1.51248	1.12617	0.489101	0.955448	0.244192	0.311146	0.165933	0.0688068	0.529726	0.767781	0	0	1.31044	0	0.373373	0.622503
	Bach2	0	0.0241445	0	0	0.0156504	0	0.030568	0	1.13331	0.814561	0.0220342	0.0689822	0.0645995	0	0	0.610759	0.662526	0
	Bad	0.24544	0.311457	0.00955176	0.277354	0.313587	0.278414	0.0493212	0.0617253	0.12621	0.142411	0.123879	0.231175	0.20445	0	0	0.478248	0.360393	0
	Bag1	0.366528	0.067335	0.0370333	0	0.277673	0.107138	0.205841	0.1124	0.252256	0.305053	0.866174	0.365392	0.157982	0.105736	1.21438	0.682178	0	0.982445
	Bag2	0	0	0	0	0	0	0.0130272	0	0.0336598	0	0	0.0196801	0	0	0	0	0	0
	Bag3	0	0	0	0	0.0325178	0	0	0.0653834	0.07114	0.0198224	0.0283463	0.261349	0	0.593472	0	0.0347671	0	0
	Bag4	0.0496706	0.0319071	0	0	0	0.0428493	0.24162	0	0.129986	0	0.104109	0.0320543	0	0	0.407216	0.0813013	0.232207	0
	Bag5	0	0	0	0	0.10439	0	0	0.00763019	0.12162	0.0312051	0.319102	0.128626	0.047019	0	0	0.291484	0.553261	0.116591
	Bag6	0.299913	0.439621	0.413111	0.219622	0.455972	0.516524	0.457201	0.231433	0.796542	0.671226	0.679598	1.01979	0.287032	0	0.405499	1.10962	0.380468	1.00665
	Bahcc1	0	0	0	0	0	0	0	0	0	0	0.120694	0.0983291	0	0	0	0.0465341	0.295159	0.1472
	Bahd1	0.0181425	0	0.0920268	0	0.0809848	0	0.276709	0.0480899	0.203537	0.192936	0.0531473	0.228717	0	0.370714	2.62089	0.878914	0.464223	0.116591
	Baiap2	0.175543	0.0182494	0	0.0144915	0.0538758	0.0683931	0	0.0698967	0.0687507	0.0791224	0.171341	0.195166	0	0	0.405499	0.214764	0	0.409208
	Baiap2l1	0	0	0	0	0	0	0	0	0	0	0	0	0	0	0	0	0	0
	Baiap2l2	0	0	0	0	0	0	0	0	0	0	0.0383386	0.017821	0	0	0	0	0	0
	Baiap3	0	0	0	0	0	0	0	0	0	0	0	0	0	0	0	0	0	0
	Bak1	0.10909	0.158925	0	0.138692	0.290904	0.479294	0.104638	0.0649177	0.385223	0.41738	0.463278	0.734161	0.313769	0.632969	1.53875	0.29833	0	0.595984
	Bambi	0	0	0	0	0	0.0377518	0	0	0.0541477	0.158299	0	0.284591	0	0	0	0	0	0
	Banf1	0	0.0161533	0.064898	0.0172721	0.194505	0.437156	0.405106	0.0536825	1.01673	0.673113	0.437194	1.14414	1.5181	0.691739	2.00962	0.966381	0.180196	0.858311
	Bank1	0.0980027	0.0699296	0.00798278	0.120468	0.0726067	0	0.779153	0.356026	4.84554	3.14334	0.208636	0.217198	4.03013	3.04903	0	0	0	0
	Banp	0.231849	0.138009	0.0531715	0.101779	0.129629	0.360665	0.04095	0.0091976	0.182849	0.0901164	0.0964574	0.493435	0	0.659742	0	0.365235	0.469917	0.157307
	Bap1	0.0961173	0	0.323042	0.00389458	0.0462035	0.244515	0.059259	0.118515	0.221032	0.159114	0.286106	0.208507	0.255363	0.433369	0	0.672278	1.09353	0.294399
	Bard1	0.0199307	0	0	0.0451794	0.0521948	0	0	0	0.0459707	0	0	0.082184	0	0	0	0.0833089	0	0
	Barhl1	0	0	0	0	0	0	0	0	0	0	0.0445676	0	0	0	0	0	0	0
	Barx2	0	0	0	0	0	0	0	0	0	0	0	0	0	0	0	0	0	0
	Basp1	4.92474	4.37949	2.08097	2.12109	2.81953	2.69802	0.998408	0.60224	0.0502627	0.0431444	8.90037	8.5591	0.329815	0	0.790576	0.334325	0.590319	1.124
	Batf	0.185145	0.12971	0.137383	0.03254	0	0.0366161	0	0.0594955	0.0378922	0.012032	0.384394	0.077312	0	0	0.642311	0.548889	0.458413	0
	Batf3	0	0	0	0	0	0	0.264271	0	0	0	1.64202	1.76248	0	0	0	0.723954	0	0
	Bax	0.151518	0.0751351	0	0	0.0926801	0.254225	0.07396	0.447769	0.512883	0.598623	1.14417	1.18445	1.08521	0.544744	0.800787	0.376554	0.72117	0.559608
	Baz1a	0.86225	0.712158	0.421669	0.327505	2.87579	3.70373	0.986185	2.80427	2.02233	1.73149	2.96887	3.31593	0.517815	1.86674	0.405499	0.825927	0.625821	1.35698
	Baz1b	0.40881	0.266034	0.229929	0.0700832	0.650763	0.50144	0.837688	0.241651	1.24847	1.16272	1.0776	1.58639	0.5827	0	1.4436	0.780286	1.68089	1.23371
	Baz2a	0.796496	0.536346	0.618985	0.948897	1.43679	0.628928	0.446737	0.179954	0.718103	0.180601	0.791455	0.990518	0.363326	0	0.212671	0.546664	0.265428	1.11019
	Baz2b	2.84091	2.76083	2.01423	1.88504	2.80222	2.17697	1.1434	1.45041	0.913603	1.37239	1.74381	1.79567	0.0857339	0.122624	1.79382	0.0930683	1.00726	0.799449
	Bbc3	0.344116	0.0238726	0.203219	0.139013	0.109785	0	0.0680865	0.0160074	0.0846893	0	0.122699	0.104075	0.047019	0	0	0.370713	0.34632	0.373274
	Bbip1	0.596264	0.416559	0.589818	0.598068	0.616589	0.731831	0.018147	0.27509	0.277344	0.277498	0.518909	0.449636	0.590504	0	0	0.372242	1.21601	0
	Bbof1	0	0.00925276	0	0	0	0.0384462	0	0	0.0364777	0	0	0	0	0	0	0	0	0
	Bbs1	0	0	0	0	0	0	0	0	0	0	0	0	0	0	0	0	0	0
	Bbs10	0	0	0	0	0	0	0	0	0	0	0.206024	0.0417763	0	0	0	0	0	0
	Bbs12	0	0	0	0	0	0	0	0	0	0	0	0	0	0	0	0	0	0
	Bbs2	0.113819	0.021851	0.39172	0	0	0	0	0	0.0208112	0.0926514	0.149651	0.0256447	0	0.187617	0	0.0924625	0	0.123229
	Bbs4	0.0530545	0.0507241	0	0	0	0	0	0	0	0.0271533	0.0643103	0	0	0	0	0.0813226	0	0.135364
	Bbs5	0	0.0220294	0	0	0	0	0	0	0	0	0.0870898	0	0	0	0	0	0	0
	Bbs7	0	0	0	0	0.0631441	0	0	0	0	0	0	0.017821	0	0	0	0	0	0
	Bbs9	0	0.0225655	0	0	0	0	0	0	0.0772515	0.0381563	0.241541	0.153964	0	0	0	0.0347671	0	0
	Bbx	0.708423	0.165136	0.068739	0.31013	0.053091	0.231892	0	0.628738	0.490734	0.590571	0.442687	0.400994	0.34862	0	0.235095	0.647953	0	0.61082
	BC003965	0.0207865	0.0748938	0.0504279	0.0305642	0.182296	0	0	0.0890992	0.132697	0.205507	0.338432	0.0676725	0.164721	0	1.13325	0.609785	0.180196	0.470593
	BC004004	0.0890853	0.215464	0.39784	0.144426	0.60046	0.341056	0.207449	0.520309	0.667025	0.520483	0.286884	0.42269	0.912699	0.266134	0.212671	0.732549	0.818306	0.508884
	BC005537	1.09992	1.22798	0.303495	0.886349	0.895713	1.06271	0.514326	0.377671	0.934131	1.37244	1.43819	1.76875	1.05922	0.2753	1.36576	1.9321	1.94695	1.95744
	BC005624	1.22333	0.691776	0.425583	0.235486	0.272773	0.328816	0.35425	0.106289	0.468586	0.570324	0.36888	0.736532	1.01575	0.699208	1.12304	1.18552	1.78532	0.753249
	BC017158	0	0	0	0	0	0	0	0.0741752	0.0964595	0.0198224	0.187755	0.148557	0	0	0	0.136418	0.193177	0.123229
	BC024063	0	0	0	0	0	0	0	0	0	0	0	0	0	0	0	0	0	0
	BC024978	0	0	0	0	0	0	0.0142063	0.264293	0.0241388	0	0	0.063525	0	0	0	0	0.206941	0
	BC025920	0	0	0	0	0	0.0273865	0	0	0.0514392	0	0	0	0	0	0.133154	0	0	0
	BC028528	0.0546701	0.0612092	0	0.0797636	0.145333	0.129445	0.293852	0.153976	0.0730293	0.183323	0.470661	0.403643	0.109409	0	0	0.0465341	0	0
	BC029722	0.0277575	0.0228083	0	0	0.131317	0.039071	0	0	0.0835158	0.141932	0.0383386	0.41957	0.150041	0	0	0.227815	0.687132	0
	BC030867	0	0	0	0	0	0	0	0	0	0	0	0	0	0	0	0	0	0
	BC031181	0.636369	0.629936	0.390338	0.173018	0.450385	0.626582	0.17176	0.231175	0.541181	0.703755	0.653591	0.714624	0.446935	1.56519	0.425342	0.990539	0.998336	0.853261
	BC034090	0	0	0	0	0	0	0	0	0.0410004	0	0	0	0	0	0	0	0	0
	BC035044	0.0174108	0	0	0	0	0	0.128403	0.068046	0.196634	0.230283	0.565679	0.528747	0	0	0	0	1.02438	0.813026
	BC048403	0.0835403	0.02479	0.185736	0	0.0550382	0	0	0	0	0	0.0445676	0	0	0	0	0	0	0
	BC049352	0.0329031	0	0.0206776	0	0	0	0	0.0899022	0	0	0	0	0	0	0	0	0	0
	BC049715	0	0.025362	0	0	0	0	0	0.29063	0.0156671	0	0.154075	0	0	0	0	0.0485418	0	0.233182
	BC049762	0	0.0171921	0	0	0.0439263	0	0	0	0	0	0	0.0320543	0	0	0	0	0	0
	BC051142	0.0864331	0	0	0	0	0	0	0.0845119	0.314548	0.16041	0.125475	0.469862	0	0	0	0	0	0
	BC052040	0	0.030497	0	0	0	0.088949	0	0	0.0559708	0.0477966	0.0291664	0	0	0	0	0.0833089	0	0
	BC055324	0	0	0	0	0.0266913	0	0	0	0.0552307	0.0405416	0	0.028658	0	0	0	0.17584	0	0
	BC147527	0	0	0	0	0	0	0	0.272982	0.114128	0.10842	0.2178	0.132931	0.16469	0	0	0.392037	2.17345	2.15851
	Bcam	0	0	0	0	0	0	0.0490235	0.0193424	0	0.0198224	0.0291664	0.0376957	0	0	0	0	0	0
	Bcap29	0	0.020507	0	0	0.0209357	0.0311682	0.184415	0.0193424	0.291786	0.143413	0.44891	0.680144	0.16469	1.17215	0.47019	0.391541	0	0.132749
	Bcap31	0.144116	0.19229	0.580301	0.163134	0.288481	0.36972	0.0774361	0.115663	0.787533	0.602214	0.541973	0.472608	0.864293	0	1.10524	0.829903	0.681513	0.549501
	Bcar1	0	0	0	0	0	0	0.0613271	0	0	0	0	0	0	0	0	0	0	0
	Bcar3	0	0	0	0	0	0	0	0.114093	0.663567	0.564724	0	0	0.255363	0	0	0.145875	0	0
	Bcas1	0	0	0	0	0	0	0	0	0	0.117757	0	0	0	0	0	0	0	0
	Bcas2	0.0812565	0.0220294	0.0246909	0	0.110873	0.0807023	0.0271137	0.0704328	0.553776	0.10304	0.499753	0.414879	1.09678	0.643343	0	0.577051	0.611748	0
	Bcas3	0.0204538	0.0888548	0	0	0.0701622	0.047019	0.0209584	0	0.0464556	0	0.030352	0.0514366	0	0	0.395288	0.0899316	0	0
	Bcat1	0	0	0	0	0	0	0	0	0	0	0	0	0	0	0	0.0695343	0	0
	Bcat2	0	0	0	0.10725	0	0.0414635	0.627712	0.371476	0.0827103	0.049113	0.314436	0.258658	0	0.187617	0	0.0640566	0.180196	0.638464
	Bccip	0.0400526	0	0	0.0451794	0	0.0465862	0.375606	0.225199	0.372486	0.247672	0.0949481	0.12246	0.421015	0.187617	0.368249	0.419116	0	0.585075
	Bcdin3d	0.059214	0.0985428	0	0.0187329	0.201293	0.0483428	0	0	0.0226572	0	0	0	0.0785916	0	2.62089	0.334482	0	0
	Bckdha	0.0974647	0.104821	0	0.0173729	0.0818876	0	0	0	0.157218	0.109388	0.0220342	0.144256	0.0505255	0.195122	0.212671	0.169185	0.27674	0.406446
	Bckdhb	0	0	0	0	0	0	0	0	0.0115117	0.0823217	0	0.10411	0.269589	0	0	0.0347884	0	0
	Bckdk	0	0	0.0106626	0	0	0	0.0453481	0	0.0785426	0.333186	0.100761	0.0367336	0.399942	0	0	0.0485418	0.497635	0.164447
	Bcl10	1.25793	1.22462	0.786088	0.532257	0.594115	0.463317	0.224749	0.244101	0.820809	0.874925	1.04711	0.942202	0	0	0.814432	1.12295	1.63614	0.443491
	Bcl11a	0.0232356	0.0258256	0	0.0616502	0.143388	0	0.421367	0.447102	3.21481	3.3552	1.54998	2.36487	2.15871	2.53312	1.17547	0.313972	10.8404	7.51132
	Bcl11b	0.0195765	0	0	0	0	0	0.0716949	0	0	0	0	0.0223367	0	0	7.0876	1.63358	0	0
	Bcl2	0	0.018546	0	0	0.0209357	0	0.0889733	0	1.14159	0.984219	0.0891353	0.170725	0.404175	0.246609	0	1.16358	0	0
	Bcl2a1a	0	0	0	0	0	0	0	0.133064	0.0408585	0.0500801	1.03356	0.967233	0	0	0.405499	0.0405265	0	0
	Bcl2a1b	0.041546	0.0392375	0	0.0338126	0	0	0	0.0268327	0.0817852	0	1.30037	0.431568	0	0	0	0.0405265	0	0
	Bcl2a1d	0.0269383	0	0	0.0114579	0.0521948	0	0	0	0.0947467	0.0833438	0.900041	0.933506	0.366731	0	0.405499	0	0	0
	Bcl2l1	0.0962057	0.229723	0.0897193	0.0927411	0.144979	0.104938	0.0987284	0.0702368	0	0	0.15131	0.214568	0	0.226372	0.212671	0.131851	0	0
	Bcl2l11	0.482649	0.237296	0.13963	0.2091	0.0846908	0.152953	0	0.160204	0.0934231	0.0955932	0.582447	0.636147	0	0	0	0.191739	0	0
	Bcl2l12	0	0	0	0	0.0680726	0.0901161	0	0.0693751	0.151944	0.0777948	0.178545	0.215521	0	0	0.630383	0	0	0
	Bcl2l13	0.0987217	0	0.208886	0.0151701	0.180361	0.032817	0	0	0.0385669	0.0925172	0.2082	0.155308	0	0.140994	0.640594	0.215834	0.472369	0.143709
	Bcl2l14	0	0	0	0	0	0	0	0	0	0	0.184777	0.240324	0	0	0	0	0	0
	Bcl2l15	0	0	0	0	0.0366394	0	0	0.00763019	0	0	0	0	0	0	0	0	0	0
	Bcl2l2	0	0	0	0	0.0461932	0	0.0142063	0.269973	0	0	0	0	0	0	0	0	0	0
	Bcl3	1.01255	0.813235	0.650253	0.426332	0.197132	0.520324	0.253549	0.0876137	0.537065	0.219499	0.763308	0.773866	0	0	0.212671	0.56907	0.265428	1.08529
	Bcl6	1.73198	1.59816	1.2989	1.99812	0.850094	0.611049	0.321933	0.282577	0.174598	0.028865	0.359576	0.891647	0	0	0	0.110919	0.55348	0.135364
	Bcl6b	0	0	0	0	0.0134406	0	0	0	0	0	0	0	0	0	0	0	0	0
	Bcl7a	0	0	0	0	0	0	0.081968	0.175908	0.625908	0.335147	0.186568	0.293588	0.251469	0.679117	0	0.0465341	0.55348	0.297196
	Bcl7b	0.0470872	0.0392268	0	0.0649646	0.132876	0.0227099	0.099944	0.0537034	0.362079	0.394852	0.499149	0.247098	0.123579	0	0	0.735567	0.493955	0.741598
	Bcl7c	0.0342799	0	0	0	0	0.0475068	0.0621643	0.0899022	0.0444267	0.184807	0.0692265	0.0406687	0.123579	1.22732	0	0.0347884	1.23866	0.135364
	Bcl9	0.0450619	0.0689349	0	0.152275	0.0809848	0.151928	0.015284	0.253398	0.32557	0.160889	0.811281	0.574753	0	0	0	0.0640566	0	0.48916
	Bcl9l	0.143133	0.228025	0.608611	0.232201	0.239659	0.0878117	0.233369	0.356954	0.565535	0.560041	0.16204	0.31113	0	0.187617	0.395288	1.5916	0	0
	Bclaf1	0.569298	0.245433	0.359788	0.79088	0.642609	0.30815	0.702674	0.795802	1.7904	1.75517	1.16091	1.4574	1.09332	1.776	2.89907	3.20452	1.23416	1.21348
	Bclaf3	0.242948	0.148619	0.183961	0.122893	0.197269	0.132239	0.0142063	0	0.236215	0.239864	0.027044	0.158775	0	0.146574	0.395288	0.385575	0	0.11789
	Bco1	0	0	0	0	0	0	0	0	0	0	0	0	0	0	0	0	0	0
	Bco2	0	0.0574694	0	0	0.0777158	0	0	0	0	0	0.0653922	0	0	0	0	0	0	0
	Bcor	0.631606	0.120435	0.416279	0.205583	0.183902	0.102904	0.0123036	0.143662	0.718362	0.246594	0.46548	0.491116	0	0	0	1.03315	0	0
	Bcorl1	0.0707775	0.0417582	0	0.0309014	0.0394589	0.556493	0	0	0.0273605	0.0395226	0	0	0	0	0	0.195885	0.181673	0
	Bcr	0.0434748	0.187111	0.32271	0.169104	0.0325178	0	0.166867	0.0537034	0.198812	0.0293376	0.159693	0.102319	0	0	0	0.163036	0.508947	0.686652
	Bcs1l	0	0.0161709	0.0331961	0.10725	0.034567	0.107643	0.0490235	0.140234	0.0410004	0.160749	0.0796079	0.0256447	0	0	0	0	0	0
	Bdh1	0	0	0	0	0	0	0	0	0.0226572	0	0	0	0	0	0	0.0968767	0	0
	Bdh2	0.0210745	0	0	0	0	0	0	0	0	0	0	0	0	0	0	0	0	0
	Bdnf	0	0	0	0	0	0	0	0	0.0240136	0	0	0	0	0	0	0	0	0
	Bdp1	0.193185	0.264034	0.204318	0.193202	0.412844	0.757471	0.157627	0.597324	0.658215	0.465469	0.392538	0.629681	0.101051	0.105736	0	0.638637	0.587409	0.273898
	Bean1	0	0.0203105	0.0168221	0	0	0	0.0142063	0	0	0.0293376	0	0	0	0	0	0	0	0
	Becn1	1.10443	0.592676	0.237152	0.241552	0.99896	1.34304	0.0632298	0.285905	0.94863	0.305722	0.993778	1.10626	0.220372	0.456621	0.607959	1.05852	0.937026	0.942796
	Begain	0	0	0	0	0	0	0	0	0.0764863	0.0523928	0	0	0.071449	0	0.407216	0	0	0
	Bend3	0	0	0	0	0	0	0.029539	0	0.0692218	0.028865	0.0503805	0.176258	0	0	0	0	0	0
	Bend4	0.198571	0.27179	0.0848394	0.164065	0.0777158	0.226726	0.0680865	0.00763019	0	0.012032	0.0792192	0.244151	0	0	0	0.256411	0	0
	Bend5	0	0.0151319	0	0	0	0	0.0250321	0	0.652783	0.288038	0	0.0262347	0.0505255	0	0	0	0	0
	Bet1	0	0	0	0	0.0998443	0.0771528	0	0.133824	0.0295351	0.199806	0	0.0678806	0.294508	0	0.405499	0.271082	0.735243	0.564134
	Bet1l	0.333961	0.192964	0.196466	0.142789	0.354273	0.142167	0.111243	0.13551	0.212106	0.310651	0.248249	0.132632	0	0.226372	0	0.218693	0.628774	0.576388
	Bex1	0	0	0	0	0	0	0	0	0	0	0	0	0	0	0	0	0	0
	Bex3	0	0	0	0	0	0	0.0531136	0.0790239	0.178346	0.0896027	0.389136	0.625389	0	0	0.407216	0.13002	1.07493	0.241118
	Bex4	0	0	0	0	0	0	0	0	0	0	0	0	0	0	0.235095	0	0	0
	Bex6	0	0	0	0	0	0	0	0	0	0	0.0383386	0.389293	0	0	0	0	0	0
	Bfar	0.0649161	0.0304657	0.0988299	0.020029	0.0209357	0	0.0883551	0.0800429	0.261629	0.327976	0.531695	0.531299	0.510725	0.626184	0.212671	0.546005	0	0.1472
	Bfsp1	0	0	0	0	0	0	0	0	0	0	0	0	0	0	0	0	0	0
	Bfsp2	0	0	0	0	0	0	0.14339	0.0160074	0.247097	0.17815	0	0	0.387298	0.105736	0	0	0	0
	Bgn	0	0	0.00412878	0	0	0	0	0	0	0	0	0	0	0	0	0	0	0
	Bhlha15	0	0	0	0	0.0954762	0.0511729	0.018147	0.0268771	0	0.0444919	0	0	0	0	0	0	0	0.132749
	Bhlhb9	0.0176611	0	0	0	0	0	0.0123036	0	0.0347114	0	0	0.193906	0	0	0	0.0465341	0.193177	0.132749
	Bhlhe22	0	0	0	0	0	0	0	0	0	0	0	0	0	0	0	0	0	0
	Bhlhe40	0.324137	0.08295	0.725582	0.0446481	0.0977428	0.0680998	0.0250853	0.242889	0.941049	0.626121	3.58955	4.4737	0.101051	0.195122	0.405499	3.20809	3.26507	0.286184
	Bhlhe41	0	0	0	0	0	0	0.104628	0.0160074	0.229252	0.1213	0	0	0.475542	0	0	0	0	0
	Bhmt	0	0	0	0	0	0	0	0	0	0	0	0.0376957	0	0	0	0.145594	0	0
	Bicc1	0.0209914	0	0	0.0419551	0	0.0384462	0	0	0	0	0	0	0	0	0	0	0	0
	Bicd1	0	0	0	0	0.0916991	0	0.0864813	0.143949	0.0260396	0	0.0595827	0.0517343	0	0	0.235095	0.122651	0	0.373274
	Bicd2	0	0	0	0.0759474	0.0376326	0	0.015284	0.074929	0.0870967	0.189124	0.0692586	0.205887	0	0	0	0.251583	0.181673	0.132749
	Bicdl1	0	0	0	0	0	0	0	0	0	0.0431444	0.0220342	0	0	0	0	0.258396	0	0
	Bicdl2	0	0	0	0	0	0.141748	0	0	0	0	0	0	0	0	0	0	0	0
	Bicra	1.12759	0.582689	0.476195	0.606181	0.36164	0.429693	0.26325	0.00763019	0.56332	0.445239	0.375333	0.599486	0.304355	0.161031	0.630383	0.611418	0.594078	0.239819
	Bicral	0.165999	0.15969	0.0308947	0.122264	0.179226	0.261523	0.272573	0.0386239	0.418197	0.516519	0.295567	0.193272	0.70581	0.195122	0.802504	0.42542	0.736719	0.791328
	Bid	0.742829	0.694904	0.443501	0.377622	0.167126	0.138918	0.217216	0	0.244302	0.158737	0.220003	0.364807	0.0857339	0.309	0.447766	0.0952526	0	0.496502
	Bik	0	0	0	0	0	0	0	0	0	0	0	0	0	0	0	0.210571	0	0
	Bin1	0	0.0612983	0	0.0733322	0.0209357	0	0.201796	0.187024	0.925536	1.25618	0.563561	0.690119	0.129199	0	0.407216	0.098845	0.198795	0.750846
	Bin2	2.79101	1.73672	1.85566	1.06942	1.64992	1.53203	1.20524	0.790364	0.494913	0.238936	0.603811	1.2392	0.139665	1.01495	1.91137	1.13787	0.34632	1.29821
	Bin3	1.54185	1.4071	1.61652	0.421072	1.16687	0.867176	0.584691	0.123494	0.277026	0.209514	0.342258	0.527555	0.310826	0.343704	0	0.0919393	0.361869	0.384211
	Birc2	0.269056	0.189759	0.0770058	0.0338926	0.295918	0.29859	0.221709	0.0356747	0.526975	0.654109	1.12851	1.77616	0.047019	0.209974	0.619887	0.896265	0.431002	0.583579
	Birc3	0.667302	0.806063	0.548365	0.53035	0.109873	0.245206	0.0922024	0.0363928	0.815122	1.15229	1.84491	1.17631	0.22604	0	0	0.186278	0.361869	1.17201
	Birc5	0.0181425	0.150875	0	0.0622471	0.230109	0.341053	0.189796	0	0.0266454	0.0216478	0	0.0905453	0.0645995	0	0	0.240763	0	0
	Birc6	0.208762	0.1943	0.150468	0.652663	0.206973	0.752968	0.230928	0.730966	0.921855	0.851911	0.731772	1.50035	1.17279	1.41865	2.21039	1.22924	1.74812	0.143709
	Bivm	0.0342065	0	0	0.0270563	0	0	0.0980469	0	0	0.0902051	0	0.092924	0.0705617	0	0	0.0465341	0.180196	0.249134
	Blcap	0.0385757	0.296689	0	0.0419551	0.0356786	0.105761	0.099944	0	0	0.0395226	0.029649	0.0320056	0	0	0	0	0	0.290352
	Blk	0	0.026659	0	0.0576502	0.087542	0.0670529	0.462019	0.20705	3.01098	3.59499	0.390797	0.230995	2.32557	2.80711	0.395288	0.0933742	0	0
	Blm	0.021823	0.0286425	0.061634	0	0.0684788	0.0355467	0	0	0.222951	0.180283	0.0345894	0.079876	0	0	0	0.435595	0	0.1472
	Blmh	0	0.0295402	0	0.0469153	0.0757642	0.303269	0.120099	0	0.184648	0.121134	0.205236	0.17805	0.493097	0	0	0.564229	0.882321	0.892154
	Blnk	0.0182045	0.0208236	0	0.0451794	0.0209357	0	0.281298	0.173079	1.54173	1.78818	0	0	0.719024	1.37939	0	0	3.71925	2.82673
	Bloc1s1	0.0221253	0.0158852	0	0	0	0.0428493	0	0	0.0511181	0.102732	0	0	0	0.442478	0	0	0	0.278456
	Bloc1s2	0.701664	0.410078	0.378298	0.444232	0.155589	0.100116	0.0492888	0.345558	0.344221	0.268669	1.28901	1.23551	0.22604	0.195122	0.212671	0.0433975	2.01913	2.58698
	Bloc1s3	0.165594	0.0402244	0.024396	0.046503	0.214188	0.0938785	0.036294	0.0134385	0.108466	0.074545	0.116303	0.221231	0	0	0	0.215834	0	0
	Bloc1s4	0.084856	0.0540872	0	0.108402	0.123437	0.110632	0.211293	0.370151	0.383967	0.209188	0.167082	0.244719	0	0	0	0.228934	0.316206	0
	Bloc1s5	0	0	0.061634	0	0	0	0	0	0.166967	0.0860033	0.029649	0.0483744	0	0	0	0.169089	0	0.4075
	Bloc1s6	0.279702	0.127154	0	0	0.0893755	0.132643	0	0.0385769	0.0260396	0.189676	0.0913543	0.141399	0.139665	0.105736	0.212671	0.163036	0.663877	0.1472
	Blvra	0	0.0465474	0	0	0.0571337	0	0.0643716	0.351467	0.0514994	0.0595877	0.0890589	0.150664	0	0	0	0.262132	0.181673	0.464752
	Blvrb	0.0499303	0.0114614	0.0988299	0.0771202	0	0	0.212365	1.00575	0.520865	0.270794	0.150061	0.0641085	0	0	0	0.182952	0	0.135364
	Blzf1	0.0575985	0.0158852	0	0	0.0648359	0.164654	0	0	0.254039	0.118619	0.154036	0.0857637	0	0	0	0	0	0.11789
	Bmf	0	0	0	0	0	0	0	0	0	0.0463349	0	0.10235	0	0	0	0	0	0
	Bmi1	0	0	0	0	0	0	0.20475	0.00763019	0.282185	0.355856	0.325273	0.322794	0.658574	0.23015	0.727749	0.163178	0.391972	0.516983
	Bmp1	0	0	0	0	0	0	0.0490235	0	0	0	0	0.0223367	0	0	0	0	0	0
	Bmp10	0	0	0	0	0	0	0	0	0	0	0.0583328	0	0	0	0	0	0	0
	Bmp2	0	0	0	0	0	0	0.245117	0.0622665	0	0	0.0855847	0.453175	0	0	0.395288	0.652146	0	0
	Bmp2k	1.13968	0.685934	0.626303	0.565121	0.40274	0.218559	0.368938	0.197428	1.30901	0.844645	1.76838	1.96412	1.08903	0.161031	0.47019	0.185698	1.66275	1.25188
	Bmp3	0	0	0	0	0	0	0	0	0	0	0	0	0	0	0	0	0	0
	Bmp4	0.00458706	0.0152563	0	0	0	0	0	0	0	0	0	0	0	0	0	0	0	0
	Bmp6	0	0	0	0	0	0	0.0142063	0	0	0	0	0	0	0	0	0	0	0.1472
	Bmp7	0	0	0	0	0	0	0	0	0	0	0	0	0	0	0	0.0405265	0	0
	Bmp8a	0	0	0	0	0	0	0	0	0	0	0	0.134179	0	0	0	0	0	0
	Bmpr1a	0.230283	0.31826	0.217133	0.0619114	0.560502	0.281524	0	0	0	0	0.0363266	0	0	0	0.212671	0	0	0
	Bmpr2	0.182613	0.0856215	0.0849069	0.191652	0.0521948	0.330311	0.15243	0	0.0496919	0	0.320483	0.0682888	0	0	1.10209	0.253875	0	0.143092
	Bms1	0	0	0	0.0117578	0.141203	0.106984	0.323238	0.0792996	0.417315	0.381072	0.0796163	0.174818	0.257523	0.1545	1.35532	0.325178	0	0.125905
	Bmt2	0.311322	0.476043	0.339615	0.176969	0.84566	1.22804	0.466699	0.0881662	0.27605	0.212318	0.375476	0.477989	0	0	2.62278	0.478541	0.779109	0.24934
	Bmx	1.8695	1.31938	0.453519	0.732274	1.24442	0.998085	0.0680865	0.0537034	0.0115117	0	0	0.0237713	0	0	0	0	0	0
	Bmyc	0.0252162	0	0	0	0	0	0.0245025	0.0388979	0.34839	0.42637	0.484033	0.149786	0.336474	0.169563	0	0.356665	2.8374	2.97199
	Bnc2	0	0	0.0539072	0.0273673	0	0	0	0	0	0	0	0.0229857	0	0	0	0	0	0
	Bnip1	0.102601	0.0960795	0.170655	0	0	0.0387717	0.0741752	0	0.158222	0.165087	0.228313	0.0262347	0.117702	0	0	0.0879198	0.193177	0.132749
	Bnip2	0.855327	0.444445	0.195618	0.340551	1.12065	1.29687	0.416322	0.0123223	0.298664	0.197775	1.02957	1.20109	0.0645995	1.64077	0	0.7954	1.74176	0.767116
	Bnip3	0.316909	0.176119	0.170806	0.151994	0.0307352	0	0	0.0873454	0.0260396	0	0.243283	0.0554283	0	0	0	0	0	0.116591
	Bnip3l	0.46074	0.261283	0.389651	0.187719	0.987185	0.613511	0.265824	0.340843	0.653147	0.518833	0.467523	0.401275	0.535082	0.50687	0.790576	0.627343	1.61111	1.03905
	Bod1	0	0	0	0	0	0	0	0	0.146845	0.175005	0.0482759	0.0246653	0	0	0.405499	0.0939144	0.34632	0.779221
	Bod1l	0.0883289	0.237448	0	0	1.64676	0.600068	1.1341	0.713238	0.890939	0.607825	1.50807	0.730481	0.336521	0.814222	4.54879	2.89044	0.181673	1.16631
	Bola1	0	0	0	0	0	0	0.0123036	0	0.047496	0	0.036245	0.0229857	0	0	0	0.156519	0	0.143092
	Bola2	0.0470528	0.0217071	0	0.0163808	0.0736376	0.104857	0.315325	0.0639987	0.138203	0.261348	0.259601	0.415756	0.651122	0.486885	1.21438	0.424701	0.181673	0.526688
	Bola3	0	0	0	0	0	0.10405	0.033431	0	0.198915	0.318586	0.165501	0.120807	0.525514	0.592112	0.235095	0.166049	0.475356	0.11789
	Boll	0	0	0	0	0	0	0	0	0	0	0	0	0	0	0	0	0	0
	Bop1	0	0	0	0	0	0.117814	0.0123036	0.172835	0.110405	0.287368	0.149344	0.206527	0.474611	0	0	0.675071	0.193177	0.135364
	Bora	0	0	0	0.00748963	0	0	0	0	0	0.0505129	0	0	0.047019	0	0	0.0465341	0	0
	Borcs5	0.073854	0.0695952	0	0.0106745	0	0.0635938	0.099944	0	0.167829	0.0581695	0.101194	0.0479842	0	0	0	0	0.193177	0
	Borcs6	0.383886	0.691746	0.322663	0.199474	0.636152	0.0970334	0.0602845	0.15588	0.298528	0.0316676	0.22144	0.191882	0.0857339	0	0	0.134322	0.618561	0.125905
	Borcs7	0.0479713	0.0305913	0	0	0.0731305	0.138971	0.0541495	0.140799	0.286438	0.257526	0.303631	0.424075	0.0645995	0.61848	0	0.0405265	0	0
	Borcs8	0.105367	0.135003	0.082876	0.0806363	0.183961	0.208786	0.0142063	0.274899	0.527914	0.386399	0.152395	0.440597	0.211709	0.1545	0.405499	0.151213	0.595554	0.888112
	Bpgm	0	0.0180058	0.0849069	0.153278	0	0	0	0	0.0974692	0.150047	0.513308	0.0882841	0.047019	0.105736	0	0.0465341	0	0
	Bphl	0	0	0	0	0	0	0.0158136	0	0.0131789	0	0.216757	0.067421	0	0	0	0.074638	0.508947	0.189555
	Bpi	0	0	0	0	0	0	0	0	0	0	0	0	0	0	0	0	0	0
	Bpifa6	0	0	0	0	0	0	0	0	0	0	0	0.0321112	0	0	0	0	0	0
	Bpifb1	0	0	0	0	0	0	0	0	0	0	0	0	0	0	0	0	0	0
	Bpnt1	0.0387259	0	0	0	0	0	0	0	0.0241538	0.229339	0.0230053	0.0732326	0	0	0	0	0	0
	Bptf	1.23288	0.990658	0.542784	0.738554	1.5932	0.64166	1.42041	0.739048	2.55204	2.08491	1.92772	0.717702	0.488258	1.44992	1.31044	2.1587	2.65516	1.13032
	Braf	0.929759	1.08467	0.607211	0.852249	0.662106	0.590796	0.0887574	0.142401	0.157009	0.0670203	0	0.329094	0.129601	0.823613	0.235095	0.290209	0	0
	Brap	0.334187	0.379334	0.173214	0.048929	0.149772	0.119708	0	0.274978	0.353243	0.469439	0.567215	0.252855	0.0705617	0.220751	0.802504	0.141492	0	0.769429
	Brat1	0.416227	0.145724	0.0185821	0.00917869	0.142089	0	0	0	0.3143	0.0681494	0.370534	0.0284008	0.047019	0	0	0	0	0
	Brca1	0.0813736	0	0	0	0	0.119113	0	0	0.0335886	0	0.0345894	0.0271811	0	0	0	0.351679	0	0
	Brca2	0	0	0	0	0	0	0	0.345399	0	0.069983	0	0	0.0645995	0	0.425342	0	0	0
	Brcc3	0.0469836	0	0.0783228	0	0.0165061	0	0	0	0.218695	0.143095	0.0835036	0.187456	0	0	0.727749	0.151233	0.180196	0.143709
	Brd1	0.427679	0.337811	0.0865577	0.357922	0.288916	0.358533	0.621208	0.361245	0.80917	0.495256	0.609066	0.633917	0.39073	0.492507	0	1.00879	1.36402	1.06485
	Brd2	2.29737	1.55962	2.35535	1.36248	1.12265	1.00393	1.84471	0.743564	2.95536	2.38664	3.27151	4.13354	0.936677	0.716096	3.86635	4.33986	7.93267	5.37769
	Brd3	0.493133	0.537601	0.461091	0.326278	1.46697	1.63864	0.303046	0.149071	0.375765	0.371457	0.17796	0.299442	0	0	0	0.151117	0.458605	0.660149
	Brd3os	0	0	0	0	0	0	0	0	0	0	0	0	0	0	0	0	0	0.116591
	Brd4	1.74088	1.7289	1.18503	0.809465	1.99137	1.58361	1.14897	0.807581	1.56191	1.53543	2.35175	2.15099	0.906437	0.467288	9.34932	1.84893	3.89252	2.51475
	Brd7	0.333461	0.31569	0.0564115	0.429419	0.736639	0.631827	0.0942374	0.475412	0.415392	0.333331	0.555255	0.562156	0.453746	0	0	0.257825	0.578527	0.448216
	Brd8	0.234582	0.28188	0.798275	0.0229489	0.503332	0.191699	0.378368	0.415562	0.954565	0.545335	0.180147	0.408651	0	0	2.01983	1.08577	0.620821	0.143709
	Brd8dc	0.0307793	0	0	0	0	0	0	0	0	0	0	0	0	0	0	0	0	0
	Brd9	0.27026	0.337819	0.042478	0.0944028	0.682525	1.07272	0.693331	0.491311	0.171161	0.190693	0.16343	0.372642	0.459364	0.453515	0	0.274748	0.62306	0.617726
	Brdt	0.0253361	0	0	0	0	0	0	0	0.0672179	0	0	0	0	0	0	0	0	0
	Brf1	0.123179	0.0771757	0.0532822	0.0495516	0.141332	0.245514	0	0.224254	0.414374	0.562383	0.0591891	0.223617	0	0.593472	1.68024	0.468489	0.56881	0.694202
	Brf2	0.0530977	0.0143005	0	0	0	0.090858	0.0142063	0.0480899	0	0.0463349	0	0.0423281	0	0	0	0.208271	0	0
	Bri3	0.637741	0.466184	0.344693	0.155468	0.170276	0.443601	0.0908179	0.361691	0.258024	0.101081	0.738605	0.28671	0.54129	0.452745	0.235095	0.181294	1.29269	0.37819
	Bri3bp	0.192265	0.119683	0	0	0	0.0227099	0	0.146439	0.605619	0.566806	1.51901	2.54481	1.02032	0.511998	0.235095	0.274556	2.4559	1.32928
	Brinp3	0	0	0	0	0	0	0	0	0	0	0	0	0	0	0	0	0	0
	Brip1	0.026404	0.0316013	0	0	0	0.0511729	0	0	0	0	0	0.0494784	0	0	0	0	0	0
	Brix1	0.0190968	0.0276548	0	0	0.0461932	0.0599463	0.015284	0.577265	0.601726	0.509107	0.569787	0.408207	0.047019	0	0.235095	0.982758	0.483681	0.40644
	Brk1	2.24733	1.24272	0.63371	0.696625	1.34359	0.713372	0.162228	0.206057	0.686754	0.959231	1.44168	2.01626	1.25122	0.717606	0.558496	1.07085	2.32957	1.94504
	Brms1l	0	0.0257583	0	0.10725	0	0	0	0	0.0621045	0.07768	0.029649	0.0817667	0.0857339	0	0.727749	0.0433975	0	0.132749
	Brox	0.0559954	0.0707928	0	0	0	0.0739927	0.0142063	0.0160074	0.102649	0.119214	0	0.521317	0	0.593472	0	0.138695	0	0.132749
	Brpf1	0.457334	0.441012	0.638772	0.546541	0.847822	0.940296	0.17955	0.163165	0.553581	0.266845	0.351979	0.33958	0	0.287568	0	0.431879	0.456936	0.431205
	Brpf3	0.433967	0.11856	0.19073	0.0450938	0.428115	0.201041	0	0	0.0910952	0.07258	0.252575	0.244253	0.16469	0.419948	0	0	0.181673	0.143092
	Brsk2	0	0	0	0	0	0	0	0	0	0	0	0.0209816	0	0	0	0	0	0
	Brwd1	0.104162	0.0441342	0	0.0558539	0.0792225	0.159983	0.0708407	0.0471585	1.17436	0.619373	0.345415	0.41583	0	0	0	0.468622	0.885818	0.239819
	Brwd3	0.271887	0.347776	0.118512	0.423274	0.383174	0.208819	0	0.169116	0.126133	0.0822036	0.154825	0.286068	0	0	0	0.390927	0.206941	0.52433
	Bscl2	0.0723383	0.0652224	0.0736768	0	0.0743483	0.0381412	0.208093	0.12556	0.115147	0.0779775	0.699746	0.455943	0.243165	0	1.16214	0.332304	1.07445	0.510939
	Bsdc1	0.680046	0.458335	0.355238	0.0573723	0.138601	0.0744055	0	0.00834825	0.517417	0.12106	0.417128	0.256491	0.139821	0	0.405499	0.186278	0	0.377573
	Bsg	0.582746	0.260954	0.271967	0.228501	0.682804	0.223729	0.855342	0.601268	0.540714	0.341458	0.769147	1.02026	0.311781	1.10923	0.958319	0.535277	1.59752	0.851184
	Bsn	0	0	0.0121637	0	0	0	0	0	0	0	0	0	0	0	0	0	0	0
	Bspry	0	0	0	0	0	0	0	0	0	0.0500801	0	0	0	0	0	0	0	0
	Bst1	2.68469	2.21085	2.09041	0.857047	1.22253	0.999919	0.134163	0.107407	0	0	0	0	0	0	0	0	0	0
	Bst2	0.0485099	0.0650463	0.182181	0.185744	0.309324	0.260893	0.0762149	0.243055	0.0608729	0.304841	0.237861	0.615305	0	0.220751	0	0.6765	10.8985	15.011
	Btaf1	0.0230678	0.0272235	0	0.101102	0.0463401	0.321051	0.16649	0.0549765	0.357602	0.0665767	0.17064	0.247996	0	0	2.00532	0	0.695277	0.116591
	Btbd1	0.298264	0.161221	0.237536	0.11487	0.0426236	0.228207	0.449963	0.0243556	0.541675	0.372885	0.44406	0.404115	0.232988	0.57173	0	0.427482	0.232207	0.597246
	Btbd10	0.347726	0.357405	0.64362	0.0187329	0.102132	0.170964	0.0758081	0.105372	0.0691411	0.275065	0.183152	0.156241	0	0	0	0.136462	0.232207	0
	Btbd11	0	0	0	0	0	0	0	0	0	0	0	0	0	0	0.212671	0	0	0
	Btbd16	0	0	0	0	0	0	0	0	0	0	0	0	0	0	0	0	0	0
	Btbd19	0.166882	0.0589546	0.297022	0.110236	0.0759764	0.0745379	0.0158136	0	0.0273067	0.138864	0.121679	0.161936	0.047019	0	0	0.568672	0	0
	Btbd2	0.0192812	0.0415084	0	0.043166	0.0602295	0.0428493	0.099944	0	0.0464839	0.0723633	0.232336	0.220039	0	0	0.235095	0.221731	0.198795	0
	Btbd3	0	0	0	0	0	0	0	0	0	0	0.029649	0.0763278	0	0	0	0	0	0
	Btbd6	0	0	0	0	0	0	0	0	0.0256904	0.0230553	0.0286993	0.0189183	0	0	0	0	0	0
	Btbd7	0.350873	0.543549	0.118152	0.133449	0.0559037	0.413661	0.234016	0.0134385	0.13585	0.128639	0.309692	0.343257	0.047019	0	0	0.124386	0	0.646969
	Btbd8	0	0.0113475	0.181107	0	0	0	0	0.0251854	0.0646347	0	0.0345894	0.0151577	0	0	0	0	0.180196	0
	Btbd9	0.216649	0.132471	0.174512	0.106985	0.0571569	0.270336	0.0916217	0.00763019	0.183424	0.192459	0.201448	0.194024	0.0645995	0	0	0.0952526	0.193177	0.289855
	Btc	0	0	0.0210445	0	0	0	0	0	0	0	0	0	0	0	0	0	0	0
	Btd	0.0222021	0.0826782	0	0.0412429	0.0347669	0	0.0864788	0.0785091	0.0388908	0	0.0834404	0.0539404	0	0	0.405499	0.0640566	0	0.297196
	Btf3	0.448786	0.147995	0.247811	0	0.679958	0.618107	1.35686	0.61754	1.8578	1.88119	2.64116	2.37352	3.35308	2.36844	3.04429	2.14542	3.17283	2.24414
	Btf3l4	0	0.0234019	0	0	0	0.0358515	0	0	0.071656	0.142072	0.0890123	0	0	0	0	0.0485418	0	0
	Btg1	13.0604	10.0235	7.99551	4.66002	2.15095	1.77214	1.4483	0.723336	6.08863	5.12312	5.5808	4.9944	1.58389	2.77171	9.37757	6.79323	12.1845	7.14835
	Btg2	11.3492	7.22725	7.9818	4.54533	2.91297	2.53016	1.13533	1.1528	3.17012	2.76357	6.19933	7.80393	0.210915	0.317746	2.54881	3.61346	5.27294	7.30637
	Btg3	0	0.0294966	0	0	0.0330872	0	0	0.029417	0.34584	0.410763	0.171994	0.209388	0.047019	0	0.538653	0.0952526	0.56881	0.11789
	Btg4	0	0	0	0	0	0	0	0	0	0	0	0	0	0	0	0	0	0
	Btk	0.377316	0.369396	0.101127	0.271914	0.263689	0.637558	0.476648	0.0227865	0.815493	0.553827	0.407756	0.69538	0.734914	0	0	0	0.316206	0.132749
	Btla	0	0.043446	0	0	0.156584	0	0.597649	0.0123223	1.34161	0.947148	0.898805	1.89323	0	0.140994	0.212671	0.258161	0.555046	1.78695
	Btnl2	0.0539739	0.0286425	0.148845	0.119646	0.102387	0.039071	0.0762149	0.0899022	0	0	0	0	0	0	0	0	0	0
	Btnl9	0	0	0	0	0	0	0.0490235	0	0	0	0	0	0	0	0	0	0	0
	Btrc	0.0271266	0	0	0.0510934	0	0	0	0	0.275008	0.257437	0	0.0389355	0.114943	0.23015	0	0.273988	0.180196	0.273898
	Bub1	0	0.0466855	0	0	0.122243	0.0915333	0	0	0	0	0	0	0	0	0	0	0	0
	Bub1b	0.0444552	0	0.0629551	0.0170678	0.2644	0.104857	0	0.0193424	0	0.0308756	0	0	0.0645995	0	0	0	0	0
	Bub3	0.296537	0.182041	0.0718895	0.0462321	0.26102	0.610754	0.0158136	0.319676	0.476127	0.164248	0.240602	0.575123	0.0857339	0.295494	0	0.771817	0.69275	0
	Bud13	0.0209638	0.0619734	0.104002	0	0.0408654	0.0257027	0.0650838	0.0549765	0.137832	0.0400737	0.0660755	0.0984492	0	0.140994	0	0.192409	0	0
	Bud23	0.0395915	0.0305441	0	0	0	0.0914881	0.367919	0	0.0934028	0.236331	0.11393	0.118088	0.221567	0	0	0	0	0.466725
	Bud31	0.404198	0.359088	0.343643	0.124275	0.441467	0.432553	0.38552	0.404334	0.450578	0.442716	0.14465	0.661596	0.162232	0	0	0.402291	1.15779	0.527796
	Bysl	0.0220794	0	0.0187623	0.00917869	0.0652551	0.0675825	0	0	0.0359189	0.0308356	0	0.0492692	0	0.1545	0	0.0347671	0	0.143092
	Bzw1	0.27344	0.223113	0.135511	0.0495516	0.719582	0.92828	0.277141	0.479931	1.94951	1.98092	2.05353	1.8222	1.68757	0.169563	1.69804	1.9652	4.92858	4.90403
	Bzw2	0	0.0420902	0	0	0.0550382	0	0.0454893	0.260703	0.366301	0.241287	0.496743	0.306042	0.373553	1.30446	0	1.11911	0.670009	0.953868
	C030006K11Rik	0	0.0225141	0	0	0	0	0	0.0888478	0.112009	0.028393	0	0.0209816	0.447335	0	0.694879	0.209488	0	0
	C130026I21Rik	0.144204	0.150335	0.0878488	0.0838844	0.616594	0.290487	0.0158136	0.386254	0.29178	0.315877	0.0880313	0.2178	0.243165	0.370714	0	0	1.69807	0.44352
	C130050O18Rik	0.274533	0.35092	0.21609	0.246132	0.0390064	0.140106	0.0118297	0	0	0	0.147432	0.0783939	0	0	0	0	0	0
	C130074G19Rik	0	0	0	0	0	0	0.0490235	0	0	0	0	0.0223367	0	0	0	0	0	0
	C1d	0.119495	0.0507858	0.061634	0.0869083	0.2882	0.206048	0	0.17447	0.523138	0.340498	0.377405	0.238924	0.373065	0.122624	0.405499	0.0347671	0.526517	0.455876
	C1galt1	0.157841	0.118544	0	0	0.0857586	0.154665	0.16018	0.0091976	0.414897	0.510929	0.114715	0.205272	0	0	1.0376	0.259846	0.206941	0.92659
	C1galt1c1	0.127306	0.127829	0.121939	0	0.146187	0.0575772	0	0.150032	0.109883	0	0.143719	0.0504915	0	0.122624	0.212671	0.193428	0	0
	C1qa	0	0.0399375	0	0	0	0	2.10905	1.96072	0	0	0	0	0	0	0	0	0	0
	C1qb	0.0297753	0	0	0.025643	0	0	3.3186	5.42079	0	0.0328407	0	0.0721041	0	0	0	0	0	0
	C1qbp	0	0	0	0	0	0	0.135051	0.176304	0.340786	0.183579	0.474164	0.0916308	0.279935	0.739866	0	0.211997	0.34632	0.279949
	C1qc	0	0	0.0478014	0	0	0	2.94289	5.66497	0	0	0	0	0	0	0	0	0	0
	C1ql1	0	0	0	0	0	0	0	0	0.0970969	0	0	0	0	0	0	0	0	0
	C1ql4	0	0	0	0	0	0	0	0	0	0	0	0	0	0	0	0	0	0
	C1qtnf12	0.026102	0.0297629	0	0	0.356601	0.205368	0	0	0	0	0.115207	0.0616572	0	0	0.47019	0.0465341	0	0
	C1qtnf6	0	0	0	0	0	0	0	0	0	0	0	0	0	0	0.395288	0	0	0
	C1ra	0.0245383	0	0	0	0.160248	0	0	0	0	0	0	0	0	0	0	0	0	0
	C1rl	0.216454	0.162443	0.139818	0.0229489	0.622298	0.644928	0	0	0	0	0.0591891	0.0246653	0	0	0	0	0	0
	C1s1	0	0	0	0	0	0	0	0	0	0	0	0	0	0	0	0	0	0
	C2	0	0	0	0	0	0	0	0	0.0230234	0	0	0.0189183	0	0	0	0	0	0
	C2cd2	0.0312611	0	0	0	0	0	0	0.0516764	0	0	0.0782096	0.0813373	0	0	0	0	0	0
	C2cd2l	0.187193	0.0836758	0.214118	0.0915754	0.325499	0.0355467	0	0.0134385	0.0614553	0.0293376	0.205781	0.063692	0	0	0	0	0.206941	0.189555
	C2cd3	0	0.0182944	0	0	0.0564697	0.116776	0.0123036	0.0549765	0.106551	0.0891242	0.221148	0.106859	0	0	0	0.301146	0.55348	0.321754
	C2cd4b	0	0	0	0	0	0	0	0	0	0	0	0	0	0	0	0	0	0
	C2cd4c	0	0.088704	0	0	0	0	0	0	0	0	0	0.023825	0	0	0	0	0	0
	C2cd5	0.0552129	0.117813	0	0.105004	0.0998632	0.402784	0.0142063	0.0549765	0.260635	0.175138	0.26008	0.28686	0.117702	0.105736	0	0.164257	0.464414	0.373274
	C2cd6	0	0	0	0	0	0	0	0	0	0	0	0	0	0	0	0	0	0
	C3	0.612565	0.692451	0.058548	0.256368	2.41724	2.70992	0.134678	0.195588	0	0	0	0.0284008	0	0	0	0	0	0
	C330007P06Rik	0.0746812	0.116165	0.024396	0.0242213	0.142379	0.0462784	0.288766	0.0320148	0.245586	0.228546	0.359779	0.133021	0.659263	0	1.51712	0.0465341	0.361869	0.378872
	C330018D20Rik	0	0	0	0.0391282	0	0	0	0	0.0661922	0.069794	0.0552553	0.039321	0.117702	0.433369	0	0	0	0
	C3ar1	0	0	0	0	0	0	0	0	0	0	0	0	0	0	0	0	0	0
	C4b	0.012633	0	0	0	0	0	0	0	0	0	0	0	0	0	0	0	0	0
	C530008M17Rik	0	0	0	0.00892746	0	0	0	0	0	0	0	0	0	0	0	0	0	0
	C5ar1	10.3785	7.56049	5.22055	3.59973	5.04555	3.91494	0.912093	0.0549765	0.0910418	0.122603	0	0.136506	0	0	0	0	0	0
	C5ar2	0.565117	0.353846	0.230448	0.0815628	0.123794	0.211864	0	0.0509809	0	0	0	0	0	0	0	0	0	0
	C6	0.0201443	0.0172521	0	0	0	0	0.168031	0.527068	0	0	0	0.0165988	0	0	0	0	0	0
	C77080	0	0	0	0	0	0	0	0	0	0.0271533	0	0	0	0	0	0	0	0
	C87436	0.110661	0.159148	0.00715754	0.0627849	0	0	0.061736	0	0.0891714	0.184896	0.156248	0.0922515	0	0	0	0.212938	0.973234	0.406446
	C8g	0	0	0	0	0	0	0	0	0	0	0	0	0	0	0	0	0	0
	C9orf72	0.164427	0.136821	0.371782	0.128764	0	0	0	0.0537034	0.0924535	0.180814	0.215719	0.280948	0	0	0	0	0.34632	0.157307
	CAAA01077340.1	0	0.0161709	0	0	0	0	0	0	0	0	0	0	0	0	0	0	0	0
	CAAA01118383.1	0.131528	0.0619539	0	0.0539898	0.0325178	0.0599463	0.0716949	0.0697171	0.132305	0.156253	0.33142	0.298747	0.157431	0	1.4555	0.190505	0.380468	0.143709
	CAAA01147332.1	0	0	0	0	0	0	0	0	0.139511	0	0	0	0	0	0	0	0	0
	Caap1	0.0598942	0.0606087	0	0	0.220602	0.0237183	0.0741752	0	0.127874	0.0420239	0.098131	0.22545	0.0505255	0	0	0.160554	0	0
	Cab39	0.81918	0.721388	0.599023	0.370373	0.376993	0.651371	0.316686	0	0.652203	0.588617	0.438457	0.621069	1.05509	1.19369	1.88532	0.715748	0.232207	0.538057
	Cab39l	0.00878199	0.0529314	0.125691	0	0.131394	0.124596	0	0	0.28447	0.564698	0.345399	0.0827447	0.364251	0	0	0.364978	0.181673	0
	Cabin1	0.148178	0.165911	0.186832	0.104982	0.252357	0.375083	0.179555	0.0886965	0.335157	0.181206	0.328394	0.576357	0.0505255	0	0	0.517005	0.193177	0.670493
	Cables1	0	0	0	0	0	0	0	0	0	0	0	0	0	0	0	0.0465341	0	0
	Cables2	0.263115	0.108907	0.00772774	0.0560891	0.0657558	0.228924	0	0	0.131079	0.232378	0.0839547	0.0658375	0.0505255	0	1.10038	0.347182	0.265428	0.135364
	Cabp1	0	0	0	0	0	0	0	0	0	0	0	0	0	0	0	0	0	0
	Cabp4	0	0	0	0	0.052275	0	0	0	0	0	0.172521	0.271623	0	0	0	0	0	0
	Cabyr	0	0	0	0.0153264	0	0	0	0	0.0148069	0	0	0	0	0	0	0	0	0
	Cacfd1	0	0	0	0	0.0548902	0.0797546	0	0.0713349	0.182188	0.0261766	0.0839547	0.146086	0	0	0.395288	0.0640566	0.193177	0.514219
	Cachd1	0	0	0	0	0	0	0	0	0	0	0	0	0	0	0	0	0	0
	Cacna1a	0	0	0	0	0	0	0	0	0.0455654	0.0532992	0.0617971	0.0733314	0	0	0	0.0813013	0.181673	0.123229
	Cacna1b	0	0	0	0	0	0	0	0	0	0	0.299796	0	0	0	0	0	0	0
	Cacna1c	0	0	0	0	0	0	0	0	0.0104056	0	0	0	0	0.1545	0	0	0	0
	Cacna1d	0	0	0	0	0.0426236	0	0	0	0.0335886	0	0	0.0438153	0	0	0	0.209571	0.180196	0.143092
	Cacna1e	0	0	0	0	0	0	0	0.1124	0	0	0.046996	0	0	0	0	0	0	0.123229
	Cacna1f	0	0.0186158	0	0	0	0	0	0	0	0	0	0	0	0	0	0	0	0
	Cacna1g	0	0	0	0	0	0	0.0473091	0	0	0	0	0.15214	0	0	0	0	0	0
	Cacna1h	0	0	0	0	0	0	0.0453481	0.0632062	0	0	0	0	0	0	0	0	0	0
	Cacna1i	0.0577195	0	0	0.0495516	0.0209357	0.0580639	0.0864813	0	0.177662	0.121798	0	0	0	0	0	0	0	0
	Cacna1s	0	0	0	0	0	0	0	0.00834825	0	0.0551763	0	0.103046	0	0	0	0	0	0
	Cacna2d1	0	0	0	0	0.0584092	0	0	0	0	0.0180923	0	0	0	0	0	0	0	0
	Cacna2d2	0.0149015	0	0	0	0	0	0	0	0.0223834	0.0188558	0	0.0555673	0	0	0.212671	0	0	0
	Cacna2d4	0	0	0	0	0	0.126577	0	0.0227865	0	0.0266496	0	0	0	0	0	0.40221	0	0.132749
	Cacnb1	0	0	0	0.0212017	0	0	0	0	0.0206488	0	0.0673761	0.184531	0	0	0.694879	0.402683	0	0
	Cacnb2	0	0	0	0	0	0	0	0	0	0.0394758	0	0	0	0	0	0	0	0
	Cacnb3	0.0329031	0	0	0	0	0	0	0	0	0.0381563	3.79989	2.21475	0	0	0	0	0	0
	Cacnb4	0	0	0	0	0	0	0.00921849	0	0	0	0	0.0259231	0	0	0	0	0	0
	Cacng2	0.0229518	0.108709	0.0239509	0	0	0	0	0	0.0226572	0.0169618	0	0.0209816	0	0	0	0	0.34632	0
	Cacng4	0	0	0	0	0	0	0	0	0	0	0	0	0	0	0	0	0	0
	Cacng8	0	0	0	0	0	0	0	0	0	0	0	0.0835527	0	0	0	0	0	0
	Cactin	0.0703226	0.0792232	0	0	0.103604	0.315825	0.15039	0.261233	0.22483	0.0917724	0.239867	0.182681	0.211709	0.295494	0	0	0	0.1472
	Cacul1	0.463121	0.199448	0.236849	0.254526	0.236282	0.279584	0.092367	0.0793287	0.416489	0.153704	0.303128	0.714413	0	0	0.235095	0.67229	0.709666	0
	Cacybp	0.0414382	0.209241	0.0206776	0	0.0780203	0.103511	0.366634	0.192313	0.733946	0.977819	0.776508	0.814474	1.38678	0.747425	1.54084	0.496464	1.02656	1.19844
	Cad	0.054813	0.0619861	0.0410407	0.143752	0	0	0.252032	0.195588	0.155533	0.254496	0.0582792	0.125866	0.211685	0	0.235095	0.0853126	0.206941	0
	Cadm1	0.0183931	0	0	0.0796305	0	0	0.448637	0.823607	0	0.0180923	2.22705	2.12833	0	0	0.235095	0.104301	8.15728	6.67912
	Cadm2	0.0271443	0	0.0260835	0	0	0	0	0	0	0	0	0.0262347	0	0	0	0	0	0
	Cadm3	0	0	0	0	0	0	0.099944	0	0	0	0.836835	0.65048	0	0	0	0	0	0
	Cadm4	0	0	0	0	0	0	0	0	0	0	0	0	0	0	0	0	0	0
	Cadps	0	0	0	0	0	0	0	0	0	0	0	0	0	0	0	0	0	0
	Cadps2	0	0	0	0	0	0	0	0	0	0	0	0	0	0	0	0	0	0
	Cage1	0	0.0119075	0	0.0229489	0	0.106085	0	0	0.0361808	0	0.0895414	0	0	0	0	0	0	0
	Calb1	0	0	0	0	0	0.0746536	0	0	0	0	0.027044	0.0189126	0	0	0	0	0	0
	Calcoco1	0.160154	0.299817	0.14702	0.114324	0.23852	0.109445	0.216731	0	0.318985	0.199472	0.583474	0.175105	0.139821	0	0	0.600143	4.06768	2.50097
	Calcrl	0.0443734	0.0151628	0	0	0.0136857	0.167771	0	0	0.0272131	0.0526593	0.214034	0	0	0	0	0.122651	0.458605	0
	Cald1	0	0	0.00412878	0	0	0	0	0	0	0	0	0	0	0	0	0	0	0
	Calhm2	0	0	0	0	0.0209357	0	0.0446964	0	0.111159	0.152373	0.274563	0.424421	0	0	0	0.404222	0.948617	0.143092
	Calhm5	0	0	0	0	0	0	0	0	0	0	0	0	0	0	0	0	0	0
	Calhm6	0.01075	0	0	0	0	0	0	0.00763019	0.109974	0.0477966	0.252623	0.363744	0	0.140994	0	0.215889	0	0
	Calm1	5.79508	3.73464	2.54735	1.38744	7.18258	6.03867	2.07929	3.36396	5.62745	5.07042	14.6964	15.8376	3.83675	4.76513	3.37379	6.91717	7.88325	8.97109
	Calm2	1.75626	1.15964	0.931032	0.792474	0.783249	0.849808	0.47651	0.778282	1.25555	1.6366	1.27217	1.68032	0.29139	1.67115	0	1.10824	3.47172	4.23617
	Calm3	1.21283	1.1699	0.44193	0.12768	1.41085	1.21967	0.667943	0.493098	0.492417	0.686623	1.4338	1.80961	0.975533	1.40813	2.1653	1.08584	0.545019	1.15986
	Calml4	0.0213277	0	0	0	0	0.04725	0	0.0646764	0	0	0.0591891	0	0	0	0	0	0	0
	Calr	0.5626	0.528324	0.575016	0.316128	0.606526	0.638725	4.00294	2.60313	4.52406	3.45593	6.69154	5.84111	3.16437	2.66947	3.28172	4.64959	5.67028	6.79595
	Calr3	0	0	0	0	0	0	0	0	0	0	0	0	0	0	0	0	0	0
	Calr4	0.0897925	0.0263765	0.0851035	0.100675	0	0	0	0	0.0126421	0	0	0	0	0	0	0	0	0
	Calu	0.0129348	0	0	0.0822565	0	0.0829628	0.0407163	0.0887582	0.369763	0.150787	0.329322	0.470803	0.22604	0	0.630383	0.532206	0.316206	0.184162
	Caly	0	0	0	0	0	0	0	0	0	0	0	0	0	0	0	0.0347671	0	0
	Camk1	0.0328354	0.0693165	0.0206485	0.0117578	0	0	0.0629564	0.0328809	0	0	0.16069	0.0412635	0.047019	0	0	0	0	0
	Camk1d	0.55118	0.276226	0.248428	0.338646	0.150193	0.0553563	0.140232	0.358515	0.184599	0.23896	0.730385	1.26207	0.447203	0.416172	0	0.0879198	0.834657	1.42027
	Camk1g	0	0	0	0	0	0	0	0	0	0	0	0	0	0	0	0	0	0
	Camk2a	0	0	0	0	0	0	0.0602845	0.00834825	0	0.0132191	0.0617971	0.235331	0	0	0	0	0	0.143092
	Camk2b	0.0149015	0.0186509	0	0.0456031	0	0	0	0.0236376	0	0	0.175287	0.149103	0	0	0.395288	0.465468	0	0
	Camk2d	0.149864	0.0186041	0.0708728	0.075399	0	0.121068	0.692154	0.259022	0.871433	1.19551	0.148778	0.123605	0.488315	0.146574	0.212671	0.175771	0.181673	0.135364
	Camk2g	0.219312	0.311894	0.286731	0.187406	0.629583	0.510678	0.114093	0.118292	0.0410004	0.233002	0.0839547	0.118258	0	0	0.727749	1.18005	0.400118	0.278456
	Camk2n1	0.0359785	0	0	0	0.0165061	0.030496	0	0	0	0	0	0	0.0705617	0	0	0.200771	0	0
	Camk2n2	0	0.0174448	0	0	0	0	0	0	0	0	0	0	0	0	0	0	0	0
	Camk4	0.0181425	0	0	0	0	0	0	0	0	0	0	0	0	0	0	0.208002	0	0
	Camkk1	0.0364572	0.0394344	0.112902	0.29788	0	0	0	0.0955731	0	0	0.0573987	0.118186	0	0	0	0	0	0.116591
	Camkk2	0.0605128	0.0805433	0	0.0246731	0.286126	0.187401	0.0950137	0.0777327	0.0614804	0.0810239	0.19247	0.0567765	0.305888	0.187617	0	0	0	0
	Camkmt	0	0.0154229	0	0	0	0	0	0	0	0.0431444	0.259666	0.193006	0	0	0	0	0	0
	Caml	0.0749974	0.0186041	0.0331811	0.0172721	0.0977152	0.0659039	0.015284	0	0.0274891	0.0627946	0.175778	0.0765887	0	0	0	0	0.295159	0.189555
	Camp	0.696068	0.958419	0.418775	1.59725	96.6447	98.8725	0.615412	0.939312	0.13345	0.321187	0.809463	0.219622	0.29824	0	0	1.42315	0.831206	0.246457
	Camsap1	0.141382	0.0160138	0	0.130008	0	0.144393	0.0311418	0	0.162508	0.255839	0	0.264662	0	0	0	0.242037	0	0.4075
	Camsap2	0.0493471	0.0483283	0	0	0.0323016	0	0.118386	0.191146	0.0345445	0.084289	0.0283463	0.137905	0	0.339127	0	0.488806	0.508947	0.26379
	Camta1	0	0.0303805	0.106719	0	0	0.0846425	0.0123036	0.0755029	0.078934	0.195503	0.103757	0.30932	0.047019	0	0	0.126544	0.232207	0.189555
	Camta2	0.446718	0.138072	0.157579	0.212851	0.755473	0.172039	0.493357	0.387426	0.442683	0.0779899	1.16753	0.588277	0.129601	0	0.694879	0.0924625	0.180196	0.261599
	Cand1	0	0.0164397	0.220809	0.0785793	0.15073	0.098986	0.145781	0.207702	0.114998	0.157846	0.167906	0.181866	0.123579	0.246609	0	0.0968767	0.361869	0.282336
	Cand2	0	0	0	0	0	0	0	0	0.168017	0.0180923	0	0	0	0	0	0.0933742	0.360393	0
	Cant1	0.320992	0.0885982	0.244737	0.00849733	0.088195	0.105316	0.286716	0.0236376	0.128807	0.220481	0.0291664	0.110368	0	0	0	0	0.193177	0.402775
	Canx	0.182687	0.112681	0.0187623	0.0992063	0.498089	0.622527	0.613851	0.984948	1.45254	1.83757	2.52953	2.02179	1.64234	1.37184	2.192	1.66284	2.59354	3.58853
	Cap1	9.27006	9.25538	5.69925	4.46029	8.94222	9.73837	2.66622	1.26327	1.55837	1.83139	4.25229	3.4065	1.49714	1.27022	4.88044	4.04399	1.30703	1.64913
	Cap2	0	0	0.016915	0	0	0	0	0	0	0	0	0	0	0	0	0	0	0
	Capg	0.372679	0.837065	0.493147	0.182723	6.27935	4.41461	0.345001	0.248435	1.64407	2.14708	0.164064	0.244699	2.42894	1.05512	4.80814	2.8057	0.895469	1.26228
	Capn1	4.0216	2.95801	2.86702	2.21483	3.20569	3.75342	0	0.109175	0.219582	0.325247	0.567149	0.624181	0.268945	1.14245	3.09124	1.32145	0.361869	0.725868
	Capn10	0.0865475	0	0	0.0615233	0	0	0	0.0166965	0.0347114	0.035966	0	0.204368	0	0	0	0	0.206941	0
	Capn11	0	0	0	0	0	0	0	0	0	0	0	0	0	0	0	0	0	0
	Capn12	0	0	0	0	0	0	0	0	0	0	0	0.0262347	0	0	0	0	0	0
	Capn15	0	0.0253837	0	0	0.0521948	0.0901161	0	0.00763019	0.126449	0.22305	0.0473965	0.216293	0	0	1.9279	0.143411	0.180196	0
	Capn2	0	0	0	0	0	0	0.285749	0	0.0792579	0.0318543	0.398509	0.335275	0	0	0.807168	0.775038	1.10167	0.259683
	Capn5	0	0	0	0	0	0	0.0123036	0.0160074	0.298352	0.0271533	0.0780689	0	0	0	0	0.227696	0.798758	0.432947
	Capn7	0.147459	0.0802036	0.0804871	0.12652	0	0.0227099	0.0123036	0	0.206048	0.268695	0.141611	0.334067	0.109409	0.105736	0.395288	0.242599	0.820282	0.365931
	Capn9	0	0	0	0	0	0	0	0	0	0	0	0	0	0	0	0	0.181673	0
	Capns1	0.551823	0.539479	0.27028	0.195363	1.10233	1.2095	0.303554	0.205921	1.12078	0.887214	0.993083	0.909023	0.844571	0.717667	2.43599	1.69506	1.51303	1.69769
	Capns2	0.107661	0.0983914	0.027653	0.0523862	0	0.0605694	0	0	0	0	0	0	0	0	0	0	0	0
	Caprin1	0.0576416	0.0789191	0.0657687	0.0371457	0.133755	0.306364	0.249381	0.386013	0.871331	0.913504	1.20815	1.16188	0.83405	2.36824	0.395288	0.45345	1.02902	1.14451
	Caprin2	0	0	0	0	0	0	0	0	0	0	0.0283463	0.0456031	0	0	0	0	0	0
	Capsl	0	0	0	0	0	0	0	0	0.0444267	0.0527927	0	0.0501668	0	0	0	0.100965	0	0
	Capza1	2.39178	1.89876	1.11692	1.01833	2.50928	2.56857	0.371815	0.4404	0.70127	0.951829	2.06505	1.79524	1.61167	0.911838	0.133154	1.80138	0.540589	1.22565
	Capza2	1.37264	0.932958	1.06971	0.373225	0.956406	1.09278	0.502638	1.21691	1.16018	0.840049	2.8853	3.24634	0.146972	0	0.94042	0.671101	1.57194	1.86012
	Capzb	5.07742	3.9868	2.32426	2.59983	5.59337	4.81139	2.44979	1.53498	4.3286	3.20831	7.05323	6.76309	5.2662	4.27119	2.19526	3.36264	6.78239	5.83477
	Car1	0	0	0	0	0	0	0	0	0	0	0	0	0.188076	0	0	0	0	0
	Car10	0	0	0	0	0	0	0	0	0.0422155	0	0	0	0	0	0	0	0	0
	Car11	0	0	0	0	0	0	0	0.145315	0	0.0172586	0	0	0	0	0.407216	0	0	0
	Car12	0	0.00922973	0	0	0.0680726	0	0	0	0.053674	0	0	0.0262782	0	0	0	0	0	0
	Car13	0	0	0	0	0	0	0	0.0594955	0	0	0	0	0	0	0	0	0	0
	Car2	0	0	0	0.241055	0	0	0.0881585	0	0	0	0.110236	0.340237	0.047019	0	1.17547	0.773681	0	0
	Car3	0	0	0	0	0	0	0	0	0	0	0	0	0	0	0	0.0640566	0	0.287418
	Car5a	0	0.0449585	0	0	0	0	0	0	0	0	0	0	0	0	0	0	0	0
	Car5b	0	0	0	0	0	0	0	0	0	0	0	0	0	0	0	0	0	0
	Car7	0	0	0	0	0	0	0	0	0	0.012032	0	0	0	0	0	0	0	0
	Car8	0.0387259	0	0.131394	0	0	0	0	0	0	0	0	0	0	0	0	0	0	0
	Car9	0	0	0	0	0	0	0	0.00834825	0	0	0.0552553	0.0381434	0.123579	0	0	0	0.475535	0.373274
	Card10	0.50992	0.582958	0.347708	0.677414	1.84505	1.27342	0.149129	0	0	0.0667735	0.036245	0.0663162	0	0	0	0	0	0
	Card11	0.0125339	0.0333295	0	0.0678335	0	0	0.12383	0.0283665	0.738721	0.602499	0.158265	0.205967	0.112158	0.369233	0.395288	0.389975	2.46422	1.76295
	Card14	0	0	0	0	0	0	0	0	0	0.0360594	0	0.0229857	0	0	0	0	0	0
	Card19	2.12134	1.0058	1.48166	0.721759	0.631477	0.539899	0.335422	0.193532	0.0958763	0.0198224	0.350139	0.341483	0	0	0	0.458457	0.973606	0.454302
	Card6	0.84822	0.629374	0.380284	0.0419551	0.160301	0.347193	0	0.512782	0.865377	0.763869	0.203644	0.210381	0.0705617	0	0	0.247337	0.232207	0.552991
	Card9	0.232761	0.265215	0.456835	0.0780396	0.124072	0.191484	0	0.0646764	0	0	0.106579	0.188167	0	0	0	0	0	0
	Carf	0	0	0.187575	0	0.0541618	0.167894	0	0	0.0587889	0	0.193281	0.092798	0	0	0	0	0	0
	Carhsp1	2.02925	1.79704	0.797583	0.415906	1.17835	0.787188	0.14835	0.0280445	0.270398	0.0802826	0.165426	0.190714	0.259202	0	0	0.0433975	0.265428	0.466014
	Carm1	0.074012	0.0625769	0	0	0.110102	0.116944	0	0.0363928	0.104877	0.132931	0	0.0712208	0.739805	0.105736	0	0	0	0
	Carmil1	0	0.0197515	0	0	0	0	0.0260813	0	0.141592	0.130981	0.108416	0.226581	0	0	0	0	1.16678	0.94867
	Carmil2	0.02469	0.0803074	0.107186	0.12434	0.0940884	0.118815	0.468166	0.0892078	0.982172	0.928126	0.192274	0.0394244	0.194704	0	2.12488	0.852317	0	0.143092
	Carmil3	0	0	0	0	0	0.0237534	0	0	0	0	0.0595827	0.0627335	0	0	0	0	0	0
	Carnmt1	0.026404	0	0	0	0.165843	0.0227099	0.0885185	0	0.224784	0.202443	0.0583608	0.229522	0.515879	1.36647	0	0.221168	0	0.123229
	Carns1	1.35696	1.3662	0.789303	1.26871	0.104749	0	0	0.128744	0.487066	0.280011	0.0749196	0.0856783	0	0	0	0.555723	0	0
	Cars	0.083806	0.0567976	0.137297	0.0483263	0.0597538	0.128257	0.0670817	0.250975	0.231726	0.0316676	0.0186269	0.113038	0	0	0	0.0988237	0.34632	0
	Cars2	0.225853	0.0220294	0.225622	0	0	0.0440265	0.209734	0.185076	0.0575196	0.215422	0.195855	0.0627684	0.0645995	0	2.39636	0.0433975	0	0.164447
	Casc1	0.125017	0.162485	0	0.0359932	0.0439263	0	0	0	0	0.028393	0	0.0414888	0	0	0	0	0	0
	Casc3	0.584789	0.807421	0.513324	0.134448	0.434628	0.401471	0.447241	0.134602	0.295172	0.277182	0.442812	0.546601	0	0.433369	1.31044	0.50879	1.12375	0.784664
	Casc4	0.0326342	0	0	0	0	0	0.0123036	0	0.0927746	0	0	0	0	0	0	0.136418	0	0
	Casd1	0.167051	0.162557	0.0145747	0.0791771	0.374502	0.176621	0.0311418	0.15588	0.13907	0.218109	0.0473965	0.253099	0.0505255	0	0	0.145875	0.592946	0.428034
	Cask	0.530601	0.602336	0.444609	0.344666	0.253419	0.379282	0.0123036	0	0	0.112246	0.0413777	0.136506	0.139665	0	0	0	0	0
	Caskin1	0	0	0	0	0	0	0	0	0	0	0	0	0	0	0	0	0	0
	Caskin2	0	0	0	0	0	0	0	0	0.0256134	0	0.0186269	0	0	0	0	0	0	0
	Casp1	0.774625	0.844824	0.553824	1.04213	0.732768	0.453469	0.291282	0.0257609	0.341888	0.176116	0.735573	0.385058	0.0505255	0.13836	2.25628	0.515687	0	0.132749
	Casp12	0.0411712	0	0	0	0	0	0	0	0	0	0	0	0	0	0	0	0	0
	Casp2	0.0742175	0.127956	0.107918	0	0.152062	0.140404	0.0987284	0	0.313297	0.158567	0.127045	0.191215	0.129601	0	0.212671	0.137312	0.637133	0.11789
	Casp3	1.24449	0.624248	0.347286	0.291647	0.712282	0.698422	0.427037	0.419164	0.466772	0.109003	1.16634	1.52625	0.141057	0	0.405499	0.144828	0.788731	0.962026
	Casp4	1.88613	2.25639	1.55592	1.41701	1.12139	0.795217	0.317922	0.236615	0.23168	0.411236	0.81897	0.8088	0.24101	0.453515	0	0.466671	0	0.143092
	Casp6	0.0454186	0	0.0858988	0	0	0	0.0327881	0.0785727	0.112636	0.0451182	0.490557	0.932666	0.139665	0	0.59007	0.0347671	0.723841	0.532771
	Casp7	0.0478277	0.0578084	0	0	0.10847	0.184298	0	0	0.169384	0.10651	0.208835	0.200844	0	0.433369	0	0.449247	0	0
	Casp8	0.164788	0.291828	0.329158	0.300524	0.369424	0.259668	0.117165	0.210055	0.720753	0.370611	0.669841	0.417054	0.139665	0	1.42067	0.915869	0.198795	1.01024
	Casp8ap2	0.102445	0.131527	0.00722506	0.171136	0.180984	0.107315	0.0877771	0.0251854	0.383202	0.543353	0.420542	0.376177	0	0	0.425342	1.39865	0.181673	0.405792
	Casp9	0.294589	0.0731827	0.0145747	0.0975535	0.10686	0.0387717	0.0971732	0	0.0900113	0.104487	0.434737	0	0	0	0	0	0	0.290909
	Casq1	0.0239317	0	0	0	0	0	0	0	0	0	0	0	0	0	0	0	0	0
	Casr	0	0.0223278	0	0	0	0	0	0	0	0	0	0	0	0	0	0	0	0
	Cass4	1.29263	1.05173	0.643632	0.42476	0	0.229489	0.205863	0	0.026839	0	0.448404	0.537594	0	0	0.405499	0	0	0
	Cast	1.31444	0.780242	0.4712	0.762482	1.55024	1.31058	0.112248	0.349949	0.689439	0.52319	0.440214	0.73651	0.818895	0	3.15841	2.58031	1.17448	0.714038
	Castor1	0	0	0	0	0	0	0.136173	0	0	0	0	0.018332	0	0	0	0.136336	0	0
	Castor2	0	0.0366341	0	0	0	0	0	0	0	0	0.427184	0.374885	0	0	0	0	0	0
	Casz1	0.0189271	0.0333348	0.064898	0	0.26875	0.395756	0	0	0.0717007	0.146079	0.0786015	0.17702	0	0	0	0	0.180196	0.116591
	Cat	0	0.0161885	0.0209486	0	0	0.032817	0.0209584	0.30223	0.550176	0.308579	1.26455	1.07451	0.112158	0.861116	0	0.267999	0.475356	0.485178
	Catip	0.119659	0	0	0	0	0	0	0	0	0	0	0.08347	0	0	0	0	0	0.164447
	Catsper2	0	0	0	0	0	0.0311682	0	0	0.0863163	0.0350872	0	0.0763641	0	0	0	0	0	0
	Catsperd	0	0	0	0	0.0332381	0	0	0	0	0	0	0	0	0	0	0.0405265	0	0
	Catspere2	0	0	0	0	0.0887311	0	0	0	0	0	0	0	0	0	0	0	0	0
	Catsperg1	0	0	0	0	0	0	0	0	0	0.0172586	0	0.0612693	0	0	0	0	0	0
	Cav2	0	0	0	0	0	0	0	0	0	0	0	0	0	0	0	0	0.34632	0
	Cavin1	0	0	0	0	0	0	0	0	0	0	0	0.138949	0	0	0.235095	0	0	0
	Cavin2	0	0	0	0	0	0	0	0	0	0	0.0291664	0	0	0	0	0	0	0
	Cavin3	0	0.0188763	0	0	0	0	0	0	0	0	0	0	0	0	0	0.0465341	0	0
	Cavin4	0	0	0	0	0	0	0	0	0	0	0.0230053	0	0	0	0	0	0	0
	Cbarp	0	0	0	0	0	0	0	0	0.0672542	0.0141447	0	0.116153	0	0	0.814432	0	0	0.164447
	Cbfa2t2	0	0	0.00939313	0	0.0356786	0.0742044	0.018147	0.17561	0.0576982	0.0838247	0.0575127	0.0748249	0	0	0	0.0433975	0.181673	0
	Cbfa2t3	0	0.0564893	0	0	0	0.238457	0.705668	1.16282	0.549307	1.008	6.92156	7.63671	0.810719	1.50111	0	0.0930683	6.75896	5.27677
	Cbfb	0.214665	0.0604595	0.076387	0.0354836	0.485114	0.287908	0.166774	0.295105	0.537909	0.290692	0.548035	1.12938	0.407092	0.41366	1.23806	0.718155	0.198795	0.729556
	Cbl	1.6791	1.76548	1.3877	0.916373	2.46185	1.8195	0.789568	0.255131	1.36962	0.817104	0.958271	1.44274	0.391591	1.79767	1.42263	1.17166	3.59572	2.38824
	Cblb	0	0	0	0	0	0	0.0305146	0	0.337797	0.429647	0.290025	0.690957	0	0.317746	0.212671	0.81649	0.316206	0
	Cbll1	0.286602	0.0838121	0	0.0158355	0.174542	0.106541	0.0607659	0.0560746	0.505648	0.15212	0.477869	0.280224	0	0	0.235095	0.160396	0.464223	0.408182
	Cbln3	0.0142248	0	0	0	0	0.0659039	0	0	0	0	0	0	0	0	0	0	0	0
	Cbr1	0	0	0	0	0	0	0	0.160575	0.125239	0	0.0473965	0.151603	0	0	0	0.22765	0	0.184162
	Cbr2	0	0	0	0	0	0	0	0.225023	0	0	0	0	0	0	0	0	0	0
	Cbr3	0.0836659	0.0385371	0	0	0	0	0	0.0123223	0	0	0.192295	0.25386	0	0	0	0.151213	0	0
	Cbr4	0	0	0	0	0.0369981	0.0500964	0.015284	0	0	0	0.0363266	0	0	0	0	0	0	0.282336
	Cbwd1	0.0669994	0	0	0	0	0.134639	0.048637	0	0	0.0169618	0.0849043	0.0534157	0	0	0	0	0	0.143709
	Cbx1	0.222105	0.0878315	0	0.0681612	0.248687	0.177275	0.284442	0.592299	0.483026	0.448849	0.486283	0.718061	0.316907	0.643442	1.54554	0.448624	0.900919	0.266321
	Cbx2	0	0	0	0	0	0	0	0	0.0509684	0.0169618	0	0.03965	0	0	0	0	0	0
	Cbx3	0.391919	0.231739	0.275529	0.197298	0.699213	0.502034	0.209682	0.1855	1.23572	0.75876	1.05054	1.39364	2.18819	1.54485	4.70043	2.05744	1.36655	2.01151
	Cbx4	1.31986	0.683601	0.942776	0.502985	1.48962	0.982844	0.31329	0.510085	0.979915	0.688197	0.179361	0.896708	0.325726	0.348648	0.407216	1.89195	1.36726	3.04346
	Cbx5	0.0374987	0.0460724	0	0.1443	0.0273715	0.303007	0	0.12003	0.48423	0.290135	0.745949	0.371728	0.516256	0.407128	2.80357	0.415497	0	0.519366
	Cbx6	0	0	0	0	0	0.0670529	0.0692115	0	0.0621775	0.129756	0.486109	0.238031	0.0705617	0	0	0.0813013	0.638609	0
	Cbx7	0	0.0350523	0.235073	0.0649646	0	0	0.0570779	0	0.0954746	0.308486	0.0660755	0.0616572	0	0.140994	0.133154	0.180474	0	0.11789
	Cbx8	0.127513	0.0251471	0.091797	0.0116087	0.106147	0.039071	0	0	0.201534	0.131904	0.0616334	0.197862	0	0	0	0.0433975	0	0.447162
	Cby1	0.229714	0.177797	0.250107	0.113649	0	0.0355467	0	0	0	0.0269644	0.0291664	0.135202	0	0	1.12304	0.0433975	0	0
	Cc2d1a	0.0223888	0.0256914	0	0	0	0.18434	0.114093	0.0280445	0.0350177	0.012032	0	0.169597	0.047019	0	0.618169	0.109426	0	0
	Cc2d1b	0.0235959	0.0236067	0	0.153267	0.0881282	0.17239	0.058574	0.0280445	0.154962	0.129874	0.283132	0.579428	0	0	0	0.907634	0	0.132749
	Cc2d2a	0	0	0	0	0	0	0	0	0	0	0.0558807	0.0166643	0	0	0	0	0	0
	Ccar1	0.23598	0.210991	0.750179	0.186741	0.693962	0.675376	0.629428	0.399324	0.892075	0.373923	1.02648	0.628103	0.779199	0.423482	3.11335	1.00821	2.2525	0.892166
	Ccar2	0.0305731	0	0	0.123047	0.0685298	0.0692961	0	0.0617645	0.292636	0.140986	0.142822	0.0229857	0.29369	0	2.39636	0.131644	0.295159	0.157307
	Ccbe1	0	0	0	0	0	0	0	0	0	0.0477966	0	0	0	0	0	0	0	0
	Ccdc102a	0	0	0	0	0	0	0	0	0	0	0.140018	0.224239	0.157431	0	0	0	0	0
	Ccdc106	0	0	0	0	0	0	0	0.0899022	0	0	0	0	0	0	0	0	0	0
	Ccdc107	0	0	0	0	0	0	0	0.195588	0.0525649	0.092016	0.0445676	0.0624174	0	0	0.945045	0	0.475535	0.135364
	Ccdc112	0	0	0	0	0	0	0	0	0.0585363	0.0935394	0	0.0237713	0	0.293148	0	0.0465341	0	0
	Ccdc114	0.142321	0.127743	0	0.121344	0	0	0	0	0	0	0	0	0	0	0	0	0	0
	Ccdc115	0.102241	0.0219317	0.0209486	0	0.0264218	0.0712632	0.0762149	0.0899022	0.120284	0.0650112	0.397817	0.226419	0	0	0.618169	0.343802	0.34632	0.588523
	Ccdc116	0	0.0297629	0	0	0	0	0	0	0	0	0.036245	0	0	0	0	0.110919	0	0
	Ccdc117	0.0367229	0.0284683	0	0.159977	0.0533826	0	0.123336	0.175295	0.253939	0.0551302	0.186877	0.098703	0.0857339	0	0.212671	0.371243	0.763063	0.47026
	Ccdc12	1.8481	1.29569	0.736124	0.61793	1.75634	1.46055	0.485226	0.342023	0.632778	0.42408	1.49489	1.42194	0.372188	1.0729	1.4436	0.93147	0.876627	0.688539
	Ccdc120	0	0	0	0	0	0	0	0	0	0	0.0396096	0	0	0	0	0	0	0
	Ccdc121	0	0	0.128324	0	0	0	0	0	0	0	0	0	0	0	0	0	0	0.157307
	Ccdc122	0	0.0258256	0	0	0	0	0.0209584	0.107407	0.0434519	0.0577301	0.163308	0.440817	0	0	0	0	0	0.184162
	Ccdc124	0.273209	0.156084	0.0209486	0.0173034	0.307869	0.13782	0.0310632	0.435944	0.257128	0.104736	0.262311	0.209624	0.3337	0	0.760474	0.437472	0.198795	0.143092
	Ccdc125	0.261555	0.271179	0.0823272	0.260742	1.55088	0.624275	0	0	0.130307	0.0181594	0	0	0	0	0.354975	0.33324	0	0
	Ccdc126	0.0546962	0.0928728	0.0851035	0.0698227	0.228127	0.0781805	0	0	0.0410004	0.0271533	0	0	0	0	0	0.0939144	0	0.143709
	Ccdc127	0.0566332	0	0.104002	0.0166558	0.187947	0	0.0453481	0.10128	0.245122	0.069474	0	0.173245	0.0645995	0	0	0.0433975	0.27674	0.314614
	Ccdc130	0.0906837	0.0619034	0.0672085	0.0512624	0.0454525	0.0999018	0	0.14934	0.0717193	0.028865	0	0.105965	0	0.146574	0.235095	0.0968767	0.193177	0.132749
	Ccdc134	0.111742	0.0933424	0	0	0	0.0594276	0.0453481	0.273544	0.192732	0.238948	0	0.191691	0.0705617	0	0	0.290433	0.198795	0.246457
	Ccdc137	0	0	0	0.0456558	0	0.0355467	0.079134	0.00834825	0.351014	0.0910967	0.0383386	0.172868	0	0	0	0.884429	0.27674	0
	Ccdc138	0	0.126295	0	0	0.0426236	0	0	0	0.064133	0	0	0	0	0	0	0.0347671	0	0
	Ccdc14	0	0	0.0474996	0	0.0434957	0.088053	0	0	0.0792519	0	0	0	0	0	0	0	0	0
	Ccdc141	0	0	0	0	0	0.0414635	0	0.191307	0	0	0	0	0	0	0	0	0	0
	Ccdc144b	0.0295306	0.0268296	0	0	0.042677	0	0	0	0	0	0	0	0	0	0	0	0	0
	Ccdc146	0.0210745	0.0836917	0.133195	0	0	0	0.0670817	0	0	0	0	0	0	0	0	0	0	0
	Ccdc148	0	0	0	0.0151701	0	0	0	0	0	0	0	0	0	0	0	0	0	0
	Ccdc149	0	0	0	0	0	0	0	0	0	0	0	0	0	0	0	0	0	0
	Ccdc15	0	0	0	0.016001	0	0	0.04329	0.261233	0.0380909	0	0	0.069356	0	0.17414	0	0	0	0
	Ccdc150	0.0499201	0	0	0	0.0347669	0	0	0	0	0	0	0	0	0	0	0.0968767	0	0
	Ccdc152	0.0149015	0	0	0	0	0	0	0	0	0	0	0	0	0	0	0	0	0
	Ccdc155	0	0	0	0	0	0	0	0	0	0	0	0	0	0	0	0	0	0
	Ccdc157	0.00702173	0	0	0	0	0	0	0	0.0256134	0	0	0	0	0	0	0	0	0
	Ccdc158	0	0	0	0	0	0	0	0	0	0	0	0	0	0	0	0	0	0
	Ccdc162	0	0	0	0	0	0	0	0	0	0	0	0	0	0	0	0	0	0.282563
	Ccdc163	0	0	0	0	0	0	0.209481	0.0160074	0	0.0582331	0.153542	0.0271811	0.047019	0	0	0.289285	0	0
	Ccdc166	0	0	0	0	0	0	0	0	0	0	0.0915902	0.174579	0	0	0	0.134322	0	0.164447
	Ccdc167	0	0	0.0604186	0	0.0165061	0.147014	0.0906962	0.0798335	0.108842	0	0.0622262	0.221593	0.129601	0	0.395288	0.0933742	0.27674	0.184162
	Ccdc17	0	0.0279412	0	0	0	0	0.0142063	0	0.0272131	0.0188558	0	0	0	0	0	0	0.193177	0
	Ccdc171	0.0232525	0.0199152	0	0	0	0	0.114093	0	0.0945354	0	0.130882	0	0	0	0	0.124329	0.193177	0
	Ccdc173	0.0210745	0.0188046	0.0336058	0	0	0	0	0	0.0679579	0	0	0	0	0	0	0.0924625	0.232207	0.189555
	Ccdc174	0.263855	0.346543	0.11028	0.166993	0.468472	0.308689	0	0.250749	0.781817	0.501903	0.0890589	0.27521	0.117702	0	0	0.692038	0.316206	0.585995
	Ccdc177	0	0	0	0.0647878	0	0	0	0	0	0	0	0	0	0	0	0	0	0
	Ccdc178	0	0	0	0	0	0	0	0	0	0	0	0	0	0	0	0	0	0
	Ccdc18	0.0461023	0.0303101	0.0604186	0	0	0	0	0.0509809	0	0.0181594	0	0.0370124	0	0	0	0	0	0
	Ccdc180	0.0291771	0.124361	0.114176	0.103248	0	0	0	0	0	0	0.109182	0.0223367	0	0	0	0	0	0
	Ccdc181	0	0	0	0	0	0	0.0439308	0.0227865	0.0908173	0	0.2761	0.181749	0	0	0.212671	0.173219	0	0.289855
	Ccdc184	0	0	0	0	0	0	0	0	0	0	0	0	0	0	0	0.0933742	0	0
	Ccdc185	0	0	0	0	0	0	0	0	0	0	0	0	0	0	0	0	0	0
	Ccdc186	0.63436	0.459835	0.287201	0.697981	0.112471	0.406484	0.130168	0.119964	0.238272	0.159714	0.289706	0.230958	0	0	0	0.119933	0.654042	0.116591
	Ccdc187	0	0	0	0	0	0	0	0	0	0	0	0	0	0	0	0	0	0
	Ccdc189	0.0397316	0.085806	0.362255	0.152028	0.0631441	0.114152	0	0.0509809	0	0	0	0.0223367	0	0	0	0	0	0
	Ccdc191	0	0.015272	0	0.0328861	0	0	0.0800653	0.00834825	0.289032	0.18352	0.531216	0.280922	0	0.41399	0.405499	0.25337	0	0.135364
	ccdc198	0	0	0	0	0	0	0	0	0	0	0	0.107347	0	0	0	0	0	0
	Ccdc22	0	0	0	0	0	0	0	0.345399	0.137324	0	0	0	0	0	0	0.0640566	0	0
	Ccdc25	0	0.089576	0.0579885	0.0166558	0	0.148118	0.0486616	0.172576	0.127565	0.284	0.0568478	0.597565	0.255363	0	0.354975	0.296041	0.965665	0.164447
	Ccdc27	0	0	0	0	0	0	0	0	0	0	0	0	0	0	0	0	0	0
	Ccdc28a	0.240765	0.0904393	0.0792643	0.0736861	0.124288	0.221662	0.04095	0.0454545	0.204058	0.067619	0.0871369	0.0558825	0	0	0.235095	0.100965	0.180196	0
	Ccdc28b	0	0	0	0	0.0564697	0.124309	0.0613271	0	0.131737	0.156016	0.14099	0.172865	0	0	0	0.0640566	0.363346	0
	Ccdc30	0	0	0	0	0	0	0.015284	0	0	0	0	0	0	0	0	0	0	0
	Ccdc32	0.0535157	0	0.0154897	0	0	0	0	0.0476463	0.115154	0.292224	0.241714	0.140123	0	0.300858	0.212671	0.321671	0	0.123229
	Ccdc33	0	0	0	0	0	0	0	0	0	0	0	0	0	0	0	0	0	0
	Ccdc34	0	0	0	0	0.0136857	0.215028	0	0	0.0172613	0.10029	0	0.0325404	0.287987	0.211472	0	0.341888	0	0.373274
	Ccdc36	0	0	0	0.0736957	0	0.0511729	0	0.0704127	0.0607324	0	0	0	0	0	0	0.151213	0	0.116591
	Ccdc38	0	0	0	0	0	0	0	0	0	0	0	0	0	0	0	0.136747	0	0.116591
	Ccdc39	0	0	0	0	0	0	0	0	0	0	0	0	0	0	0	0	0	0
	Ccdc40	0	0	0	0	0	0.0381412	0	0	0	0	0	0	0	0	0	0	0	0
	Ccdc42	0	0	0	0	0	0	0	0	0	0	0	0	0	0	0	0	0	0
	Ccdc43	0	0	0.0109435	0	0	0	0	0	0.0381571	0.166761	0	0.153894	0.296601	0	0	0.134363	0.198795	0
	Ccdc47	0.262234	0.0823331	0.042478	0.0764511	0.253218	0.373266	0.0944598	0.0516821	0.729351	0.486473	0.622682	0.564161	0	0.369233	0.7008	0.543943	0.577787	0.308156
	Ccdc50	0.017969	0.0666447	0	0	0	0.0172814	0.881795	0.0824598	1.78741	1.38404	2.02412	1.26607	0.355953	0.701557	4.79272	0.609621	0.180196	0.917983
	Ccdc51	0	0	0	0	0	0	0	0	0	0.0266496	0.029649	0	0	0	0	0	0	0
	Ccdc57	0.0673252	0.017705	0.0532822	0	0	0	0	0	0	0	0	0	0	0	0	0	0	0
	Ccdc58	0	0	0	0	0.0521948	0	0.0246073	0	0.0333921	0.0431444	0.0870898	0.0237713	0	0.390244	0.235095	0	0	0
	Ccdc59	0.187169	0.178877	0.0206776	0.0117578	0.485028	0.218722	0.0837224	0	0.524199	0.364364	0.83832	0.535867	0.0705617	0	0.368249	0.552759	1.16032	0.394018
	Ccdc6	0.0364713	0	0	0.0359932	0.025377	0	0.0109953	0	0.271957	0.440199	0.253148	0.175529	0	0.593472	0	0.128681	0	0.376274
	Ccdc60	0	0	0	0	0	0	0	0	0.0175976	0	0	0	0	0	0	0	0	0
	Ccdc61	0	0	0.016915	0.0381869	0.042218	0.0227099	0	0	0.0437457	0.0802826	0	0	0	0	0	0.291002	0	0
	Ccdc62	0.0261234	0.0168313	0	0	0	0.0465862	0	0.0684144	0.0614318	0	0.0382386	0.043096	0	0	0	0	0	0.135364
	Ccdc63	0.0498876	0.112206	0	0.0732116	0	0.0828199	0	0	0	0	0.0186269	0.021957	0	0	0	0.0433975	0	0
	Ccdc66	0	0	0	0	0	0.0670529	0	0.135121	0.176155	0.149853	0.303679	0.136141	0.139665	0.246609	0.133154	0	0	0
	Ccdc68	0	0	0	0	0	0	0	0	0	0.0651806	0	0	0	0	0	0	0	0
	Ccdc69	0.0364713	0.0342651	0	0	0	0.0237534	0	0.173682	0.216685	0.142225	0.473261	0.314844	0	0	0.802504	0.395071	0	0.517308
	Ccdc71	0.0292416	0.0368891	0	0	0.0136857	0.15272	0	0.00763019	0.0907784	0.193828	0.0714623	0.0535052	0.221783	0	0	0.145875	0.386354	0
	Ccdc71l	0.158247	0.148408	0.114963	0.161574	0.0563093	0.124107	0	0.00763019	0.180393	0.168562	0.364042	0.475203	0	0.453515	0.405499	0.440633	0.27674	0.135364
	Ccdc73	0	0	0	0	0	0	0	0	0	0	0	0	0	0	0	0	0	0
	Ccdc77	0	0.0283958	0	0	0.0345199	0.173147	0	0.00834825	0.181463	0.0404743	0.191498	0.045782	0	0	0.354975	0	0	0
	Ccdc78	0.0634867	0	0	0	0	0	0	0	0	0	0	0	0	0	0	0	0	0
	Ccdc7a	0	0	0	0	0	0	0	0	0	0	0	0	0	0	0	0	0	0
	Ccdc8	0	0	0	0	0	0	0	0	0	0	0	0	0	0	0	0	0	0
	Ccdc82	0.186165	0.287305	0.0338901	0.153587	0.285784	0.175701	0	0.0320148	0.16406	0.394773	0.269795	0.2133	0.186684	0	1.71766	0.442215	0.34632	0.260982
	Ccdc83	0	0	0	0	0	0	0	0	0	0	0	0.0163353	0	0	0	0	0	0
	Ccdc84	0.0983223	0.108878	0.17389	0.0859946	0.107866	0.287078	0	0.0362251	0.247677	0.100465	0.0541184	0.0196801	0	0	0	0.200393	0	0
	Ccdc85a	0	0	0	0	0.025377	0	0	0.133064	0	0	0	0	0	0	0	0	0	0
	Ccdc85b	0	0	0	0	0.0747552	0	0.191926	0	0.072513	0.0141447	0	0.0176372	0	0	0	0	0	0.327254
	Ccdc85c	0	0	0	0	0	0	0.0490235	0	0.0195791	0	0	0	0	0	0	0	0	0
	Ccdc86	0.0358272	0.125115	0	0.0584	0.463417	0.104848	0.290067	0.237975	0.330711	0.313883	0.262066	0.675325	0.047019	0.146574	0	0.192767	0.265428	0.807348
	Ccdc87	0	0	0	0.029522	0	0	0	0	0	0	0	0	0	0	0	0	0	0
[truncated: 13,117 more rows]

## Sheet: eTable3
	Supplementary Table: Average Expression per Cell Type (Variable Genes)
	GeneName	Cluster	Neutro.PG	Neutro.TD	Ab.PG	Ab.TD	Macro.PG	Macro.TD	mt.PG	mt.TD	Bcell.PG	Bcell.TD	HSC.PG	HSC.TD	NA.PG	NA.TD	Tcell.PG	Tcell.TD	DC.PG	DC.TD
	0610010F05Rik	14	0	0	0	0	0	0	0.22518	0.128403	0.0952935	0.0339789	0.0426117	0.132105	0.456621	0	0.506558	0	0	0
	1700010I14Rik	3	0.136695	0.0773824	0	0	0	0	0	0	0	0	0.0259231	0	0	0	0	0	0	0
	1700019D03Rik	10	0	0	0.0419551	0	0	0	0	0.0670817	0.0316676	0	0.0518461	0	0	0	0	0	0	0
	1700025G04Rik	12	0	0	0.00572413	0	0	0	0	0	0	0	0.460618	0.245976	0	0	0	0.212671	0	0
	1700056E22Rik	30	0	0	0	0	0	0.0521948	0	0.223122	0.24687	0.0273605	0.0320056	0.0186269	0	0	0.31176	0	0.536749	0
	2310034G01Rik	10	0	0	0	0	0	0	0	0.252026	0.0198224	0	0.0211641	0	0	0	0	0	0	0
	2610318N02Rik	9	0	0	0	0	0	0	0	0	0.102375	0	0	0	0	0.0645995	0	0	0	0
	2610528A11Rik	5	0	0	0	0	0	0	0	0	0	0	0.464362	0	0	0	0	0	0	0
	2700062C07Rik	16	0	0	0	0	0	0	0.0876148	0	0.0451182	0.0675037	0.15474	0.0383386	0	0	0	2.34208	0.25181	0
	2700097O09Rik	13	0	0	0.135281	0	0	0.0344383	0.0387939	0.153979	0.0504745	0	0.22982	0.118544	0	0	0	0	0.55788	0
	2810006K23Rik	16	0	0	0	0	0.0273865	0.170548	0.0160074	0.0670817	0.0763438	0.1631	0.0932875	0	0.317209	0.0645995	0.190505	0.405499	0	0
	2810408A11Rik	18	0	0.0262091	0	0.0295062	0	0.0848572	0	0	0	0	0	0	0	0	0	0	0	0
	2900026A02Rik	12	0	0	0	0	0	0	0	0.103267	0	0	0.460618	0.227871	0	0	0.141787	0	0	0
	3830403N18Rik	28	0	0	0.0495516	0	0	0	0.342278	0	0.012032	0	0	0	0	0	0	0	0	0
	4930438A08Rik	18	0.047339	0.079157	0.00537097	0.0295062	1.87409	1.70086	0	0	0	0	0	0.072982	0	0	0	0	0	0
	4930523C07Rik	14	0.226084	0.189812	0.0383933	0	0.382892	0.380744	0.204642	0.13818	1.88366	2.28541	0.380537	0.295613	3.04089	1.02172	0.702637	0.345825	0.164447	0.265428
	4931406P16Rik	6	0.032239	0	0	0	0.181801	0.0581246	0.349768	0.0142063	0.105443	0.338531	0.447697	0.36201	0	0	0	0	0.143092	0.405736
	4931414P19Rik	9	0	0.0318533	0	0	0	0	0	0.0123036	0.0919808	0.0303168	0.0493688	0	0	0	0	0	0	0
	6030458C11Rik	23	0	0.1139	0	0	0	0	0	0.04329	0.243339	0.216167	0.155184	0.39276	0	0	0	0	0.311646	0
	6330403K07Rik	16	0	0	0	0	0	0	0	0	0	0	0	0	0	0	0.334214	1.62199	0	0
	9130401M01Rik	16	0.0230385	0	0	0	0	0.0209357	0.0477263	0.0950137	0.0912293	0.103552	0.273993	0.191577	0	0.158637	0.335766	0.865478	0	0
	A930033H14Rik	4	0	0	0	0	0	0	0.122416	0	0	0	0.0806404	0	0	0	0.0933742	0	0.11789	0.413882
	AA467197	18	0.766096	0.487146	0.143604	0.105123	2.77108	4.02423	0.0594955	0.0960199	0	0.0147343	0	0	0.105736	0	0	0	0	0
	Aasdh	10	0	0	0	0	0	0	0	0.0670817	0	0.0126421	0.0568016	0.0230053	0	0	0	0	0	0
	Ab-CD11c:HL3	12	47.7372	43.5433	70.4268	72.9162	27.3007	26.3099	285.803	178.053	11.3014	12.1499	366.058	473.25	41.3816	21.4088	39.9018	36.1277	67.8023	44.8573
	Ab-CD14	7	119.491	119.143	240.751	256.371	61.925	80.5158	160.863	136.403	34.1886	39.1522	50.0116	61.4282	48.6187	74.8098	108.271	120.038	59.7922	42.2904
	Ab-CD19	11	44.6008	56.0684	85.2805	102.551	27.1417	43.4614	289.416	534.494	558.414	545.435	25.8272	38.6706	571.666	748.344	59.6294	72.5116	33.7259	22.1665
	Ab-CD3:145-2C11	7	51.9494	41.9518	104.009	85.0785	24.9231	29.0398	65.7261	49.665	15.781	14.6347	25.3949	29.0088	29.1764	25.6726	67.7433	90.1088	23.4236	17.2289
	Ab-IgM	29	205.892	181.96	389.477	387.176	121.637	115.289	1516.76	2023.83	2528.93	2410.99	120.922	166.807	3174.01	2985.5	228.884	229.922	116.333	71.9802
	Abcb1a	16	0	0	0	0	0	0	0	0	0	0	0.492234	0.120757	0.23015	0.25913	0.670152	2.16299	0	0
	Abcb8	16	0	0	0	0	0	0.0344383	0.0160074	0	0	0.0651444	0.0625161	0	0	0	0	0.47019	0	0
	Abcc3	28	0.0254709	0	0	0	0	0	0.29466	0	0	0	0	0	0	0	0	0	0	0
	Abcg3	24	0.0386375	0.104921	0	0	0	0	0.587684	0.740311	0	0.145176	0.814313	0.850154	0	0	0.074638	0	0.431127	0.447101
	Abhd14b	4	0	0	0	0	0	0	0.0626067	0	0.0793841	0.0303914	0	0	0	0	0.112012	0	0.164447	0.360393
	Abhd17b	26	0.0451944	0.151651	0	0.171805	0.131008	0.404576	0.0320148	0.0740555	0.974459	0.845927	0.140663	0.412707	1.49821	0.452333	0.945311	0.694879	3.46281	6.78317
	Abi3bp	8	0.0102393	0	0	0	0	0	0	0.0980469	0	0	0	0	0	0	0.336037	0	0	0
	Ablim1	25	0.0790492	0	0	0.016915	0.0484646	0	0.327231	0.253932	2.33445	2.35952	0.0753915	0	3.98273	1.25237	2.83344	3.78547	0.300399	0.527367
	AC132444.1	9	0	0	0.0338926	0	0	0	0	0	0.095754	0	0	0	0	0	0	0	0	0
	AC149090.1	6	0.332375	0.133291	0.216107	0.0657687	0.421639	0.178518	1.22385	0.201602	0.709711	0.350298	1.66879	1.16108	0.195122	0.047019	1.7092	1.0271	0.844554	1.56354
	Acad8	18	0.0316013	0.0238959	0	0	0.331358	0.0689334	0.10101	0.072704	0	0	0.0534885	0	0	0	0	0	0.26379	0
	Acadl	21	0.0489345	0.0998824	0.0222415	0.106797	0.265583	0.202912	0.0471585	0.207372	0.910031	0.974573	0.273574	0.170786	1.25206	0.727595	0.296322	0	0.954869	0.967877
	Ace	10	0	0	0	0	0	0	0	0.327482	0	0	0.131105	0.206024	0	0	0	0	0	0
	Ackr3	29	0	0	0	0.062792	0	0	0	0	0	0.18696	0.0223367	0	0	0	0	0	0	0
	Acod1	3	4.34312	3.92065	2.57295	2.47389	0.271094	0.70645	0.316775	0.0987284	0.0667735	0.0541477	0	0.0643103	0	0	0	0	0	0
	Acot1	18	0.106704	0.355395	0	0.233	0.21594	0.451694	0.11706	0	0	0	0	0	0	0.0705617	0.139602	0	0	0
	Acss1	14	0	0	0	0	0	0	0	0.0185771	0.487598	0.555952	0.0699012	0.233265	0.874388	0.335288	0.107454	0	0.123229	0
	Actg2	5	0	0.0140435	0	0	0	0	0	0	0	0	0.0229316	0	0	0	0	0	0	0
	Actr3b	8	0	0	0	0	0	0	0	0	0	0.0115117	0	0	0	0	1.02609	0	0	0
	Acvr2a	6	0	0.0542887	0	0	0.0416792	0	0	0	0.0576103	0	0.222169	0.0931345	0	0	0	0	0	0.316206
	Acvrl1	18	0.173634	0.176639	0	0	1.94397	2.91162	0.0280445	0.284148	0.0263296	0	0.21831	0.255571	0	0	0	0	0	0
	Acyp2	8	0	0	0	0	0	0	0.00763019	0	0.0543065	0	0.0229316	0	0	0	0.0933742	0	0	0
	Adam11	24	0	0	0	0	0.0670529	0	0.0622665	0	0	0	0.591583	0.734066	0	0	0	0	0.498271	0
	Adam22	12	0	0	0	0	0	0	0.0516764	0	0	0	0.173993	0.117482	0	0	0	0	0	0
	Adam23	12	0.0366341	0	0.00748963	0	0.0670529	0	0.44595	0.397164	0	0	2.45215	3.0546	0	0	0	0	0	0
	Adam3	3	0.0684512	0	0	0.135914	0	0	0	0	0	0	0	0	0	0	0	0	0	0
	Adamts5	18	0.0151319	0	0	0	0	0.0533826	0	0.0123036	0	0.0339789	0	0	0	0	0	0	0	0
	Adamts9	8	0	0	0	0	0	0	0	0.0490235	0	0	0.0549959	0	0	0	0.145594	0	0	0
	Adarb1	5	0	0.0359785	0	0	0	0	0	0	0	0	0.0493306	0	0	0	0	0	0	0
	Adcy6	15	0	0	0	0	0.0820425	0	0	0	0	0	0.225725	0.633099	0	0.047019	0	0	0	0
	Adgra3	5	0.0248315	0	0	0	0.0484646	0	0	0	0	0	0.0663429	0	0	0	0	0	0	0
	Adgrf5	15	0	0	0	0	0	0	0	0.0980469	0	0	0	0.147432	0	0	0	0	0	0
	Adgrg1	16	0	0	0	0	0	0	0	0	0	0	0	0	0	0.094038	0.372273	1.64566	0	0
	Adgrg5	24	0	0	0	0	0.0670529	0	0.143713	0.0950137	0	0	1.10031	1.47075	0	0	0.216566	0	0.95154	0
	Adgrg6	15	0.0212867	0	0.0274303	0	0.0553563	0.0962373	0	0.272509	0	0	0.281521	0.411297	0	0	0	0	0	0
	Adgrl4	10	0	0.0266463	0	0	0.105114	0.0346215	0	0.196094	0	0	0	0	0	0	0.0640566	0	0	0.181673
	Adipoq	5	0	0	0	0	0.0377518	0	0	0	0	0	0.113935	0	0	0	0	0	0	0
	Adm	5	0	0	0	0	0	0	0	0	0.182645	0.0345226	0.267616	0	0	0	0	0	0	0
	Adpgk	18	1.45418	0.554351	0.218148	0.133568	10.5925	12.0369	0.137626	0.123253	0.382649	0.417884	0.216515	0.105134	0.478469	0.094038	0.572093	0	1.87346	0.709666
	Aebp2	17	0.0181601	0	0	0	0.0718881	0.118593	0.171427	0.0351647	0.305898	0.248249	2.09997	1.89969	0.593472	0.254582	1.59273	2.04551	0.905401	0.232207
	Agbl2	1	0	0.0329031	0	0	0	0.0878905	0	0	0	0	0.0446735	0	0	0	0	0	0	0
	Ago1	22	0.0247486	0.00781146	0	0	0	0	0	0.0362708	0.352945	0.278623	0.115332	0.161713	0	0.0705617	0.0465341	1.31044	0.549006	0.27674
	Ahnak	22	0.216514	0.281089	0.224221	0.133945	0.327793	0.082499	0.174231	0.288257	0.341468	1.03873	0.694227	1.21882	0	0	5.62885	5.89573	5.74224	9.28332
	Ahr	15	0	0.0235438	0	0	0.0511729	0	0.2014	0.0273427	0.037081	0.0388908	0.478254	1.09281	0	0	0.429278	0	0	0
	Aif1	12	0.0177368	0.0858056	0.149004	0.174654	0.0599463	0.254888	1.49423	1.14728	0	0	1.85702	2.17016	0	0	0	0	0	0
	Ak2	1	0.152387	0.0420702	0.0170678	0.0988299	1.56603	1.27965	0.106953	0.0473091	0.632178	0.319405	0.984015	1.0486	0.611121	0.376894	0.908405	0.705285	0.900508	1.3839
	Akap11	18	0.025041	0.050874	0	0	0.750292	0.682151	0	0.136173	0.191895	0.371419	0.37606	0.398501	0	0.405658	0.0347671	0	0.269614	0.483681
	Akap17b	29	0	0	0	0	0	0	0.03372	0.0123036	0.0577501	0.287723	0.0687879	0.118075	0	0	0	0	0	0
	Akr1b3	25	0.0359938	0.0891168	0	0	0.122243	0	0.294188	0.20039	0.564864	0.48438	1.34023	0.775323	1	1.02994	0.950943	0.760474	0.479612	1.46922
	Alas2	10	0.0713307	0.0181838	0.7225	0.0168221	0.060992	0	0	0.985028	0	0	0	0.254287	0	0	0	0	0	0
	Aldh18a1	16	0	0	0	0	0	0	0.0152604	0.0158136	0.122577	0.101557	0.122096	0	0	0	0.127969	0.694879	0	0
	Aldh1a2	15	0	0	0	0	0	0	0.109953	0	0	0	0.129143	0.470286	0	0	0	0	0	0
	Alg8	4	0	0	0	0	0	0	0.0693555	0.0123036	0.0956378	0.129777	0.0518461	0.090333	0.453515	0	0.131829	0	0	0.526517
	Alk	15	0	0	0	0	0	0.052275	0.0500895	0	0	0	0	0.115207	0	0	0	0	0	0
	Alkbh1	20	0.00911071	0.0399261	0	0	0.105825	0	0.075203	0.473991	0.658279	0.684575	0.78759	0.529534	0.146574	0.047019	0.783379	0.47019	1.11358	0.942706
	Alox12	3	0.0116963	0.0419277	0	0	0	0	0	0.018147	0	0	0	0	0	0	0	0	0	0
	Alpl	8	0	0	0	0	0	0	0	0	0.0188558	0.0821208	0	0.036245	0	0	0.12158	0	0	0
	Ankfn1	29	0.0197298	0.0585835	0	0	0	0	0	0	0	0.121267	0	0.0871369	0	0	0	0	0	0
	Ankle1	18	0	0	0	0	0.0934794	0.204082	0	0	0	0	0	0	0	0	0	0	0	0
	Ankrd50	14	0	0.107031	0	0	0	0	0	0.0762149	0.0947148	0.117578	0.0261318	0	0.456621	0	0	0	0	0.181673
	Anks6	23	0	0	0	0	0	0	0	0	0	0	0.118659	0	0	0	0	0	0.116591	0
	Anln	14	0.0238726	0	0	0.12458	0.397655	0.0410572	0.0309467	0	0	0	0	0.0660755	0.478469	0	0	0	0	0
	Anp32b	25	0.29205	0.401196	0.44498	0.211637	1.69284	1.93208	1.18286	0.860845	2.51518	2.64439	3.17051	3.02668	2.45045	3.88703	3.79034	5.28839	4.04537	2.41683
	Anpep	12	0	0	0	0	0	0	0.0797209	0	0	0	1.5491	2.14091	0	0	0	0	0	0
	Anxa1	18	11.7725	11.1842	4.44759	5.55605	33.1525	31.117	0.595653	0.908583	0.146571	0.0596058	0.493905	1.06437	0.699208	0.0785916	0.303305	0	0.487576	0.388614
	Anxa3	18	0.25889	0.103513	0.0962001	0	2.80643	3.39711	0.0627825	0	0	0	0.48147	0.903982	0	0	0	0	0.1472	0
	Anxa4	24	0.149197	0.0342799	0.0551276	0	0.0719714	0.0347669	0.404997	0.0118297	0	0.019732	1.35592	1.56654	0	0	0.136153	0	0.671896	0
	Anxa6	27	0.498344	1.05146	0.580312	1.19503	0.149359	0.239008	1.16854	0.943358	0.781333	0.613786	2.86209	3.27791	0.562446	1.0117	4.67421	8.05527	1.1944	1.69277
	Anxa7	4	0.0342651	0.0851577	0.0318097	0.135115	0.335551	0.578961	0.351381	0.0142063	0.311583	0.230078	0.486332	0.504994	0	0	0.455488	0.235095	0.988679	2.20586
	Ap3s1	18	0.441033	0.505336	0.014518	0.0854088	0.872861	1.00904	0.165354	0.0142063	0.0312051	0.175614	0.057982	0.479357	0	0	0.290699	0	0	0
	Ap3s2	30	0	0.0108744	0	0	0	0.162799	0.301155	0.0118297	0.106782	0.0947068	0.103332	0.53005	0	0	0.336037	0	0.510609	0
	Aplnr	10	0	0	0	0	0.125826	0	0	0.441211	0	0	0	0	0	0	0	0	0	0
	Apoe	28	0.0802841	0.415193	0.593825	0.848062	0	0.0418715	3.37504	0.755784	0.537844	0.859851	0.923306	1.32402	0.317209	0.813386	0.110591	0.235095	0	0
	Apol11b	10	0	0	0.131666	0	0	0	0	0.176317	0	0	0	0.0726533	0	0	0	0	0	0
	Apol7c	12	0	0	0	0	0	0	0.2405	0	0	0	8.9979	10.2683	0	0	0	0	0	0
	Aqp1	16	0	0	0	0	0	0	0	0.245117	0	0	0	0	0	0	0	0.705285	0	0
	Arap2	25	0.027629	0.0195765	0	0.0465671	0	0	0.239408	0.260224	0.655277	0.667523	0.353835	0.826874	0.763035	0.536377	1.18767	0.395288	0.499503	0
	Arhgap17	26	0.277714	0.578294	0.153469	0.292477	0.45144	0.240345	0.0283665	0.302829	0.769077	1.51676	0.858393	1.20978	0.246609	0.129199	0.710569	0.405499	3.81406	6.31406
	Arhgap22	12	0	0	0	0	0.0670529	0	0.116501	0	0	0	0.931934	1.17535	0	0	0	0	0	0
	Arhgap28	5	0	0	0	0.00608687	0	0	0	0	0	0	0.520034	0.159693	0	0	0	0	0	0
	Arhgap29	26	0	0	0	0	0	0	0	0	0.0381563	0	0	0	0	0	0	0	0.164447	0.386354
	Arhgap5	22	0.344651	0.454638	0.133948	0.285603	0	0	0.0403252	0.194797	0.107407	0.361246	0.596222	0.708164	0	0	0.773267	2.39636	1.25392	1.91267
	Arhgap6	24	0.0256914	0	0	0	0	0	0	0	0.145918	0.0777132	0.478281	0.655861	0	0	0.0930683	0	0.280535	0
	Arhgef10	13	0	0	0	0	0	0.0264218	0	0	0	0.0136601	0.0660247	0.134333	0	0	0	0	0.863447	0.34632
	Arhgef40	15	0.0114614	0	0	0	0	0	0.12381	0.299832	0.0188558	0	0.416387	1.02908	0	0	0	0	0	0
	Arhgef9	5	0	0	0	0	0	0	0	0	0	0	0.0977282	0	0	0	0	0	0	0
	Arl10	5	0	0	0	0	0	0	0	0	0.0698812	0.0364777	0.266724	0	0	0	0	0	0	0
	Arl2	11	0	0	0.0351692	0	0	0.244596	0.0193424	0.0762149	0.128612	0.0550617	0.0196801	0.235147	0	0.453106	0	0	0.135364	0
	Arl4a	20	0.0206929	0	0.04148	0	0.125117	0	0.0751639	0	0.384977	0.495095	0.52769	0.344119	0	0	0.504686	0.407216	1.2261	1.13582
	Arl4c	17	1.55234	1.91019	0.636788	0.611967	0.391849	0.518768	0.332082	0.126152	0.012032	0.0769304	2.32844	1.87973	0.456621	0	2.47876	3.74419	0.308156	0
	Arl5a	8	0.0715466	0.013202	0.0304081	0.123268	0.0384462	0.0292968	0.0160074	0.302529	0.305436	0.35791	0.582389	0.114455	0.195122	0	1.87565	0.800787	0.316911	0.709039
	Arl5c	6	0.0219642	0.0232525	0	0	0.059538	0	0.181975	0.177557	0.368969	0.44843	1.5113	1.28658	0	0.0705617	0.268768	0.354975	0.791057	1.94329
	Arl6ip1	22	1.52362	2.4285	0.471952	0.828519	1.12889	2.30879	1.00085	1.16083	1.99165	2.05697	2.06305	2.02618	1.23247	1.15617	2.39351	2.78362	1.46296	3.17797
	Arpp21	13	0	0	0	0	0	0	0	0	0	0.034125	0	0	0	0	0	0	0.769266	0.27674
	Art4	16	0	0	0	0	0	0	0	0	0.0198224	0	0	0	0	0	0	0.47019	0	0
	Arv1	13	0.0267812	0	0	0	0	0	0	0	0	0.0350177	0.0427752	0	0	0	0	0	0.538841	0
	Arvcf	29	0	0	0	0	0.0549765	0	0	0	0.038429	0.0564446	0	0	0	0	0.0465341	0	0	0
	Asap2	15	0	0	0	0	0	0	0	0	0	0.0713919	0.107323	0.267319	0	0	0	0	0	0
	Asb2	12	0.0366341	0.0421489	0	0	0	0.135333	0.75949	0.396441	0.14566	0.0820008	2.01945	1.70485	0.513595	0.254582	0.935319	0.802504	0	0
	Asic1	5	0	0	0	0	0	0.0461932	0	0	0	0.0262674	0.0977282	0	0	0	0	0	0	0
	Asprv1	3	3.03374	3.94152	1.56314	1.55805	0.842507	0.95832	0.20202	0.671391	0	0.0723615	1.04303	0.75486	0	0	0	0	0	0
	Atad2	11	0.146131	0.13366	0.104654	0.0232174	0.0410348	0.242481	0.244942	0.298258	0.22443	0.221202	0.619415	0.0844218	0	1.17715	0.327052	0.212671	0	0
	Atat1	18	0.108502	0.0479713	0.013075	0	0.0670529	0.119029	0.0480221	0.036294	0	0	0.0510061	0	0	0.047019	0.0640566	0	0	0
	Atf3	12	0.563429	1.04748	0.30957	0.145888	0.129982	0.406642	1.57149	0.926722	0.525696	0.634844	11.4747	8.87405	0	0	2.05833	0	1.22326	2.58276
	Atf7ip2	15	0	0	0	0	0	0	0	0	0	0	0	0.153875	0	0	0	0	0	0
	Atg2a	4	0.225871	0.384212	0.230621	0.224069	0.0779503	0.221	0	0.322103	0.223749	0.177631	0.363876	0.382674	0	0.071449	0.288571	0	0	1.2697
	Atox1	12	0.377316	0.635418	0.374814	0.37183	0.512513	0.229546	0.734525	0.57684	0.182901	0.170061	4.6596	3.45689	0.246609	0.0645995	0.578021	0.929974	0.617392	0.265428
	Atp1b1	26	0.0201587	0.0398862	0	0	0	0	0	0.0158136	0.220317	0.120851	0	0	0	0	0.217901	0	14.9809	22.6615
	Atp2a1	13	0	0.0280499	0	0	0	0	0	0	0	0	0	0	0	0	0	0	1.97764	1.07597
	Atp2b4	22	0	0	0.0327504	0.138473	0	0	0	0	0	0	0.047002	0.0919642	0	0	0.476608	1.68286	1.80218	0.27674
	Atp5g2	19	0.168826	0.245398	0.17728	0	0.871775	0.467665	0.897481	0.881759	4.62791	3.68233	4.60006	4.44904	4.86795	4.54243	4.19062	3.25015	5.25135	6.39192
	Atp5g3	19	0.223427	0.21665	0.0795506	0.0542833	0.890104	0.717558	1.29773	1.08796	1.70099	1.83161	2.30188	2.91194	1.81036	1.72837	3.10245	2.15682	2.53379	2.63627
	Atp5o	19	0.0757119	0.152698	0.0689478	0	0.366039	0.440954	0.425306	0.367733	0.939402	0.688852	0.91973	0.78896	0.645116	0.938019	0.92136	0.345825	0.901551	1.38055
	Atpif1	24	0.396731	0.449352	0.156506	0.0655678	0.398347	0.894051	0.676698	0.381777	0.603855	0.40764	3.83321	3.52896	1.02332	0.693864	0.470308	1.4045	1.83048	1.7283
	Atrip	22	0	0	0	0	0.0899446	0.0134406	0.0549765	0	0	0	0.129166	0	0	0	0	0.235095	0.184162	0
	Atxn1	16	0.133678	0.278317	0.231855	0	0.228561	0.0659605	0.00763019	0.0490235	0.134433	0.145908	0.308024	0	0	0	0.126544	0.82063	0	0
	Atxn7	20	0.213188	0.175654	0.0721807	0.00722506	0.586078	0.186406	0	0.0762149	0.161173	0.711882	0.445467	0.384855	0	0.047019	0.872825	0	1.22687	1.76768
	Aurkb	14	0	0	0	0	0.0677799	0.245139	0	0	0.0527927	0.0337416	0	0	0.478469	0.047019	0.139069	0	0	0
	Avil	3	0	0	0	0.250732	0	0	0	0	0	0	0.0438153	0	0	0	0.0970836	0	0	0
	Avpi1	12	0	0	0	0	0	0	0	0.138244	0	0	0.564516	0.3669	0	0	0	0	0	0
	Axl	28	0	0	0	0	0	0	1.37632	1.03917	0	0.0115117	0.148049	0.12267	0	0	0.159133	0.407216	0	0
	AY761185	15	0	0	0	0	0	0	0	0	0	0	0.0831407	0.644758	0	0	0	0	0	0
	Azin2	23	0.0225655	0	0.0193102	0	0	0	0	0	0.0198224	0	0.116959	0	0	0	0	0	0.143092	0
	B3galt4	4	0	0.0342799	0	0	0	0	0	0	0	0	0	0.0440684	0	0	0	0	0	0.198795
	B4galnt1	17	0.709621	1.00251	0.166604	0.783919	0.555525	0.432767	1.26426	0.397131	1.01354	1.68971	3.05088	5.20722	1.2278	1.42173	2.48962	3.4877	1.56752	1.57381
	B4galt4	23	0	0	0	0	0	0	0	0.0946181	0	0	0.133296	0	0	0	0	0	0.143092	0
	B630019K06Rik	23	0.0316013	0	0	0	0	0	0	0	0.0223444	0.0161452	0.220122	0.0707227	0	0	0	0	0.123229	0
	Bace2	10	0	0	0	0	0	0	0	0.0980469	0	0	0	0	0	0	0.0695343	0	0	0
	Bach2	29	0.0241445	0	0	0	0	0.0156504	0	0.030568	0.814561	1.13331	0.0689822	0.0220342	0	0.0645995	0.610759	0	0	0.662526
	Bambi	5	0	0	0	0	0.0377518	0	0	0	0.158299	0.0541477	0.284591	0	0	0	0	0	0	0
	Banf1	25	0.0161533	0	0.0172721	0.064898	0.437156	0.194505	0.0536825	0.405106	0.673113	1.01673	1.14414	0.437194	0.691739	1.5181	0.966381	2.00962	0.858311	0.180196
	Bank1	29	0.0699296	0.0980027	0.120468	0.00798278	0	0.0726067	0.356026	0.779153	3.14334	4.84554	0.217198	0.208636	3.04903	4.03013	0	0	0	0
	Basp1	12	4.37949	4.92474	2.12109	2.08097	2.69802	2.81953	0.60224	0.998408	0.0431444	0.0502627	8.5591	8.90037	0	0.329815	0.334325	0.790576	1.124	0.590319
	Batf3	12	0	0	0	0	0	0	0	0.264271	0	0	1.76248	1.64202	0	0	0.723954	0	0	0
	Baz1a	1	0.712158	0.86225	0.327505	0.421669	3.70373	2.87579	2.80427	0.986185	1.73149	2.02233	3.31593	2.96887	1.86674	0.517815	0.825927	0.405499	1.35698	0.625821
	BC049715	28	0.025362	0	0	0	0	0	0.29063	0	0	0.0156671	0	0.154075	0	0	0.0485418	0	0.233182	0
	Bcar3	29	0	0	0	0	0	0	0.114093	0	0.564724	0.663567	0	0	0	0.255363	0.145875	0	0	0
	Bckdhb	11	0	0	0	0	0	0	0	0	0.0823217	0.0115117	0.10411	0	0	0.269589	0.0347884	0	0	0
	Bcl11a	26	0.0258256	0.0232356	0.0616502	0	0	0.143388	0.447102	0.421367	3.3552	3.21481	2.36487	1.54998	2.53312	2.15871	0.313972	1.17547	7.51132	10.8404
	Bcl11b	16	0	0.0195765	0	0	0	0	0	0.0716949	0	0	0.0223367	0	0	0	1.63358	7.0876	0	0
	Bcl2	29	0.018546	0	0	0	0	0.0209357	0	0.0889733	0.984219	1.14159	0.170725	0.0891353	0.246609	0.404175	1.16358	0	0	0
	Bcl2a1a	12	0	0	0	0	0	0	0.133064	0	0.0500801	0.0408585	0.967233	1.03356	0	0	0.0405265	0.405499	0	0
	Bcl2a1b	15	0.0392375	0.041546	0.0338126	0	0	0	0.0268327	0	0	0.0817852	0.431568	1.30037	0	0	0.0405265	0	0	0
	Bcl2a1d	12	0	0.0269383	0.0114579	0	0	0.0521948	0	0	0.0833438	0.0947467	0.933506	0.900041	0	0.366731	0	0.405499	0	0
	Bcl2l11	12	0.237296	0.482649	0.2091	0.13963	0.152953	0.0846908	0.160204	0	0.0955932	0.0934231	0.636147	0.582447	0	0	0.191739	0	0	0
	Bcl2l14	12	0	0	0	0	0	0	0	0	0	0	0.240324	0.184777	0	0	0	0	0	0
	Bcl7a	21	0	0	0	0	0	0	0.175908	0.081968	0.335147	0.625908	0.293588	0.186568	0.679117	0.251469	0.0465341	0	0.297196	0.55348
	Bcl9	24	0.0689349	0.0450619	0.152275	0	0.151928	0.0809848	0.253398	0.015284	0.160889	0.32557	0.574753	0.811281	0	0	0.0640566	0	0.48916	0
	Begain	16	0	0	0	0	0	0	0	0	0.0523928	0.0764863	0	0	0	0.071449	0	0.407216	0	0
	Bex6	5	0	0	0	0	0	0	0	0	0	0	0.389293	0.0383386	0	0	0	0	0	0
	Bhlhe40	6	0.08295	0.324137	0.0446481	0.725582	0.0680998	0.0977428	0.242889	0.0250853	0.626121	0.941049	4.4737	3.58955	0.195122	0.101051	3.20809	0.405499	0.286184	3.26507
	Birc2	24	0.189759	0.269056	0.0338926	0.0770058	0.29859	0.295918	0.0356747	0.221709	0.654109	0.526975	1.77616	1.12851	0.209974	0.047019	0.896265	0.619887	0.583579	0.431002
	Birc5	18	0.150875	0.0181425	0.0622471	0	0.341053	0.230109	0	0.189796	0.0216478	0.0266454	0.0905453	0	0	0.0645995	0.240763	0	0	0
	Blk	29	0.026659	0	0.0576502	0	0.0670529	0.087542	0.20705	0.462019	3.59499	3.01098	0.230995	0.390797	2.80711	2.32557	0.0933742	0.395288	0	0
	Blnk	26	0.0208236	0.0182045	0.0451794	0	0	0.0209357	0.173079	0.281298	1.78818	1.54173	0	0	1.37939	0.719024	0	0	2.82673	3.71925
	Bmp2	27	0	0	0	0	0	0	0.0622665	0.245117	0	0	0.453175	0.0855847	0	0	0.652146	0.395288	0	0
	Bmyc	26	0	0.0252162	0	0	0	0	0.0388979	0.0245025	0.42637	0.34839	0.149786	0.484033	0.169563	0.336474	0.356665	0	2.97199	2.8374
	Bod1l	27	0.237448	0.0883289	0	0	0.600068	1.64676	0.713238	1.1341	0.607825	0.890939	0.730481	1.50807	0.814222	0.336521	2.89044	4.54879	1.16631	0.181673
	Brca1	8	0	0.0813736	0	0	0.119113	0	0	0	0	0.0335886	0.0271811	0.0345894	0	0	0.351679	0	0	0
	Brca2	16	0	0	0	0	0	0	0.345399	0	0.069983	0	0	0	0	0.0645995	0	0.425342	0	0
	Brip1	1	0.0316013	0.026404	0	0	0.0511729	0	0	0	0	0	0.0494784	0	0	0	0	0	0	0
	Brox	14	0.0707928	0.0559954	0	0	0.0739927	0	0.0160074	0.0142063	0.119214	0.102649	0.521317	0	0.593472	0	0.138695	0	0.132749	0
	Bst2	26	0.0650463	0.0485099	0.185744	0.182181	0.260893	0.309324	0.243055	0.0762149	0.304841	0.0608729	0.615305	0.237861	0.220751	0	0.6765	0	15.011	10.8985
	Btaf1	16	0.0272235	0.0230678	0.101102	0	0.321051	0.0463401	0.0549765	0.16649	0.0665767	0.357602	0.247996	0.17064	0	0	0	2.00532	0.116591	0.695277
	Btbd3	5	0	0	0	0	0	0	0	0	0	0	0.0763278	0.029649	0	0	0	0	0	0
	Btla	23	0.043446	0	0	0	0	0.156584	0.0123223	0.597649	0.947148	1.34161	1.89323	0.898805	0.140994	0	0.258161	0.212671	1.78695	0.555046
	Bub1	18	0.0466855	0	0	0	0.0915333	0.122243	0	0	0	0	0	0	0	0	0	0	0	0
	Bzw1	20	0.223113	0.27344	0.0495516	0.135511	0.92828	0.719582	0.479931	0.277141	1.98092	1.94951	1.8222	2.05353	0.169563	1.68757	1.9652	1.69804	4.90403	4.92858
	Bzw2	21	0.0420902	0	0	0	0	0.0550382	0.260703	0.0454893	0.241287	0.366301	0.306042	0.496743	1.30446	0.373553	1.11911	0	0.953868	0.670009
	C1qa	10	0.0399375	0	0	0	0	0	1.96072	2.10905	0	0	0	0	0	0	0	0	0	0
	C1qb	28	0	0.0297753	0.025643	0	0	0	5.42079	3.3186	0.0328407	0	0.0721041	0	0	0	0	0	0	0
	C1qc	28	0	0	0	0.0478014	0	0	5.66497	2.94289	0	0	0	0	0	0	0	0	0	0
	C1ql1	29	0	0	0	0	0	0	0	0	0	0.0970969	0	0	0	0	0	0	0	0
	C1qtnf12	16	0.0297629	0.026102	0	0	0.205368	0.356601	0	0	0	0	0.0616572	0.115207	0	0	0.0465341	0.47019	0	0
	C2	2	0	0	0	0	0	0	0	0	0	0.0230234	0.0189183	0	0	0	0	0	0	0
	CAAA01147332.1	29	0	0	0	0	0	0	0	0	0	0.139511	0	0	0	0	0	0	0	0
	Cabp4	12	0	0	0	0	0	0.052275	0	0	0	0	0.271623	0.172521	0	0	0	0	0	0
	Cacna1a	20	0	0	0	0	0	0	0	0	0.0532992	0.0455654	0.0733314	0.0617971	0	0	0.0813013	0	0.123229	0.181673
	Cacna1h	28	0	0	0	0	0	0	0.0632062	0.0453481	0	0	0	0	0	0	0	0	0	0
	Cacnb1	27	0	0	0.0212017	0	0	0	0	0	0	0.0206488	0.184531	0.0673761	0	0	0.402683	0.694879	0	0
	Cacnb3	15	0	0.0329031	0	0	0	0	0	0	0.0381563	0	2.21475	3.79989	0	0	0	0	0	0
	Cad	9	0.0619861	0.054813	0.143752	0.0410407	0	0	0.195588	0.252032	0.254496	0.155533	0.125866	0.0582792	0	0.211685	0.0853126	0.235095	0	0.206941
	Cadm1	26	0	0.0183931	0.0796305	0	0	0	0.823607	0.448637	0.0180923	0	2.12833	2.22705	0	0	0.104301	0.235095	6.67912	8.15728
	Cadm3	12	0	0	0	0	0	0	0	0.099944	0	0	0.65048	0.836835	0	0	0	0	0	0
	Calcoco1	26	0.299817	0.160154	0.114324	0.14702	0.109445	0.23852	0	0.216731	0.199472	0.318985	0.175105	0.583474	0	0.139821	0.600143	0	2.50097	4.06768
	Calcrl	4	0.0151628	0.0443734	0	0	0.167771	0.0136857	0	0	0.0526593	0.0272131	0	0.214034	0	0	0.122651	0	0	0.458605
	Calhm6	12	0	0.01075	0	0	0	0	0.00763019	0	0.0477966	0.109974	0.363744	0.252623	0.140994	0	0.215889	0	0	0
	Calm1	24	3.73464	5.79508	1.38744	2.54735	6.03867	7.18258	3.36396	2.07929	5.07042	5.62745	15.8376	14.6964	4.76513	3.83675	6.91717	3.37379	8.97109	7.88325
	Calr	19	0.528324	0.5626	0.316128	0.575016	0.638725	0.606526	2.60313	4.00294	3.45593	4.52406	5.84111	6.69154	2.66947	3.16437	4.64959	3.28172	6.79595	5.67028
	Camk1d	23	0.276226	0.55118	0.338646	0.248428	0.0553563	0.150193	0.358515	0.140232	0.23896	0.184599	1.26207	0.730385	0.416172	0.447203	0.0879198	0	1.42027	0.834657
	Camk2d	9	0.0186041	0.149864	0.075399	0.0708728	0.121068	0	0.259022	0.692154	1.19551	0.871433	0.123605	0.148778	0.146574	0.488315	0.175771	0.212671	0.135364	0.181673
	Camk4	8	0	0.0181425	0	0	0	0	0	0	0	0	0	0	0	0	0.208002	0	0	0
	Camkmt	12	0.0154229	0	0	0	0	0	0	0	0.0431444	0	0.193006	0.259666	0	0	0	0	0	0
	Camp	18	0.958419	0.696068	1.59725	0.418775	98.8725	96.6447	0.939312	0.615412	0.321187	0.13345	0.219622	0.809463	0	0.29824	1.42315	0	0.246457	0.831206
	Cand2	4	0	0	0	0	0	0	0	0	0.0180923	0.168017	0	0	0	0	0.0933742	0	0	0.360393
	Canx	19	0.112681	0.182687	0.0992063	0.0187623	0.622527	0.498089	0.984948	0.613851	1.83757	1.45254	2.02179	2.52953	1.37184	1.64234	1.66284	2.192	3.58853	2.59354
	Car2	27	0	0	0.241055	0	0	0	0	0.0881585	0	0	0.340237	0.110236	0	0.047019	0.773681	1.17547	0	0
	Car3	13	0	0	0	0	0	0	0	0	0	0	0	0	0	0	0.0640566	0	0.287418	0
	Casp6	6	0	0.0454186	0	0.0858988	0	0	0.0785727	0.0327881	0.0451182	0.112636	0.932666	0.490557	0	0.139665	0.0347671	0.59007	0.532771	0.723841
	Cass4	3	1.05173	1.29263	0.42476	0.643632	0.229489	0	0	0.205863	0	0.026839	0.537594	0.448404	0	0	0	0.405499	0	0
	Castor1	10	0	0	0	0	0	0	0	0.136173	0	0	0.018332	0	0	0	0.136336	0	0	0
	Catip	13	0	0.119659	0	0	0	0	0	0	0	0	0.08347	0	0	0	0	0	0.164447	0
	Cbfa2t3	6	0.0564893	0	0	0	0.238457	0	1.16282	0.705668	1.008	0.549307	7.63671	6.92156	1.50111	0.810719	0.0930683	0	5.27677	6.75896
	Cbx3	16	0.231739	0.391919	0.197298	0.275529	0.502034	0.699213	0.1855	0.209682	0.75876	1.23572	1.39364	1.05054	1.54485	2.18819	2.05744	4.70043	2.01151	1.36655
	Cbx6	6	0	0	0	0	0.0670529	0	0	0.0692115	0.129756	0.0621775	0.238031	0.486109	0	0.0705617	0.0813013	0	0	0.638609
	Cc2d2a	15	0	0	0	0	0	0	0	0	0	0	0.0166643	0.0558807	0	0	0	0	0	0
	Ccdc112	14	0	0	0	0	0	0	0	0	0.0935394	0.0585363	0.0237713	0	0.293148	0	0.0465341	0	0	0
	Ccdc117	20	0.0284683	0.0367229	0.159977	0	0	0.0533826	0.175295	0.123336	0.0551302	0.253939	0.098703	0.186877	0	0.0857339	0.371243	0.212671	0.47026	0.763063
	Ccdc122	5	0.0258256	0	0	0	0	0	0.107407	0.0209584	0.0577301	0.0434519	0.440817	0.163308	0	0	0	0	0.184162	0
	Ccdc134	30	0.0933424	0.111742	0	0	0.0594276	0	0.273544	0.0453481	0.238948	0.192732	0.191691	0	0	0.0705617	0.290433	0	0.246457	0.198795
	Ccdc137	8	0	0	0.0456558	0	0.0355467	0	0.00834825	0.079134	0.0910967	0.351014	0.172868	0.0383386	0	0	0.884429	0	0	0.27674
	Ccdc14	18	0	0	0	0.0474996	0.088053	0.0434957	0	0	0	0.0792519	0	0	0	0	0	0	0	0
	Ccdc18	3	0.0303101	0.0461023	0	0.0604186	0	0	0.0509809	0	0.0181594	0	0.0370124	0	0	0	0	0	0	0
	Ccdc50	16	0.0666447	0.017969	0	0	0.0172814	0	0.0824598	0.881795	1.38404	1.78741	1.26607	2.02412	0.701557	0.355953	0.609621	4.79272	0.917983	0.180196
	Ccdc88a	24	0.0502942	0.0499201	0.0462321	0.0465671	0.273834	0.0943753	1.21426	0.365883	0.113956	0.35853	4.40519	4.80131	0	0	0.0640566	0	2.43803	1.65402
	Ccl1	8	0	0	0	0.053632	0.0575772	0	0	0	0	0	0	0	0	0	0.38101	0	0	0
	Ccl2	12	0.00922973	0	0.088347	0	0	0	0	0	0	0	2.39849	1.37531	0	0	0	0	0	0
	Ccl22	5	0	0	0	0	0	0	0	0	0	0	0.553887	0.23512	0	0	0	0	0	0
	Ccl3	12	9.27147	9.58479	3.43505	6.42988	2.25751	3.95296	1.0536	1.89271	0.617172	0.55368	11.7969	13.5601	0	0	1.49828	0	0.880767	1.1187
	Ccl4	12	2.75984	4.5916	1.75548	3.05675	0	0.149437	0.902713	0.758846	0.124504	0.415401	22.4277	18.5314	0	0	3.32566	1.29845	5.9072	5.49342
	Ccl5	17	0.019822	0.0269383	0.013075	0.0256558	0	0	0.203164	0	0	0.0375756	5.30458	6.99887	0	0	6.4486	4.67876	0	0
	Ccl7	15	0	0	0	0	0	0	0	0	0	0	0.166955	0.578755	0	0	0	0	0	0
	Ccl9	15	0.0497187	0.26269	0	0.00939313	0	0	0.0741752	0.537924	0	0	0.362645	0.888056	0.593472	0	0	0	0	0
	Ccn3	18	0.0302792	0	0	0	0	0.0969049	0	0	0	0	0	0	0	0	0	0	0	0
	Ccna2	1	0.0335442	0	0	0.00772774	0.298852	0.277725	0	0.0130272	0.0906497	0.0163399	0.320437	0.0413777	0	0	0.104301	0	0	0
	Ccnb1	14	0	0.0190968	0	0	0.13158	0.225013	0	0	0	0	0	0	0.478469	0	0.0896186	0	0	0
	Ccnb2	18	0.102619	0	0.151497	0.0168221	0.580606	0.426272	0	0.114093	0.0395226	0	0	0.0870898	0.140994	0	0.0347671	0	0	0
	Ccnd1	12	0	0	0	0	0.134106	0.093188	0.325794	0.0564476	0	0	5.73043	3.80577	0	0	0	0	1.01931	1.93396
	Ccnd2	27	0.924335	0.536144	0.330022	0.758996	0.0445157	0.0628072	1.19508	0.396911	3.88697	1.95603	2.03637	1.47439	2.8828	2.94983	5.90842	9.39558	2.16706	1.30837
	Ccnf	18	0.0599758	0	0.00485364	0	0.0950988	0.0410572	0	0	0	0	0.0164928	0	0	0	0	0	0	0
	Ccnh	8	0	0	0	0	0.0172814	0	0	0.113161	0.193246	0.193024	0.0573737	0.0739148	0.574363	0.240968	0.691172	0	0.116591	0.180196
	Ccr10	16	0	0	0	0	0	0	0.00763019	0	0	0	0	0	0	0	0.460365	3.42806	0	0
	Ccr2	26	0.0708618	0.0263822	0.177303	0	0	0	0.191929	0.0950137	0	0	1.01237	1.00591	0	0	1.67764	1.20663	4.00184	4.07261
	Ccr3	28	0.0467723	0	0	0	0	0	0.179804	0.170833	0	0	0	0	0	0	0.0485418	0.133154	0	0
	Ccr5	20	0	0.0178286	0.0946144	0	0	0	0.0236376	0.0677617	0.498748	0.448141	0.0977063	0.654879	0	0	0.261818	0.212671	1.75654	1.10236
	Ccr7	12	0	0	0	0	0.0484646	0	0.0251854	0.236634	0.467461	1.28716	2.97028	2.62993	0.593472	0	0.512345	0	0.184162	0
	Ccr9	26	0.00182866	0	0	0	0	0	0	0	0	0	0.111862	0.0230053	0	0	0.0924625	0	7.13457	7.05868
	Ccrl2	12	1.83419	2.41291	1.35087	1.89939	0.0719176	0.41449	0.354381	0.865264	0.0504745	0	4.67544	3.00398	0	0.162232	0.336069	0.694879	0	0.198795
	Ccsap	1	0	0	0	0	0.102346	0.0273715	0	0	0.0223444	0.0295351	0.0805968	0	0	0	0.0347671	0	0	0
	Ccser2	19	0.0781885	0.298772	0	0	0.157168	0.0439263	0.00834825	0.299607	0.309572	0.4785	0.579021	0.560783	0.656873	0.112158	0.588007	0	0.289855	0.979415
	Cct2	25	0.0151628	0.062054	0.00572413	0	0.210888	0.27208	0.995958	0.180926	1.53358	2.03944	1.55412	2.15207	2.06151	3.59297	2.50737	2.3859	2.43698	2.00837
	Cd160	8	0	0	0	0.0692367	0	0	0	0	0	0	0	0	0	0	0.752123	0.212671	0	0
	Cd163l1	16	0	0.0183931	0	0	0	0	0	0	0	0	0	0	0	0	0.136418	0.425342	0	0
	Cd177	18	1.36385	0.948264	0.651689	0.190804	13.3146	11.6228	0	0.28506	0	0.083363	0	0	0	0	0.0640566	0.694879	0.246457	0
	Cd180	23	0	0.0184889	0	0	0	0.0209357	0.517604	0.0458396	2.30996	2.11861	1.77631	1.28188	0	1.66146	0	0	4.67239	1.85834
	Cd19	29	0.0167647	0.0344355	0.037319	0	0.0878117	0.0682645	0.189931	0.855125	4.67992	6.16457	0.10721	0.318423	1.5624	1.99356	0	0	0	0
	Cd1d1	15	0	0	0.0305642	0	0	0	0.0227865	0.113435	0.312561	0.273358	0.309991	0.797387	0.287568	0.358937	0.119933	0	0.157307	0
	Cd2	16	0	0.0230678	0.0241109	0	0	0	0.0627825	0.505287	1.69707	1.58675	0	0.0591891	0.352345	0.0857339	1.8446	4.22753	0	0
	Cd200	20	0	0	0	0	0	0.0209357	0.225707	0.278198	0.417494	0.714319	0.62122	0.661555	0	0.0705617	0.867772	0	1.31458	0.69062
	Cd209a	6	0	0	0	0	0	0	0.0955731	0.475276	0	0	0.88828	2.03264	0	0	0	0	1.04085	1.37881
	Cd209b	28	0	0	0	0	0	0	0.253791	0	0	0	0.0921502	0.029649	0	0	0	0	0	0
	Cd209c	26	0	0	0	0	0	0	0	0	0	0	0	0	0	0	0	0	0.294399	0.475535
	Cd22	29	0.390887	0.931107	0.236321	0.878002	0.0366161	0.109667	1.4586	1.36811	5.25467	6.03204	1.78079	2.07943	2.24541	1.34884	0.126544	0.425342	0	0
	Cd226	16	0	0	0	0	0	0	0.10101	0	0	0	0	0	0	0	0.330932	2.08319	0	0
	Cd27	16	0	0	0	0	0	0	0	0	0.0396448	0	0	0	0	0.047019	1.00833	4.47003	0	0.181673
	Cd274	2	0.691437	0.377474	0.397295	0.179302	0.227498	0.0409474	0.578842	0.274314	0.666336	0.545243	0.882918	1.0273	0	0	0.425077	0	0	0.265428
	Cd2ap	23	0.0321665	0.0224992	0.0148115	0.0259821	0	0.0940663	1.41121	1.22378	1.55662	1.1964	2.28503	1.77936	0.700718	0.730046	0.0347671	1.31044	4.25093	2.20535
	Cd300c	26	0.0742467	0.0548097	0.0942627	0.249947	0	0.084401	0	0	0	0	0	0	0	0	0	0	3.68055	5.27971
	Cd300e	15	0	0	0	0	0.0358515	0	0.15588	0.138244	0	0	0.0543238	0.253631	0	0	0	0	0	0
	Cd34	10	0	0.025786	0	0	0.0760109	0	0	0.0980469	0	0	0	0	0	0	0.0930683	0	0	0
	Cd36	21	0	0	0	0	0	0	0.111847	1.47834	0.645929	0.779373	0.513364	0.890834	0.842989	1.05143	0	0	1.15403	0
	Cd3e	27	0	0.0195765	0	0	0	0	0	0	0	0	0.0689822	0	0	0	6.76048	10.2812	0	0
	Cd3g	27	0.0207508	0	0	0.139225	0	0	0	0	0.0198224	0	0	0	0	0	3.25579	4.2879	0	0
	Cd4	17	0	0.0307793	0	0	0	0	0.33009	0.376819	0	0	2.84971	3.59159	0	0	4.70725	3.52711	2.09139	3.27877
	Cd40	2	0	0	0	0	0	0	0.221481	0.0650838	0.670251	0.853376	0.993614	0.87455	0.146574	0.171468	0	0	0	0
	Cd40lg	16	0	0	0	0	0	0	0	0	0	0	0	0	0	0	0.52551	1.38976	0	0
	Cd5	27	0	0	0.0502841	0.0187623	0	0	0.0227865	0	0.0379147	0	0.166348	0	0	0	2.21201	1.54046	0	0
	Cd55	29	0.085346	0.0962499	0	0.0206776	0.613422	0.624655	0.251765	0.0900144	1.72981	2.82515	0	0	0	0.706809	0.205849	0	0	0
	Cd5l	28	0	0	0.0523862	0	0	0	0.520006	0.403399	0	0	0	0	0	0	0	0	0	0
	Cd63	1	0.386938	0.806142	0.079871	0.614356	1.3736	1.50784	0.15588	0.48562	0.0802826	0	1.53345	1.84897	0.478469	0.094038	0.403385	0.47019	0.11789	0
	Cd68	6	0.533226	0.583974	0.0897569	0.0339111	0.148126	0.152891	1.20135	1.15589	0.0678472	0.110543	1.93127	1.50559	0	0	0	0	1.61271	2.64943
	Cd69	20	0.288209	0.311649	0.0439764	0.235298	0.151706	0.406903	0.0950821	0.347677	3.43891	3.12513	1.09672	0.738711	0	0.188076	5.89426	1.42239	4.09978	3.50826
	Cd7	20	0	0	0	0.0408724	0.134106	0	0.591851	0.304938	0	0	4.70333	2.3653	0	0	4.41694	1.18586	8.53925	10.1758
	Cd72	29	0	0.0590777	0	0	0	0	0.572763	0.172824	1.80094	2.26605	0	0.0792192	0.685738	0.854989	0.145875	0.407216	0.465463	0
	Cd74	2	0.325916	0.347641	0.279872	0.585644	1.28745	0.910293	13.1023	19.6088	54.5772	61.8487	127.679	127.795	40.5885	37.7158	7.42441	3.89005	42.2911	48.22
	Cd79a	29	0.0127082	0.0981085	0.110606	0.0239509	0.306601	0.14655	1.4326	1.25445	24.0338	25.1394	0.021957	0.0220342	13.2803	12.7677	0.302425	0	0	0
	Cd79b	29	0.0147117	0.0174966	0	0	0	0.0628072	0.153667	0.804469	5.67812	6.81205	0.134561	0.100665	4.66774	2.72208	0.215834	0.694879	0.535051	1.17081
	Cd80	15	0.0358146	0.130006	0	0.155166	0.0902757	0	0.531011	0.03049	0.122563	0.0148069	0.414887	0.723084	0	0	0.126544	0	0	0
	Cd81	17	0.0405325	0.0764778	0.121455	0.134178	0.290795	0.589359	1.85453	0.982479	1.09283	1.18986	1.6509	2.15482	2.03955	1.43632	0.555529	2.45634	0	0
	Cd83	2	0.0947481	0	0.0494806	0	0.0786856	0.0209357	0.401293	0.811518	2.02917	2.43118	5.33501	3.98466	0	0	0.85174	0.405499	0	0
	Cd86	12	0.0320589	0	0	0	0	0	0.688699	0.166867	0.395401	0.104723	1.33959	0.981971	0.370714	0.358005	0	0	0.23578	0
	Cd8a	12	0	0	0	0	0	0	0.0280445	0	0.012032	0	0.762928	0.410379	0	0	0.272836	0	0	0
	Cd8b1	27	0	0	0	0	0	0	0	0	0.0357925	0	0	0	0	0	0.457796	0.638013	0.184162	0.180196
	Cd96	16	0	0	0	0	0	0	0	0	0	0	0	0.0186269	0	0	0.571176	3.14925	0	0
	Cdc14a	1	0.329814	0.517637	0.258515	0.0898176	0.913875	0.799579	0.0928402	0	0.343523	0.232043	0.742841	1.01051	0	0.047019	0.173078	0	0.287675	0.206941
	Cdc14b	26	0	0	0	0	0	0	0	0.0123036	0	0.0599565	0.125505	0	0	0	0	0	1.09858	1.92616
	Cdc20	16	0	0	0	0	0.386631	0.108806	0	0	0	0.0126421	0.0905453	0.0285016	0	0	0.0879198	0.814432	0	0
	Cdc42bpa	28	0.0225826	0	0	0	0	0	0.0386847	0	0	0	0.0271811	0.0220342	0	0	0	0	0	0
	Cdc6	8	0.0311653	0	0.103781	0	0	0	0	0	0	0.0131789	0.0526657	0.0396096	0	0	0.194167	0	0	0
	Cdca2	18	0	0	0	0	0.181649	0	0	0	0	0	0.0164928	0	0	0	0	0	0	0
	Cdca3	18	0	0	0	0	0.350306	0.218303	0	0	0	0	0	0	0	0.0645995	0	0	0	0
	Cdca8	18	0	0.10486	0	0	0.422449	0.407251	0	0	0	0	0.13528	0	0	0.288486	0.139069	0	0	0
	Cdh1	26	0	0	0	0	0	0	0	0	0	0	0	0	0	0	0	0	0.92385	0.969759
	Cdk1	18	0.0525599	0	0.088347	0.117339	0.374243	0.335427	0.0684144	0	0	0.0423765	0.129905	0.0285016	0.442478	0.0645995	0.0879198	0	0	0
	Cdk14	12	0.0449941	0.22203	0	0	0	0.0521948	0.220614	0.166867	0.0578003	0	1.12613	0.641942	0	0	0	0	0.319526	0
	Cdk2	1	0.114829	0.241609	0.0420238	0.050059	1.25557	1.27547	0.174136	0.238279	0.0969208	0.433778	0.906878	1.03578	0.105736	0	0.295994	0.630383	0	0
	Cdk5r2	12	0	0	0	0	0	0	0	0	0	0	0.127799	0.103329	0	0	0	0	0	0
	Cdk6	27	0.0199887	0	0.0451794	0	0	0.0571337	0.405401	0.55818	0.0926269	0.0677506	0.823493	0.374237	0	0.141057	1.46538	1.19794	0.282563	0.562141
	Cdkl3	16	0.0688935	0.16315	0.0451365	0	0	0	0	0	0	0.0422155	0	0	0	0	0	0.810997	0	0
	Cdkl5	24	0	0	0	0	0	0.0521948	0	0	0	0.0412976	0.08347	0.115207	0	0	0.0640566	0	0	0
	Cdkn1a	12	0.154999	0.254121	0.0482972	0.208475	0.0237534	0.115133	0.15055	0.199888	0	0.0541477	0.738301	1.0043	0	0.16469	0.670641	0	0	0
	Cdkn2a	8	0	0	0	0	0	0	0	0	0	0	0.0417763	0.0558807	0	0	0.0968767	0	0	0
	Cdkn2b	15	0.0366341	0	0	0	0	0	0	0	0	0	0.245077	0.380063	0	0	0	0	0	0
	Cdkn3	18	0	0	0	0	0.0611561	0.0992567	0	0.0130272	0	0	0	0	0	0	0.0833089	0	0	0
	Cdo1	18	0	0.0216163	0.0222415	0	0.0474365	0	0	0	0	0	0	0	0	0	0	0	0	0
	Cdon	8	0	0	0	0	0	0	0	0	0	0	0.0164928	0	0	0	0.124329	0	0	0
	Cdr2	7	0	0.0181838	0.164416	0	0.0273865	0.151167	0	0	0	0	0	0	0	0	0.118076	0	0	0
	Ceacam10	18	1.12212	0.753529	0.383458	0.106494	2.87899	3.06203	0	0	0	0	0	0	0	0	0	0	0	0
	Cebpe	18	0.0316013	0.0687421	0.0112415	0	1.41683	1.06722	0.0160074	0.015284	0.0512094	0	0	0.0285016	0	0	0	0	0	0
	Cenpa	18	0.356847	0.22838	0.179137	0.131552	0.628447	0.714043	0.0728438	0.332383	0.433786	0.803959	0.358493	0.145107	0	0.0645995	0.231187	0	0.143092	0
	Cenpe	18	0.0180058	0	0	0	0.712924	0.676746	0.265506	0	0	0	0.211406	0	0	0.094038	0.0347671	0	0	0
	Cenpf	18	0.101979	0	0.0124984	0.12054	1.56972	0.775901	0	0.0762149	0	0	0.11678	0	0.140994	0	0.135732	0	0	0
	Cenpj	18	0.191902	0.0254168	0.0592417	0	0.414208	0.440328	0.0617253	0	0.10209	0.089151	0.110875	0.0837569	0.281988	0	0.0405265	0	0.164447	0
	Cep128	18	0.0637176	0.0189271	0.00389458	0	0.235829	0.43184	0.190877	0.0999883	0.049827	0.101093	0.10003	0.125978	0.146574	0	0.233794	0	0.132749	0
	Cep131	13	0.0089217	0	0.0345441	0	0	0	0	0	0	0.0524356	0	0	0	0	0	0	0.373274	0
	Cep290	26	0.0773748	0.0326342	0.0241109	0	0	0	0	0.05662	0.0132191	0.0488593	0.348837	0	0	0	0.260609	0	0.556912	0.786204
	Cep57	4	0.0320276	0.0359785	0.0336055	0	0.0787299	0.0696244	0.042093	0.16971	0.535674	0.326291	0.104601	0.44732	0.300858	0.111618	0.418699	1.38976	0.755197	2.37787
	Cep83	24	0.059424	0.243839	0.251266	0.0533983	0.325213	0.374968	0.0549765	0	0.274898	0.240352	0.795461	1.12769	0	0.162232	0.337663	0	0.379111	0.464414
	Cep85	8	0	0	0	0	0	0	0	0	0	0.0531677	0.0189183	0.0413777	0	0	0.452386	0	0	0
	Cers4	30	0	0.0423164	0	0	0	0	0.142082	0.136173	0.310249	0.23811	0	0	0	0.141123	0.304841	0	0.143092	0
	Cers5	22	0.0796425	0	0.0163639	0	0.162335	0.216312	0	0	0.148161	0.347585	0.22995	0.0220342	0	0	0.136418	0.90755	0.748017	0.405736
	Ces2g	8	0	0	0	0	0.0804756	0.0332381	0	0	0	0	0	0	0	0.047019	0.19217	0	0	0
	Cetn4	7	0.0186041	0	0.0306528	0	0	0	0	0	0	0	0	0	0	0	0	0	0	0
	Cfap97	15	0.107207	0.0812426	0.0351692	0.128919	0.0237534	0.0329058	0	0	0.138115	0.0421772	0.135974	0.728213	0	0	0.149276	0	0.23578	0.198795
	Cgas	5	0.136568	0.0952296	0.0541787	0	0	0.125317	0	0	0	0	0.495977	0.200215	0	0	0.22608	0	0.123229	0
	Cgnl1	3	0.0131883	0.144477	0	0	0	0	0	0	0	0	0	0	0	0	0	0	0	0
	Chac1	18	0	0.0383877	0	0	0.0172814	0.203405	0.0862153	0.0246073	0	0.0339789	0	0	0	0	0	0	0.123229	0
	Chaf1a	17	0.0278714	0	0	0.0168221	0.0934794	0	0	0	0	0.0126421	0.179314	0.0691788	0	0	0.126706	0.235095	0	0
	Chaf1b	12	0	0	0	0.0106626	0	0.0521948	0	0	0	0	0.135522	0.0890123	0	0.047019	0	0	0	0
	Chd3	16	0.057875	0.0323042	0	0	0.134106	0	0.443123	0.19513	0.649905	0.666239	1.36444	1.70487	0.825131	0.532937	2.40658	5.95486	0.57063	0.193177
	Chd9	24	0.0199152	0.0998403	0	0	0.229453	0.439204	0.668652	0.678919	0.146326	0.566289	0.679056	1.11338	0.634644	0.34306	0.352883	0.235095	0.759245	0.413882
	Chil3	18	0.464914	0.312437	0.158753	0.198903	9.64974	11.51	0.367247	0.13103	0.16859	0.0823467	0.397279	1.20696	0.478469	0	0.100965	0	0.189555	0.198795
	Chka	12	0.122564	0.165617	0.0865287	0.216774	0.172209	0.263286	0.491762	0.099944	0.189959	0.229295	2.4186	2.88056	0	0	0.0896186	0	0.11789	0.594076
	Chn2	17	0	0.0414382	0	0	0	0	0.0899022	0.0946181	0	0	0.407289	0.775761	0	0	0.213307	0.395288	0	0
	Chst1	10	0	0	0	0	0	0	0.10742	0.294279	0	0	0	0	0	0	0	0	0	0
	Chst10	15	0	0	0	0.054547	0.134106	0	0	0	0.176569	0.202604	0.394223	0.593718	0	0	0	0	0	0
	Chst2	27	0.021425	0	0	0	0	0	0	0	0	0	0	0	0	0	0.747728	1.20246	0.116591	0
	Ciart	29	0	0.0402379	0	0	0.0670529	0	0.0888478	0.223396	0.50174	0.731615	0.278629	0.091817	0	0	0	0	0.132749	0.676598
	Ciita	12	0.0160832	0.0542887	0.0163808	0.156113	0.134106	0.0774055	1.31531	0.590724	1.52955	2.25468	7.20402	6.35146	0.841591	0	0.0933742	0	0.1472	0.361869
	Cilp2	12	0	0	0	0	0	0	0.0134385	0	0	0	0.189375	0.132151	0	0	0	0	0	0
	Cish	27	0	0	0	0	0.0366161	0.108407	0	0	0	0	0	0	0	0	1.70214	1.48546	0	0
	Cited2	3	3.27887	3.49369	1.89667	2.91397	1.11777	1.5865	0.0159784	0.534002	0.224823	0.830852	1.53302	0.946411	1.18694	0.0645995	2.3961	0.642311	0.429375	1.70733
	Cited4	8	0	0	0	0	0	0	0	0	0	0	0.0223367	0	0	0	2.15955	0.395288	0	0
	Ckap2	18	0	0	0	0	0.231405	0.397638	0	0	0	0	0.0905453	0	0	0.111618	0.0347671	0	0	0
	Ckap2l	10	0	0.0306611	0	0.0210445	0.261097	0.165275	0	0.526848	0	0	0	0.0382386	0	0.193798	0	0	0	0
	Ckap4	18	3.85671	3.27075	1.24657	0.384636	12.7854	12.7437	0.693727	0.159568	0.547209	0.319982	0.0886393	0.139237	0	0.112158	0	0	0.123229	0.378992
	Cks1b	26	0	0	0	0	0.108206	0.190763	0.0143426	0	0	0.0388908	0.0973342	0	0.140994	0	0.0833089	0	0.506467	0.34632
	Cks2	13	1.21622	1.3836	0.925509	1.34838	0.863269	1.28104	0.20202	0.178637	0.560345	0.704181	0.937665	0.388413	0	0.653036	1.01065	1.09017	2.21269	0.413882
	Clca2	10	0	0	0	0	0	0	0	0.0980469	0	0.0300707	0.0164928	0	0	0	0	0	0	0
	Clca3a1	17	0.0334199	0.0183931	0	0	0	0.0680726	0	0.196094	0.154803	0	0.381568	1.10038	0	0.047019	0.669176	0.619887	0	0.181673
	Clcn5	26	0.021487	0.0317268	0.0149793	0	0.0587378	0.0792217	0	0	0.0263296	0.0910896	0.0616572	0.135508	0	0	0.100965	0	0.573268	0.983453
	Clec10a	26	0	0	0	0	0	0	0	0.0924266	0.0198224	0.0182658	0.0246653	0.0837872	0	0	0	0	6.74308	4.28314
	Clec12b	7	0	0.051572	0.053087	0.042478	0	0	0	0	0	0	0	0	0	0	0	0	0	0
	Clec2f	13	0	0	0	0	0	0	0	0	0	0	0	0	0	0	0.0347671	0	0.23578	0
	Clec2i	16	0	0	0.0489404	0.0878488	0.0387717	0.0134406	0.0387939	0	0.296813	0.598858	0.455824	0.32913	0	0	0.586642	1.42096	0	0.316206
	Clec4a1	15	0.156612	0.0982831	0.257967	0.0611418	0	0	0.69457	0.267502	0.0266496	0.0361808	0.747994	1.27047	0	0	0	0	0	0
	Clec4a3	10	0.293621	0.124393	0.517329	0	0	0	0.475842	0.601857	0	0	0.382526	0.50363	0	0	0	0	0	0
	Clec4b2	15	0.00810532	0	0	0	0	0.0463401	0	0	0	0	0.0223367	0.081132	0	0	0	0	0	0
	Clec4n	28	0.146923	0.298711	0.029036	0.00939313	0	0.162589	1.00766	0.376294	0.133547	0	0.221686	0.127123	0	0	0	0	0	0
	Clec9a	26	0.023969	0	0	0	0	0	0.2405	0	0	0	1.12121	0.599781	0	0	0	0	1.27088	1.91679
	Clic4	6	0.0478239	0.123169	0	0	0	0.17027	0.110183	0.499358	0.33144	0.4491	2.85679	4.39564	1.0586	0.602524	0	0.640594	0.364347	3.4478
	Clic5	13	0	0.026102	0	0	0	0	0	0	0	0	0.152877	0.198227	0	0	0	0	0.693864	0
	Clnk	28	0	0	0	0	0	0	0.36075	0	0	0	0	0.0714623	0	0	0.122651	0	0	0
	Clspn	16	0.0394596	0	0	0.0423313	0.0951994	0	0.261233	0.03049	0	0.063352	0.0196801	0.036245	0	0	0.453229	1.31044	0.143709	0
	Clu	5	0	0	0	0.00955176	0	0.0466579	0	0.40883	0	0	1.15175	0.384941	0	0	0.134322	0	0	0
	Cluh	21	0	0	0	0	0	0	0.0643167	0.176472	0	0.221324	0.11306	0.241006	0.417767	0	0.151445	0	0.306146	0.193177
	Clybl	14	0	0	0	0	0	0	0.0386847	0.0490235	0	0.0303168	0.130433	0.0849043	0.226372	0	0	0	0	0
	Cmc2	27	0	0	0	0	0.0511729	0.204082	0.0268327	0	0.0701409	0.139541	0.383361	0	0.226372	0.164908	0.642439	0.812714	0.289855	0
	Cmklr1	28	0	0	0	0	0	0	0.31176	0	0	0.0339789	0	0	0	0	0	0	0.125905	0.206941
	Cmss1	11	0	0	0.109469	0	0	0	0	0.158093	0.118193	0.186125	0.0442938	0	0.13836	0.305888	0.180125	0	0.123229	0
	Cmtr2	4	0	0	0	0	0	0.154373	0	0	0.366208	0.0131789	0.0223367	0	0	0	0.167211	0	0	0.571899
	Cnbp	19	0.239095	0.341206	0	0.137204	0.160819	0.16777	0.774768	0.705151	3.42323	3.6909	3.37757	3.04404	3.47585	3.65091	2.96878	3.19819	4.67287	4.28704
	Cnih2	8	0.0505804	0	0	0	0	0.127871	0	0	0	0	0	0.0786015	0	0	0.291189	0	0	0
	Cntln	15	0	0	0.0336055	0.062792	0.0667364	0.0809972	0.0955731	0	0	0.0115117	0.08814	0.227845	0.140994	0	0	0	0.123229	0
	Cobll1	29	0	0	0	0	0	0	0.132908	0.157426	0.333469	0.601287	0.0524693	0.029649	0	0.112158	0.166467	0.405499	0.294399	0.27674
	Col14a1	28	0	0.0204538	0	0	0	0	0.536559	0.0305146	0	0	0.0376957	0	0	0	0	0	0	0
	Col17a1	5	0	0	0.0367148	0	0	0	0.0622665	0	0	0	0.694608	0	0	0	0	0	0	0
	Col1a2	8	0	0	0	0	0.0504215	0	0.0283665	0	0	0	0	0	0	0	0.0930683	0	0	0
	Col27a1	17	0	0	0	0	0	0	0	0	0	0.0303168	0.429911	0.313318	0	0	0	0.405499	0	0
	Col4a2	8	0	0	0	0.0154897	0.0302847	0	0	0.14707	0.028393	0	0	0	0	0	0.239866	0	0	0
	Col8a1	5	0	0	0	0	0	0	0	0.0123036	0	0	0.111135	0	0	0	0	0	0	0
	Col9a3	1	0.0443881	0	0	0	0	0.0822567	0	0	0	0	0.0670102	0	0	0	0	0	0	0
	Colca2	28	0	0	0	0	0	0	0.0489804	0	0	0	0	0	0	0	0	0	0	0
	Colec12	10	0	0	0	0	0	0	0	0.0980469	0	0	0.0327764	0	0	0	0	0	0	0
	Colgalt1	6	0.0338228	0	0	0	0	0.11002	0.425793	0.566297	0.683922	0.535611	0.974558	1.64542	0	0	0.241049	0.407216	0.971872	1.40907
	Coro2a	20	0.103529	0.038789	0	0	0.174353	0.0900252	0.0787899	0.0741752	0.40198	0.475798	1.42555	1.48623	0.453515	0.338029	2.78476	1.32319	3.23967	1.96169
	Cox6a2	26	0	0.0423164	0	0	0	0.042044	0	0	0	0	0	0	0	0	0.0621643	0	11.1183	12.8143
	Cox6b2	16	0	0	0.0622471	0	0	0.0325178	0	0	0.059554	0	0.0511797	0.190785	0	0.047019	0	0.47019	0	0.193177
	Cpe	5	0	0	0	0	0	0	0	0	0	0	0.135424	0	0	0	0	0	0	0
	Cplane2	3	0.0211803	0.0441588	0	0	0	0	0	0	0	0	0	0	0	0	0	0	0	0
	Cpm	29	0	0	0	0	0	0	0	0	0.0431444	0.457384	0	0	0	0.189394	0	0	0	0
	Cpne3	18	0.54115	0.703117	0.0810343	0.417157	3.9132	4.14444	0.35488	0.503031	0.125466	0.132307	0.683366	0.726429	0.691102	0.440689	0.224386	0.395288	1.51642	2.64191
	Cpne8	15	0.0182494	0.0306024	0	0.0168221	0.0600586	0.154373	0	0	0	0	0.0921733	0.611157	0	0	0	0	0	0
	Cpox	22	0.0240662	0.0224834	0	0.0949992	0	0.114267	0.156676	0.422842	0.28878	0.218044	0.188576	0.0654114	0.169563	0.0645995	0.391048	0.528442	0.421097	0.632411
	Cr2	29	0.0214405	0.00702173	0.0615337	0.0926141	0	0	0.256632	0.205726	5.24595	4.676	0.0365555	0	5.58636	3.73782	0	0	0	0
	Creld2	22	0.0285934	0.0213277	0	0	0	0.364318	0.552058	0.671275	0.264912	0.083257	0.278083	0.205626	0.442478	0.047019	0.127322	1.04781	0.907477	1.25808
	Crip1	27	0.076577	0.0608272	0	0.062792	0.0475068	0.426445	0.309631	1.39101	1.88755	1.39906	1.625	2.13983	1.13393	0.890078	6.51433	5.3325	2.27726	2.06177
	Crispld2	18	0.509497	0.723011	0.347415	0.736462	2.04291	2.0426	0.00834825	0	0.0308356	0	1.51701	0.269444	0	0	0	0	0	0
	Cry1	16	0.0159364	0.0379697	0.0376733	0	0.0257027	0.0266913	0.145567	0	0.0698812	0.138291	0.0801661	0.0874993	0	0	0.296838	1.20246	0	0.663094
	Cryba4	13	0	0	0.0890076	0	0	0.0979278	0	0	0	0	0	0	0	0	0	0	0.11789	0
	Crygn	18	0	0	0	0	0.152022	0	0	0	0.0216478	0	0	0	0	0	0.0640566	0	0	0
	Csf1	3	0.84937	2.41871	1.08264	1.28201	0.0491836	0.0325178	0	0.0680865	0.119267	0.0115117	0.0933235	0	0	0	0.196218	0	0	0
	Csf1r	10	0.972123	1.30324	1.11209	1.92642	0.047019	0.237428	3.34477	3.56911	0.0416121	0.111234	0.900593	1.0233	0	0	0.207762	0	0	0.206941
	Csf2rb2	26	0.333417	0.631719	0.0939103	0	0.258851	0.537357	0.00834825	0.119005	0.0667735	0	0.907022	0.497478	0	0	0	0	4.71809	3.74435
	Csgalnact1	16	0	0	0	0	0	0	0	0.0980469	0	0	0	0	0	0	0.13002	0.405499	0	0
	Csmd2	10	0.0656204	0.0181838	0.569223	0.112929	0.121984	0	0	1.14961	0.0579889	0	0.0163353	0.363266	0	0	0	0	0	0
	Csmd3	7	0.0111304	0.0304275	0.0298939	0	0	0	0	0	0	0	0	0	0	0	0	0	0	0
	Cspg5	4	0	0.0715273	0	0	0	0.0473288	0.146439	0	0	0	0.0151577	0	0	0	0	0	0	0.206941
	Csrnp1	20	1.77254	2.0635	0.575357	0.974095	0.480996	0.323272	0.0210687	0.242535	2.24132	2.09278	3.21211	2.21874	0	0.047019	2.38462	2.9006	3.60263	3.47758
	Csrp1	12	0	0.0135148	0	0	0.0850613	0.0521948	0.989142	0.372154	0.23726	0.123796	1.83117	1.66796	0	0.389064	0.386643	0	0.354002	0.265428
	Cst3	12	5.39994	6.70024	2.98018	3.48231	2.72573	4.87384	4.98629	8.27525	1.96376	2.75976	69.1933	72.5131	2.7855	0.830965	1.10192	2.4359	14.576	13.3137
	Cst7	16	0	0	0	0.011525	0	0.0887311	0	0	0	0	0	0	0	0	0.433643	1.21821	0	0
	Csta3	3	0	0.0527645	0	0.0397215	0	0	0	0	0	0	0	0	0	0	0	0	0	0
	Cstdc4	3	2.39927	2.08499	1.17087	1.20615	0.342175	0.949543	0.158388	0	0	0	0.018332	0	0	0	0	0	0	0
	Cstdc5	7	0.171353	0	0.163888	0	0	0.0541618	0	0.163741	0.0420239	0.0147343	0	0	0	0	0	0	0	0
	Ctdspl	18	0.095182	0	0	0	0.262709	0.0666063	0	0	0	0.0163399	0	0.036245	0	0	0	0	0	0
	Ctla2a	27	0.0363155	0.0203108	0.0251797	0.113554	0	0	0	0	0.125408	0	0.0189126	0	0	0	1.04995	0.638013	0	0
	Ctla4	27	0	0	0	0	0	0.0209357	0	0	0.0463817	0.0230234	0.0689822	0	0	0	1.6046	2.1658	0	0
	Ctnna1	24	0	0.0317268	0	0	0.289542	0.327544	0	0.0840208	0.104211	0.0344193	0.756163	1.85978	0.456621	0	0.0970836	0.694879	1.08806	0.458413
	Ctnnd2	24	0	0.0687499	0	0	0	0	0	0.1559	0	0	0.59344	0.664702	0	0	0	0	0.328893	0.265428
	Ctsb	26	1.52982	2.20606	1.10645	1.51009	0.975691	1.08049	13.0873	7.78037	0.909026	0.728985	3.35748	3.23219	0.453515	1.38389	1.15964	2.61319	19.9582	24.0322
	Ctsc	2	0.0562999	0.0761974	0	0.0403459	0.212536	0.191314	0.562672	0.72637	1.13369	1.27854	2.04438	1.24195	0.209974	0.99647	0.227815	0	1.36086	0.954381
	Ctsg	28	0.0215338	0.054342	0.0715001	0.0113279	0	0.205921	0.791329	0.232131	0	0.0410004	0.186697	0.027044	0.195122	0	0	0	0	0.180196
	Ctsh	26	0.239433	0.297045	0.0602939	0.0833321	0.276706	1.23237	0.940721	0.101765	1.28675	1.35472	2.94311	2.38499	1.29526	0.657137	0.100965	0	8.56733	6.09682
	Ctsl	26	0.160595	0.134367	0.0172721	0.0168221	0.178237	0.250473	0.105016	0.11469	0	0.165005	0.263217	0.361203	0	0	0.176069	0.235095	6.27583	8.25382
	Ctss	6	0.916019	0.603431	0.812164	0.123767	0.163702	0.0628072	5.19683	3.31612	4.41157	4.0972	11.3477	10.4524	5.9468	2.75553	1.77278	0.266308	7.26003	9.03993
	Cwc22	16	0.0274248	0.0681662	0.0734295	0.0185821	0.0599463	0.0424286	0	0.139431	0.278317	0.243396	0.102458	0.0614651	0	0.411239	0.169185	0.488129	0	0
	Cx3cr1	28	0.00704334	0	0	0.120937	0	0	0.433146	0.123524	0	0	0.14167	0	0	0	0	0	0	0
	Cxcl1	3	0.229751	0.685468	0.206048	0.713401	0	0	0	0	0.0511876	0	0	0	0	0	0	0	0	0
	Cxcl10	8	0.0208236	0.025276	0	0	0.062155	0.0817307	0	0	0	0	0.0882549	0	0	0	0.19396	0	0	0
	Cxcl16	12	0	0	0	0	0	0	0	0.505037	0	0.034125	1.94528	1.35922	0	0	0	0	0	0
	Cxcl2	3	11.8179	14.2062	4.32692	7.95061	2.35402	2.34637	1.7296	1.00251	0.0833152	0.0715318	0.0601767	0.827042	0	0	0	0	0	0
	Cxcl3	3	0.0986741	0.0599358	0	0	0.0366161	0.0454525	0	0	0	0	0	0	0	0	0	0	0	0
	Cxcl9	12	0	0.050081	0	0	0	0	0.661961	0.272509	0	0	2.30203	1.74344	0	0	0	0	0	0
	Cxcr1	3	0.207116	0.564865	0.206726	0.80169	0	0	0	0.0680865	0	0	0	0	0	0	0	0	0	0
	Cxxc5	26	0	0	0	0	0	0	0	0.089161	0.579013	0.658718	0.0660808	0.100036	0.17414	0.401555	0	0.47019	2.11582	2.56847
	Cybb	18	0.851876	0.811047	0.425986	0.147912	15.0455	11.8273	1.12633	1.4887	3.34593	2.2111	2.07892	3.35256	4.17142	2.36767	0.33852	0	6.59209	6.6242
	Cygb	15	0	0	0	0	0	0	0	0	0	0	0.10403	0.376006	0	0	0	0	0	0
	Cyp20a1	14	0	0	0	0	0	0	0	0.0490235	0.0477966	0	0.0439141	0.0361071	0.593472	0.129199	0	0	0.116591	0.180196
	Cyp26a1	16	0	0	0	0	0.136292	0	0	0	0	0	0	0	0	0	0	0.235095	0	0
	Cyp27a1	12	0	0	0	0	0	0	0.552494	0.441701	0	0	1.03563	1.05316	0	0	0	0	0.304506	0
	Cyp2s1	3	0	0.071876	0	0	0	0	0	0	0	0	0.0259231	0	0	0	0	0	0	0
	Cyp39a1	9	0	0	0	0.130349	0.0237183	0.0136857	0.0873454	0	0.441895	0.172738	0	0	0	0.179542	0	0	0	0
	Cyp4f16	12	0.00932545	0.0192812	0	0	0	0	0.275873	0.483364	0	0.0410004	2.33508	2.60205	0	0	0.0465341	0	0	0.497635
	Cyp51	22	0	0.022233	0	0	0	0	0.00763019	0.14835	0.13217	0.0947629	0.223953	0.342478	0	0	0.0433975	0.395288	0.613439	0.181673
	Cysltr1	8	0	0	0	0	0	0	0	0	0	0	0.0229857	0	0	0	0.46278	0	0	0
	Dach1	18	0.207981	0.100545	0.17851	0	0.493935	0.366618	0	0	0	0	0	0	0	0	0	0.235095	0	0
	Dact3	5	0	0	0.0890076	0	0	0	0	0	0	0	0.150783	0	0	0	0	0	0	0
	Dap	26	0.166821	0.243784	0.0643325	0.424107	0.259082	0.469378	0.00834825	0.531152	0.0503001	0.168188	1.36433	0.953773	0	0.226286	0.527509	0.395288	5.93832	6.89682
	Dapk1	1	0	0	0	0.0371642	0.0227099	0.0266913	0	0	0	0	0.0361529	0.0440684	0	0	0	0	0	0
	Dbf4	20	0	0	0	0	0.201994	0.108806	0.19855	0	0.159277	0.213705	0.0494076	0.0796979	0	0.175563	0.449843	0.133154	1.03342	0.572169
	Dbn1	15	0.0232734	0	0	0	0	0	0.056089	0.0185771	0	0	0.440311	0.732361	0	0	0	0	0	0
	Ddhd1	12	0	0.0227232	0.187284	0	0.0579939	0.0136857	0.469834	0.0758081	0.19085	0.0780865	1.21696	0.879668	0	0	1.0781	0	0	0.265428
	Ddit4l	5	0	0	0	0	0	0	0	0	0	0.0590702	0.133808	0	0	0	0	0	0	0
	Ddn	7	0	0	0.0166558	0.0449172	0	0	0	0	0	0	0	0	0	0	0	0	0	0
	Ddost	20	0	0	0	0	0.0715164	0.0975107	0.175984	0.0656153	0.557517	0.247941	0.664767	0.539051	0.442478	0.801888	0.954824	0.354975	1.69222	1.57041
	Ddr1	23	0	0	0	0	0.0670529	0	0.00834825	0	0	0	0.421762	0.234782	0	0	0	0	0.510732	0.397591
	Ddx21	25	0	0	0	0.136961	0.287059	0.146679	0.884174	0.881222	1.44191	1.84007	0.65817	1.35734	2.0485	2.14394	2.09752	1.78031	1.84458	1.23055
	Ddx43	16	0	0	0	0	0	0	0	0	0	0	0	0.027044	0	0	0.184925	1.10038	0	0
	Dek	19	0.225654	0.372237	0.157394	0.349308	0.444654	0.981857	0.71632	0.127053	1.50228	1.98513	2.83496	2.58052	2.13727	2.06607	2.071	2.80858	2.91539	2.799
	Dennd5b	29	0.12683	0.0761375	0.0467312	0.0168221	0	0.321467	0.0809951	0.0696663	0.470923	0.614816	0.223424	0.418846	0	0.101051	0.0879198	0.47019	0.123229	0.181673
	Depdc1b	18	0	0.020909	0	0	0.0414635	0.069995	0	0	0	0	0	0	0	0	0	0	0	0
	Derl3	28	0.0294673	0	0	0	0	0	0.403088	0.308767	0.0877918	0.0313962	0	0	0	0	0	0	0	0
	Dgcr8	15	0	0	0.0336055	0	0.155833	0	0	0	0.069782	0.0532907	0	0.196889	0	0	0.0485418	0	0.132749	0
	Dglucy	12	0	0.0281488	0.0428614	0	0	0	0	0.0209584	0	0	0.171401	0.114205	0	0.071449	0	0	0	0
	Dhcr24	13	0	0	0	0	0	0	0	0	0.0500801	0.0947276	0.0706534	0.176598	0	0	0.192128	0	1.14683	0.198795
	Dhfr	28	0.0248315	0.0181219	0.0606612	0	0.0227099	0.025377	0.166135	0	0.0486874	0.0150741	0.121824	0.0708344	0	0.129199	0.16114	0	0	0
	Dhrs13	10	0	0.0668244	0	0	0	0	0	0.0980469	0	0	0.0564595	0	0	0	0	0	0	0
	Dip2c	20	0	0.0217192	0	0	0	0.0784326	0	0	0.108346	0	0	0	0	0	0.229405	0	0.368324	0.232207
	Diras2	9	0	0	0	0	0	0	0	0	0.0482166	0	0	0	0	0	0	0	0	0
	Dkc1	21	0	0.0786073	0.268555	0	0.103578	0.165541	0.143662	0.0817072	0.994378	0.391334	0.216176	0.421224	1.26774	0.23617	0.543846	0	0.488668	0.632325
	Dkk2	5	0.0366341	0	0	0	0	0	0	0	0	0	0.281015	0.0372538	0	0	0	0	0	0
	Dkkl1	27	0	0	0	0	0	0	0	0	0	0.0161452	0	0	0	0	0.742506	0.790576	0.125905	0
	Dlec1	10	0	0	0	0	0.0686323	0	0	0.355114	0	0	0	0	0	0	0	0	0	0
	Dll1	8	0	0	0	0	0	0	0	0	0	0.0262612	0	0	0	0	0.291749	0	0.11789	0
	Dnajb1	20	0.821572	1.66528	0.537915	0.34111	0.307955	1.18346	0.522044	0.110135	0.80353	0.380652	1.89173	0.599712	0	0.227066	1.27645	1.19779	2.42029	2.43997
	Dnajb11	26	0.0290064	0.0999562	0.00276052	0.0332072	0.236239	0.140479	0.141117	0.0603357	0.336589	0.436923	0.460668	0.378446	0	0.254582	0.464913	0.235095	1.75495	2.08252
	Dnajb4	2	0.0186158	0.0808725	0.0270563	0.0988299	0.103669	0.0268811	0	0.196357	0.737302	0.773992	0.56361	0.696034	0	0.0975445	0.676399	0	0.281038	0.360393
	Dnajc12	16	0	0	0	0.0858988	0	0	0	0	0	0.034125	0	0.0575127	0	0.047019	0	1.2165	0	0
	Dnajc16	5	0.0118316	0.0295356	0	0	0	0	0.0134385	0	0.0921472	0.0313962	0.299079	0.0285016	0	0	0	0	0.143709	0
	Dnajc3	20	0.0455424	0.105177	0.186975	0.0713868	0.320907	0.30052	0.535631	0.586127	0.632297	0.523438	1.20266	1.27646	0.13836	0.348297	1.64434	0.567646	1.81966	1.69268
	Dnajc7	26	0.249794	0.399261	0.203533	0.252739	0.469884	0.651461	1.07367	0.437652	2.41673	2.41117	2.16452	1.13427	2.77804	0.336151	1.33457	4.33882	9.79384	8.46266
	Dnajc9	25	0.0341076	0.0319884	0.101208	0	0.082199	0.0796462	0.0627825	0.257541	0.841678	0.413109	0.546744	0.134452	0.310557	0.510704	0.442768	0.212671	0	0.539497
	Dnase1l3	12	0.0151319	0.0306024	0	0.0375246	0.0464063	0.0357161	0.697968	1.20348	0.113175	0.0605023	9.63306	8.67262	0	0	0	0	0	0.198795
	Dnhd1	4	0.0300644	0	0	0	0	0	0	0	0	0	0.0641085	0	0	0	0	0	0	0.386354
	Dnmt1	16	0	0	0.0170678	0	0.219479	0.0571337	0.0532032	0.290352	0.347822	0.341047	0.242298	0.213258	0.574363	0	0.653299	1.31044	0	0
	Dnph1	5	0	0	0	0	0	0	0	0	0	0	0.0887678	0	0	0	0.0347671	0	0	0
	Dntt	26	0	0	0	0	0	0	0	0	0	0	0	0	0	0	0	0	0.559241	0.475356
	Dock10	24	0.0453975	0.0552271	0.0723694	0.0168221	0.0428493	0.470766	0.270995	0.398416	0.735258	0.944456	2.57757	3.51517	0.456621	0.047019	1.15821	1.26252	1.61966	1.86051
	Dock7	12	0	0	0	0	0	0	0	0	0	0.0229853	0.397331	0.438421	0	0	0	0	0	0
	Dok2	27	0.0487251	0	0	0	0.184129	0.154136	0	0	0.0921706	0.0468858	0	0	0	0	0.752441	0.395288	0	0
	Dpep2	10	0	0	0.0193102	0	0	0	0.0646764	0.327482	0	0.0295351	0.103566	0.120125	0	0	0	0	0	0
	Dpp4	12	0.021487	0.0199307	0	0	0.0461391	0	0.255553	0.132103	0.421879	0.477097	3.80474	2.76888	0.453515	0.047019	0.074638	0	0.903491	0.74159
	Dpy19l1	23	0.0303721	0	0	0	0	0	0.375231	0.180724	0.0617216	0.0104056	0.945458	0.921439	0	0.047019	0.127969	0.212671	1.67419	1.06857
	Dscam	12	0	0.0135953	0	0	0	0	0	0	0	0	0.619914	0.364965	0	0	0.0933742	0	0	0
	Dstn	18	0.428824	0.500679	0.174154	0.187134	6.74028	6.70273	0.0728438	0.427394	0.186173	0.0375756	0.961683	1.37252	1.91388	0.047019	0.334573	0.235095	0.574935	0.386354
	Dtl	27	0	0	0	0.1017	0	0.0693149	0	0	0.0230553	0.0256134	0.0659004	0.0291664	0.140994	0	0.283236	0.235095	0	0.181673
	Dtx1	14	0	0	0	0	0	0	0.25096	0.13818	1.1483	0.541748	0.453669	0.52662	2.79308	2.4913	0.809925	0.395288	0	0
	Dusp10	22	0.0305598	0	0	0	0	0	0	0.0123036	0.1272	0.290753	0.199645	0.206468	0	0	0.100965	0.694879	0.184162	0.579531
	Dusp14	8	0	0	0	0	0	0	0.0228906	0	0	0	0	0	0	0	0.0347671	0	0	0
	Dusp2	29	0.207419	0.121432	0.037319	0.0422277	0.143943	0	0.400137	0.993273	8.69334	6.9121	1.87904	1.37279	0	0	3.56159	1.0271	0.528537	0.620822
	Dusp5	20	0.501399	0.871883	0.139413	0.657788	0.0575772	0.222643	0.144969	0.298661	0.671591	1.09629	1.90309	2.04861	0	0	1.8241	0.425342	2.07997	2.19194
	Dusp9	26	0	0	0	0	0	0	0	0	0	0	0	0	0	0	0	0	0.265498	0.206941
	Dut	14	0	0.0253361	0	0	0.0736657	0	0.0549765	0.545019	0.271898	0.102521	0.0821954	0.105729	0.593472	0.531534	0.131851	0	0	0
	Dynll1	19	0.310682	0.525766	0.251156	0.408435	0.826656	0.964198	0.382254	0.532074	0.804851	0.859395	1.19247	1.25286	1.56061	0.918584	1.43833	0.567646	1.92465	1.98936
	Dynll2	6	0.0799705	0.169738	0.0489404	0.0246909	0.0410348	0.0346215	0.54338	0.386095	0.317249	0.312085	0.69377	1.27021	0.589511	0.129601	0.582583	0.447766	0.54202	1.18035
	Dynlt1b	3	0.0140967	0.0421489	0	0	0	0	0	0	0	0	0.0209816	0	0	0	0	0	0	0
	Dyrk3	26	0.0226171	0	0	0	0	0.0330122	0.145315	0	0	0.0546145	0.131788	0.172769	0	0	0.0933742	0	1.57679	1.1803
	E2f1	13	0.0295848	0	0	0	0.0600586	0	0.191307	0.307507	0	0	0.0196801	0.225857	0	0	0.0347671	0	0.620279	0.180196
	E430018J23Rik	3	0	0.042741	0	0	0	0	0.0134385	0.0142063	0	0	0	0	0	0	0	0	0	0
	Eaf2	10	0	0.013202	0	0	0	0	0.167823	0.387618	0.0396448	0.0262674	0.021957	0	0	0	0	0	0	0
	Ear2	5	0	0.0312001	0	0	0.144809	0.167529	0.417139	0.116187	0	0	0.614241	0.072828	0	0	0	0	0	0
	Ears2	9	0	0	0	0	0	0.0593951	0	0	0.236299	0	0.021957	0	0	0.162232	0	0	0	0
	Ebf1	29	0.0496553	0.0271443	0.0797067	0.107186	0.105314	0.119277	0.47791	1.09234	3.48501	5.36998	0	0.046996	0.85573	0.478889	0.0924625	0	0	0
	Ece1	12	0	0.119212	0	0.0187623	0	0	0.188355	0.574995	0.105865	0.124586	2.12824	1.45596	0	0	0.0405265	0	0.243795	0
	Echdc3	28	0	0	0	0	0	0	0.265506	0	0.054277	0	0	0	0	0	0	0	0	0
	Edem1	22	0.349414	0.626837	0.238832	0.141807	0.666193	0.358666	0.571476	0.694707	0.471266	0.331236	0.477929	0.310781	0.209974	0.0645995	1.03465	1.21821	0.881482	1.47517
	Eef1a1	25	1.40164	2.56435	0.949467	1.54406	2.26009	2.54892	8.23044	6.81155	46.0183	35.9186	41.1503	41.076	66.6796	57.7257	38.1994	29.2903	32.8043	33.5909
	Eef1b2	25	0.875079	1.04555	0.420871	0.653567	0.454536	0.659077	1.39672	2.09703	9.12015	7.38008	13.7745	13.1258	14.6817	14.0853	8.95079	10.7903	6.79257	8.2025
	Eef1g	25	0.11553	0.0981701	0.220459	0	0.0985178	0.448643	0.365803	0.379123	3.05029	2.31341	1.6632	2.89781	4.81536	3.99423	1.74314	2.09799	1.85597	2.20514
	Eef2	25	0.545279	0.668318	0.509797	0.77186	1.44014	0.824871	2.50721	2.11743	6.67807	7.05391	5.7078	6.9982	9.05941	9.00759	5.25192	10.0062	5.35507	6.38503
	Efnb2	23	0	0	0	0	0	0	0	0	0	0	0.075957	0.046996	0	0	0	0	0.135364	0
	Efnb3	17	0	0	0	0	0	0	0	0	0	0	0.343007	0	0	0	0	0.395288	0	0
	Egfl7	18	0	0	0	0	0	0.18792	0	0.0980469	0	0	0	0	0	0	0	0	0	0
	Egr1	3	9.51564	15.8194	6.75339	11.6553	1.66043	2.47083	3.54862	3.35378	13.3874	13.5751	12.1947	8.22595	0.13836	0.603203	7.95755	3.67276	3.42966	0.445624
	Egr2	12	0.196739	0.0782024	0.0843407	0.0579677	0.0635938	0	0.0661954	0.290204	1.12321	0.541294	2.9304	2.84007	0	0	0.186213	1.20629	0.184162	0.985972
	Egr3	2	0.0911678	0.390597	0.0789396	0.444661	0	0.0941336	0.234459	0.110923	1.15909	1.11543	2.21782	0.758688	0.266134	0.319182	0.424597	0	0	0
	Egr4	9	0	0	0	0	0	0	0	0	0.143075	0	0	0	0	0	0	0	0	0
	Ehmt1	16	0.118404	0.134594	0	0	0.147179	0.121288	0.140694	0.224144	0.69392	0.615269	0.832293	0.247093	0	0	0.46713	2.39636	0.23578	0.181673
	Eid2b	4	0.0348629	0	0	0	0	0	0	0	0	0	0	0	0	0	0.31176	0	0.233182	0.924848
	Eif2ak4	16	0.0212409	0.0235438	0	0	0	0.0533686	0	0	0.147056	0.345622	0.19468	0.215427	0	0	0.0347671	2.80357	0.189555	0
	Eif2s1	20	0.0727583	0	0.0420663	0	0.0511047	0.0366131	0.159155	0.311918	0.515838	0.45862	0.822419	0.450424	0.309	0.209251	0.785337	0.425342	1.2109	1.23526
	Eif2s2	19	0.302944	0.368679	0.235239	0.191032	0.710185	0.735617	1.26438	0.461635	2.00442	2.46757	2.56588	2.01932	2.40077	1.87354	2.80337	1.51245	1.3036	3.45575
	Eif3a	19	0.161583	0.244359	0.0962069	0.197091	0.775637	1.19132	1.63706	1.11339	2.57987	2.37244	3.70399	2.79095	1.16524	1.79238	4.20921	3.85267	4.35313	5.0551
	Eif3e	25	0.101279	0	0	0	0.108753	0.170556	0.246312	0.251652	2.09296	2.02564	2.15818	1.18293	1.47884	3.03746	2.12941	3.35876	2.24102	1.68404
	Eif3h	21	0.0269113	0.147713	0	0.0408724	0.529359	0.97613	0.533656	0.329768	2.29569	1.50356	2.66785	1.70273	2.14859	2.74299	2.26669	0.59007	2.96922	3.18881
	Eif3i	25	0.0247486	0	0.0250495	0.0607179	0.111659	0.10439	0.593295	0.602311	0.697726	0.914346	0.949408	0.963495	1.54024	0.503281	1.62191	0.395288	0.255978	0.34632
	Eif5b	2	0.100731	0.117991	0.283708	0.617491	0.792822	0.327868	2.09185	1.27404	1.32184	1.71813	2.36446	1.45765	1.34494	1.17014	2.39907	0.538653	0.942456	1.38469
	Elane	14	0.301562	0.236361	0.16282	0.234818	0.503654	0.865834	1.10162	0.316403	0.223001	0.0972783	0.178362	0.474244	4.30622	0.110963	0.194416	1.01984	0.301016	0
	Ell2	23	0.31731	0.299597	0.0169656	0.348411	0.154464	0.0390064	0.0675969	0.300281	0.215845	0.151546	0.517184	0.500952	0.13836	0	0.136747	0	0.512033	0.198795
	Emc6	21	0.0503737	0.119519	0.10134	0.0761963	0.143166	0	0.0134385	0	0.583402	0.652085	0.681209	0.550215	0.873699	0.533933	0.585626	0.212671	0.354002	0.962294
	Emid1	21	0.0197298	0	0	0	0	0	0.165479	0.087379	0.458316	0.559878	0.0262347	0	0.397591	0	0	0	0.23578	0.545116
	Eml4	20	0.115938	0.178726	0.0509121	0.00939313	0.206924	0.149336	0.0403252	0.132321	0.346109	0.437803	0.942968	0.685124	0.422982	0.582031	0.97365	0	2.0094	1.21916
	Emp1	12	0.0235318	0.0409601	0	0	0	0	0.0888478	0	0	0	0.321924	0.294944	0	0	0.295772	0	0	0
	Emp3	26	0.528676	0.493578	0.0556199	0.102229	1.44955	1.88697	0.288704	0.316257	0.168821	0.457983	1.6025	1.39514	0.456621	0.255363	1.23504	0.933941	4.4668	4.32218
	Endod1	24	0	0	0	0	0	0	0.0227865	0	0.0982561	0.126646	0.166837	0.261995	0	0	0.178137	0	0.233182	0
	Eng	10	0	0	0	0	0	0	0.095962	0.162884	0	0	0	0	0	0	0	0	0	0
	Eno2	15	0.0623778	0	0	0.226494	0	0.0489639	0	0	0	0.0712619	0.415067	1.07371	0	0	0.0933742	0	0	0
	Eno3	12	0.00925276	0.0854079	0.0581429	0	0.0553563	0.18792	0.0549765	0.214977	0.0266496	0.10349	0.965043	1.04308	0	0	0.0347671	0	0	0
	Enpp1	9	0	0.0622179	0.0304081	0	0	0	0.150612	0.139431	0.165417	0.0739689	0	0.0220342	0	0	0.167235	0	0	0
	Enpp2	10	0	0	0	0	0	0	0.103353	0.280474	0	0	0	0.0660755	0	0	0	0	0	0
	Enpp4	4	0	0.0592814	0	0	0.10258	0.135191	0.0594955	0.101616	0	0	0.14052	0.191975	0	0.047019	0	0	0.389695	1.22484
	Eomes	27	0.0238726	0	0	0	0	0.0579777	0	0	0	0	0	0	0	0	0.230578	0.212671	0	0
	Epcam	16	0	0	0	0	0	0	0.0486823	0.0359495	0.140179	0.0339789	0.0826027	0.189805	0	0.047019	0.170625	0.407216	0	0
	Epha2	26	0	0	0	0	0	0	0	0	0.130578	0.0172613	0.0229857	0.0220342	0	0	0.0640566	0	0.482237	0.872837
	Ephx1	29	0	0	0	0	0	0	0	0.04095	0.229768	0.949803	0.023825	0	0	0.763747	0.247419	0.407216	0.164447	0
	Ephx2	11	0	0	0	0	0	0	0	0	0	0	0.0977282	0.147432	0	0.17325	0	0	0	0
	Ephx3	3	0.0260523	0.0342065	0	0.189998	0	0	0	0	0	0	0	0	0	0	0	0	0	0
	Eprs	25	0	0	0.145952	0	0.158487	0.0136857	0.214379	0.350051	0.723629	1.11221	1.38057	0.512074	1.17595	0.315885	1.39129	1.13063	0.660692	0.386354
	Epsti1	15	1.66376	0.958936	0.860617	0.949133	0.871696	0.661152	0.154724	0.972611	0.948025	0.694251	4.57113	6.52038	0.456583	0.704218	1.57571	1.0407	1.1959	1.62318
	Ergic1	13	0.0709277	0.0685748	0.00621821	0	0.0387717	0	0.135683	0.206154	0.195239	0.0951114	0.158019	0.228947	0	0.371484	0.216162	0	1.43666	0.721942
	Erich1	1	0.144895	0	0	0.0657687	0.249298	0.334864	0	0.149129	0	0.0597385	0.0522013	0.300433	0	0	0	0	0	0
	Erlec1	13	0.0254709	0	0	0	0	0	0.0472172	0.236923	0.0936684	0.0682699	0.173533	0.286441	0.480971	0	0	0	0.931631	0.316206
	Ero1lb	2	0.0205675	0.0582443	0.144484	0.0978013	0.0459846	0.0209357	0.223271	0.0453481	0.658862	0.483283	0.424623	0.373953	0.161031	0.256929	0	0	0.2603	0.193177
	Esam	6	0	0	0	0	0	0	0	0.196094	0	0	0.217361	0.296169	0	0	0.0465341	0.235095	0	0.34632
	Esf1	4	0.00932545	0.0204538	0	0	0.0172814	0.187527	0.190908	0.0914271	0.637912	0.646725	0.303137	0.316246	0.32864	0.394247	1.10675	0.90755	0.748312	1.95113
	Espn	8	0	0	0	0	0	0	0	0	0	0.0115117	0.0376957	0	0	0	0.346676	0	0	0
	Etnk1	19	0.415177	0.319746	0.278989	0.533006	0.570522	0.364715	0.378648	0.55954	1.93422	1.25228	1.22222	2.21145	1.34858	0.785278	0.583747	1.01984	1.95121	1.64848
	Ets1	25	0.0162328	0.142365	0.0173729	0.0187623	1.21193	1.12249	0.0637048	0.0397864	3.96636	4.0602	0.0925937	0.183539	1.08777	2.26996	4.1498	4.08297	1.63945	3.47834
	Etv1	28	0	0.0368499	0	0	0	0	0.135443	0.0166427	0	0	0	0	0	0	0.0485418	0	0	0
	Etv3	12	0.0987848	0.208301	0	0	0.120757	0.11943	0.0236376	0.0158136	0.238751	0.35543	3.0654	1.97879	0	0.116877	0.0433975	0	0.25181	0
	Etv6	6	0.318878	0.321528	0.0525736	0.245047	0.530933	0.0933319	0.32389	0.261612	0.119565	0.269119	1.83473	1.35649	0	0.480769	0.538037	0.682861	1.10062	1.25203
	Exoc3l4	28	0	0	0.0408747	0	0	0	0.174691	0	0	0	0	0.123689	0	0	0	0	0	0
	Ext1	6	0	0.0490014	0	0	0	0.0521948	0.0671257	0.0950137	0	0	0.216684	0.112018	0	0	0.125839	0	0.123229	0.295159
	Ezh2	6	0.02892	0.0328835	0.0468087	0.0690417	0.211602	0.323047	0.0549765	0.515796	0.426652	0.34036	1.1865	0.871173	0.367366	0.094038	0.770829	0.354975	0.394902	1.28703
	F13a1	16	0	0	0	0	0	0.0426236	0.127252	0.0349973	0	0	0.0493306	0.602308	0	0	0	1.9279	0	0
	F2r	27	0.0573957	0	0	0.0532822	0	0	0	0.119892	0	0	0.0237713	0	0	0	1.58605	0.82063	0.116591	0
	F9	13	0	0	0	0	0	0	0	0	0.0719321	0	0	0	0	0	0	0	0.132749	0
	Fabp5	3	1.85441	1.68452	0.722621	0.654147	0.299537	0.610957	0.212935	0.193325	0	0.049155	2.20027	0.608755	0	0	0.614769	0.235095	0.239819	0
	Fads1	4	0	0	0	0	0	0	0.135435	0	0.0141447	0	0.265007	0.0286993	0	0	0.0465341	0	0.135364	1.03896
	Fads2	26	0	0	0	0	0	0	0.00763019	0	0	0	0	0.0467102	0	0	0	0	0.545868	1.10016
	Fam102b	6	0	0	0	0	0	0.025377	0.208893	0.0946181	0.0500801	0.11935	0.559057	0.217987	0	0	0	0	0.447162	0.851682
	Fam110a	27	0.0834954	0.0984211	0.115174	0	0	0.202155	0	0	0	0.0261069	0.314992	0.18326	0	0	0.713582	0.760474	0.820389	0
	Fam117a	26	0.0740832	0.105224	0.0715001	0.106719	0.139004	0.231661	0.0152604	0.0123036	0.169422	0.209135	0.119175	0.030352	0	0	0.469649	0	1.19551	1.09195
	Fam120c	14	0	0	0	0	0	0	0	0	0.0770751	0.0904445	0.0325404	0.0286993	0.741427	0	0.122651	0	0	0
	Fam129b	30	0.00663097	0	0	0	0	0	0	0	0	0.0485413	0.0796612	0	0	0	0.142379	0	0.116591	0
	Fam129c	29	0.0420958	0.0205591	0	0	0.0172814	0.0478169	0.132598	0	0.305355	0.991328	0.126709	0.249347	0	0	0	0	0	0.198795
	Fam160a1	15	0	0	0	0	0	0	0	0	0	0.0131789	0	0.599592	0	0	0	0	0	0
	Fam171a1	14	0	0	0	0	0	0	0	0.0980469	0	0	0	0	0.456621	0	0.0465341	0.235095	0	0
	Fam171b	13	0	0	0	0	0	0	0	0	0	0	0.0209816	0.0291664	0	0	0	0	0.246457	0
	Fam184a	5	0	0	0	0	0	0	0	0	0	0	0.267616	0	0	0.047019	0	0	0	0
	Fam184b	8	0	0	0	0	0	0.0329058	0	0	0	0	0.0223367	0	0	0	0.558523	0	0	0
	Fam214a	26	0	0	0	0	0	0	0.253423	0.541001	0.284501	0.193726	0.159269	0.199244	0	0	0.34011	0.407216	0.743638	1.02047
	Fam43a	29	0.0881795	0.0189608	0.0145936	0	0.209714	0	0.223487	0.23415	1.79333	1.54501	0.325863	0.573235	0	0	0	0.235095	0.608198	0
	Fam49a	12	0	0.0209638	0.0917515	0	0	0	0.466782	0.0490235	0.0735167	0.095057	2.25963	2.2326	0	0	0.0896186	0.425342	0.157307	0.181673
	Fam71a	12	0.0935533	0.135666	0.02574	0.123996	0	0	0	0	0	0	0.534052	0.256016	0	0	0.186137	0	0	0
	Fancm	30	0	0	0	0	0.0329633	0	0	0	0.174582	0.0723803	0	0	0	0	0.250478	0	0.276458	0
	Fap	12	0.0598361	0	0	0	0	0	0.0955731	0	0	0	0.123314	0.0708582	0	0	0	0	0	0
	Fastkd2	17	0	0	0	0	0	0	0	0	0.0381563	0.0474499	0.0707405	0.157203	0	0	0.0924625	0.235095	0	0
	Fbrsl1	24	0.228581	0.388693	0.0270563	0.230721	0.636668	0.299247	0.312034	0.951477	0.398547	0.372973	3.22815	3.61621	0	0.357245	0.152803	0	1.18408	1.28928
	Fbxl13	13	0	0	0	0	0	0	0	0	0	0.0261069	0	0	0	0	0	0	0.691182	0.198795
	Fbxl19	9	0	0.0323042	0	0	0	0	0.0841335	0	0.137077	0.0313962	0	0	0	0	0.0465341	0	0	0
	Fbxo27	8	0	0	0	0	0.0273865	0	0	0	0	0	0	0	0	0	0.326073	0	0	0
	Fbxo32	8	0	0	0	0	0.0871748	0	0	0.0109953	0.0663218	0.0522139	0.0374945	0.148569	0	0	0.145594	0	0	0
	Fbxo36	29	0.0257137	0	0	0	0	0	0	0.0284126	0	0.0453145	0	0	0	0	0	0	0	0
	Fbxo5	8	0	0	0	0	0.157889	0	0	0.0284126	0.0132191	0.0712792	0.0853791	0	0.13836	0	0.370338	0	0	0
	Fcer2a	29	0	0	0.010653	0.02305	0	0	0	0.181055	1.83752	3.57814	0	0	0	0.537188	0	0	0.184162	0
	Fcgrt	12	0	0.0230511	0	0	0	0	0.504813	0.405369	0.0720358	0.0256904	0.724626	0.722956	0	0	0	0	0.265498	0
	Fchsd2	2	0.0186158	0.0574214	0	0	0	0.150132	0.134965	0.385012	0.632488	1.18773	0.798264	0.689376	0.23015	0.204264	0.345205	0.618169	0.549017	0.509383
	Fcmr	29	0	0.0342799	0	0	0	0.083743	0.618625	0.416409	4.32373	3.40524	0	0	0.439833	2.68131	0	0	0	0
	Fcna	28	0	0	0	0.024518	0	0	3.52709	2.61917	0	0	0.0165988	0	0	0	0	0	0	0
	Fcnb	18	0.127164	0.0972847	0.0111468	0.101642	2.11215	1.72448	0.221205	0.0521088	0	0.0150741	0.0687439	0	0.956938	0.162232	0.221447	0	0	0
	Fcrl5	11	0	0	0	0	0	0	0.133064	0.0758081	0.271234	0.147081	0	0.132151	0	0.509165	0	0	0.11789	0
	Fcrla	26	0	0	0	0	0	0	0.0621024	0.0734653	1.87157	2.06428	0	0	0.582508	0.491213	0	0	3.53656	5.87462
	Fdft1	26	0	0.017969	0	0.00715754	0.0414635	0.0211265	0.0250447	0	0.0974509	0.0350254	0.148114	0.111519	0	0	0	0	1.10139	0.665354
	Ffar1	28	0	0	0.0303403	0	0	0	0.531011	0	0.0817632	0.0849473	0	0	0	0	0	0	0	0
	Ffar2	1	0.574303	0.422202	0.271163	0.0206776	2.11957	1.95514	0.0123223	0.2049	0.149589	0.132662	3.04619	3.15917	0.913242	0.22929	0.225203	0	0	0
	Fgd2	19	0.0148665	0.0268704	0	0	0.0381412	0	0.788928	0.271117	1.24505	0.925994	1.23298	0.87812	0.652452	0	0	0	1.19285	1.32753
	Fgfbp3	6	0	0	0	0	0	0	0	0	0	0	0.188811	0	0	0	0	0	0	0.232207
	Fh1	16	0	0.0287828	0.0112415	0.011525	0	0	0	0.0786418	0.226029	0.428057	0.160044	0.134565	0	0.265741	0.0640566	0.790576	0	0.380468
	Fhdc1	16	0.0219642	0	0	0.0649553	0	0	0	0	0	0	0	0	0	0	0.0930683	0.407216	0	0
	Filip1l	2	0.146536	0.208907	0.00959674	0	0	0.0731305	0.602712	0.871677	2.74317	2.23307	3.6803	3.64667	0	0.689102	0.692634	0	1.72501	0.539497
	Fkbp1a	16	0.0196905	0.07858	0	0	0	0.0165061	0.131145	0.161846	0.290909	0.638784	1.00145	0.567957	0.169563	0.308934	1.73885	3.56847	0.539328	0.198795
	Fkbp2	22	0	0	0	0	0.193419	0.0935226	0.518435	0.248452	0.143819	0.14921	0.348914	0.0904964	0	0	0.203563	0.407216	0.602089	0.483681
	Flt1	5	0	0	0	0.00825756	0	0	0	0	0	0.0241388	0.199523	0.0837872	0	0	0	0	0	0
	Flt3	6	0	0	0	0	0	0	0.266689	0.128403	0.0511876	0	1.9791	1.79536	0	0	0	0	1.5366	1.70055
	Fmnl2	4	0	0.0499201	0	0	0.555022	0.536458	0.124879	0	0	0	0.626527	0.513894	0	0	0.145875	0	1.23055	4.03925
	Fn1	14	0	0.107164	0	0.284869	0.0705975	0	0.00834825	0	0.0431444	0.0295351	0.147992	0.295946	0.453515	0	0	0	0	0
	Fnbp1	17	0.8342	1.09491	0.377071	0.503275	0.997171	1.18866	0.295699	0.491559	1.07133	0.830264	2.8151	4.46543	1.46786	1.31306	1.91334	3.01338	0.614651	1.16625
	Fndc5	5	0	0	0	0	0.04725	0	0	0	0	0	0.27221	0.0837872	0	0	0	0	0	0
	Fndc7	12	0	0	0	0	0	0	0	0	0	0	0.566389	0.334385	0	0	0.126685	0	0	0
	Fnip2	5	0.239001	0.452658	0.150097	0	0.0910272	0.106603	0	0.183348	0	0	0.553623	0.128118	0	0.146972	0.128113	0	0.143092	0.27674
	Folr2	9	0	0	0	0	0	0	0.0227865	0	0.182021	0.0400184	0	0	0	0	0	0	0	0
	Fos	20	29.3521	39.1418	22.6406	23.3509	7.29175	12.5443	5.39613	7.60852	20.7714	20.0153	32.7174	26.2721	0.266134	0.423171	30.5643	23.202	53.5143	31.4696
	Fosb	20	6.30536	9.26438	3.52601	5.2466	3.04217	3.20027	6.99753	8.45276	25.7664	29.1679	23.6195	25.1314	2.36036	0.803473	22.2269	16.3332	36.8607	25.0718
	Foxo1	27	0.0344641	0.0278786	0	0	0	0.0593951	0.0328156	0.0696301	1.01725	1.42102	0.55341	0.355192	0.420348	0.698956	1.18239	1.87809	0.283212	0.814084
	Foxp1	29	0.880758	1.24554	1.00694	0.462058	0.307935	0.291749	1.11955	0.512362	4.51795	4.69576	0.953654	0.875149	1.00066	2.11656	1.63605	2.78839	3.26331	3.88583
	Foxp3	16	0	0	0.04148	0	0	0	0	0	0	0	0	0	0	0	1.0554	5.99319	0	0
	Foxp4	24	0	0.131231	0.00917869	0	0.109953	0.042044	0.508863	0.334323	0.386601	0.893748	1.63432	2.67485	0.209974	0.139821	0.763805	0	1.41847	1.86529
	Fscn1	12	0.0366341	0	0	0	0	0.250715	0.0677213	0.0490235	0	0	10.4454	10.6578	0	0	0.127969	0	0	0
	Fut11	20	0	0.0181838	0.0991031	0	0	0	0.00763019	0	0.109707	0.11714	0.017821	0	0	0.139665	0.176259	0	0.132749	0.232207
	Fxyd2	5	0	0	0	0	0	0	0.0594955	0	0	0	0.178236	0.0595827	0	0	0	0	0	0
	Fyb2	13	0	0	0	0	0	0	0	0	0	0	0	0	0	0	0.0465341	0	0.393657	0
	Fyn	26	0	0.0674168	0	0	0	0	0.320728	0.162184	0.16181	0.180379	0.752644	0.619819	0	0.257202	1.97973	1.16597	7.15578	9.33668
	Fzd1	5	0	0	0	0	0	0	0	0	0	0	0.194625	0	0	0	0	0	0	0
	Fzd5	7	0	0.117109	0.139645	0.040246	0	0.0439263	0	0	0.0316676	0	0.0438153	0	0	0	0	0	0.143709	0
	G0s2	18	0.819278	0.828272	0.371392	0.0234394	1.77516	1.25968	0.0537034	0	0.0667735	0	0	0	0	0	0	0	0	0
	G2e3	1	0.00859108	0	0.0223879	0	0.0584681	0.117236	0	0	0.0737595	0.030474	0.0223367	0.173742	0	0	0.136418	0	0	0
	G3bp1	25	0	0.0621686	0.204918	0.104297	0.271893	0.0964703	0.704602	0.66649	1.44464	1.33159	2.06139	2.19492	0.961809	2.18647	1.21746	2.54607	2.1912	0.772796
	G430095P16Rik	28	0	0	0	0	0	0	0.0806504	0	0	0	0.0256447	0.0592979	0	0	0	0	0	0
	Gadd45g	18	1.40197	1.31037	0.623816	0.882954	1.79639	2.41271	0.0356747	0.02651	0.0316676	0.0764493	0.445256	0.806252	0	0.112158	0.176992	1.38976	0	0.295159
	Galnt12	4	0	0.0363469	0	0	0	0	0	0.0109953	0.205469	0.0707348	0.311681	0.124248	0.700245	0	0.177775	0	0.125905	0.752275
	Galnt3	18	0.0347873	0	0	0	0.0978104	0.161811	0.094349	0.0671213	0	0	0	0	0	0	0	0	0	0
	Gapt	26	0.783073	0.799455	0.219789	0.126251	1.42627	1.0104	0.104684	0.0680865	0.263585	0.0419746	0.285519	0.14345	0	0	0.0879198	0	4.22066	2.77605
	Gas2l1	23	0	0.0977529	0.0450938	0.160856	0.0315673	0	0.00834825	0	0	0.0147343	0.189892	0.0467102	0	0	0	0	0.143092	0
	Gas2l3	18	0	0	0	0	0.0661786	0.0838412	0	0	0.0269644	0.034125	0	0	0	0	0	0	0	0
	Gas7	26	0.0727012	0.0796318	0	0.127479	0.624169	0.356158	0.0353497	0	0.153713	0.0266454	0	0.093992	0	0	0.477038	0	1.90014	1.5604
	Gata2	16	0	0	0	0	0	0	0	0	0	0.0182658	0	0	0	0	0.174647	0.47019	0	0
	Gata3	16	0	0	0.0291873	0.0474996	0	0	0	0	0	0	0.0753915	0.115207	0	0	1.82599	3.86409	0	0
	Gatm	12	0.070916	0.0213705	0.0391282	0	0.0384462	0.0408654	0.765065	0.532145	0	0.0104056	0.994334	1.05669	0	0.257202	0	0	0	0
	Gbp2	7	1.40078	1.04709	1.40849	0.601319	0	0	0.573585	0.114322	0	0.0104056	0.0414888	0.072982	0	0.112158	0.246344	0.395288	0.157307	0
	Gbp5	7	0.0640281	0	0.0777548	0	0	0	0	0	0	0	0.049993	0	0	0	0.0853126	0	0	0
	Gbp7	8	0.327501	0.267335	0.849079	0	0.0302847	0	0.17523	0	0.0775161	0.0322904	0.0211641	0.0591891	0	0	1.60323	0.640594	0	0
	Gbp8	15	0	0	0	0	0	0	0.25186	0.449399	0	0	0.462409	0.652898	0	0	0.145875	0	0	0
	Gbp9	15	0	0	0	0	0	0	0.04284	0.195259	0.261255	0.163077	0.473023	0.806982	0	0.0705617	0.230251	0.133154	0	0
	Gclc	24	0	0.0469836	0	0	0.0222527	0	0.15588	0.0359495	0	0.153401	0.244936	0.291928	0.266767	0.047019	0.258002	0	0.189555	0.180196
	Gdi2	24	0.453082	0.568596	0.0855705	0.206047	0.881497	1.50308	0.480306	0.768315	1.7872	1.81638	4.03962	3.92052	0.854439	1.94265	1.00339	1.53875	3.31567	1.9835
	Gfi1b	27	0	0	0	0	0	0	0	0	0	0	0	0	0	0	0.139602	0.235095	0	0
	Gfra2	28	0	0	0	0	0	0	0.612414	0.170833	0	0	0.108976	0.153755	0	0	0	0	0	0
	Ggact	4	0	0.0239856	0	0	0	0	0	0.255078	0.0420239	0.104759	0.115531	0.123689	0	0	0.211578	0	0.1472	0.559188
	Ghdc	18	0.215622	0.129089	0.0805774	0	0.296259	0.830898	0.0900919	0	0.268767	0.256927	0.11406	0.0987987	0	0	0.263657	0.235095	0.265498	0
	Gimap3	27	0	0	0.04148	0	0.0387717	0	0.265506	0.0676153	1.20354	0.956891	0	0	0.699208	0.418994	6.05006	6.23322	0	0
	Gimap4	27	0	0.0290973	0	0	0	0.030828	0	0	0.538447	0.587153	0	0	0.822714	0.273224	3.64056	2.25939	0	0
	Gimap6	29	0.0201587	0	0.00374393	0	0.0786856	0.0209357	0.0737674	0.300677	2.01658	1.57316	0.0616572	0	1.66458	0.599531	2.23686	0.607959	0	0.180196
	Gimap7	27	0	0	0	0	0	0	0	0	0.195375	0.425649	0	0	0	0.139665	1.72762	2.00368	0	0
	Gins1	1	0	0	0	0	0	0.10439	0	0	0	0	0.0798064	0.0654114	0	0	0	0	0	0
	Glb1l	16	0	0.0304275	0.120889	0.0122856	0	0	0	0	0	0	0	0	0	0	0	0.807168	0.1472	0
	Glrx5	22	0.0286425	0.0310183	0.120527	0	0.032817	0	0	0.301551	0.310696	0.262286	0.408566	0.102787	0.647916	0.410459	0.302289	1.01346	1.28811	0
	Gltp	26	0.283384	0.437425	0.075408	0.477961	0.330451	0.432999	0.525461	0.573246	0.32244	0.702911	2.30423	2.26377	0.594509	0.22929	0.969323	2.40061	4.67241	6.55652
	Glul	16	1.05066	0.551417	0.258381	0.358318	0.271503	0.437714	1.00515	1.03548	0.274715	0.331498	0.345779	0.39295	0.220751	0.18684	0.232671	1.50607	0.44821	0.388614
	Gm10260	25	0.0262598	0.0611948	0	0.0798365	0.0465862	0.108757	0.216354	0.22703	1.8099	1.15012	1.4625	1.37328	2.14163	2.55522	2.37772	1.03784	0.686389	1.42237
	Gm11992	3	0	0.0904911	0	0	0	0	0	0	0	0	0	0	0	0	0	0	0	0
	Gm12253	13	0	0.0499201	0	0	0	0	0	0	0	0	0	0	0	0	0	0	1.35778	0.439148
	Gm14137	9	0	0	0	0	0	0	0	0	0.114543	0.0230234	0	0	0	0	0	0	0	0
	Gm15446	8	0	0.044071	0	0	0	0	0	0.229336	0.114615	0.0422155	0.173531	0.0698793	0	0	0.268856	0	0	0
	Gm19684	3	0.0332139	0	0	0	0	0	0	0	0	0	0	0	0	0	0	0	0	0
	Gm21762	13	0	0.0499201	0	0	0	0	0	0	0	0.0525224	0	0	0	0	0	0	1.26054	0
	Gm2a	12	1.37353	2.58006	0.761545	1.45485	0.114821	0.202444	1.25702	1.07838	1.83041	2.10275	15.8764	15.1993	1.302	1.39511	1.84948	1.37864	3.56738	4.1677
	Gm6377	12	0	0.0253361	0.0820956	0.0451548	0	0	0.502864	0.118521	0.57553	0.459319	6.19447	4.82402	0.220751	0	0	0	0.143092	0
	Gm8251	29	0	0	0	0	0	0	0	0.018147	0.0463349	0.0660197	0	0	0	0	0	0	0	0
	Gm9803	4	0.0382685	0.143945	0	0	0.0414635	0.0134406	0.154069	0	0	0.0814123	0.237958	0.124779	0	0	0.0939144	0	0	0.527993
	Gmds	26	0	0	0	0	0	0	0	0.0209584	0.028393	0.0230234	0.0988152	0	0	0	0	0	0.157307	0.181673
	Gmnn	30	0	0.0235438	0	0	0.123512	0.202778	0.0549765	0	0.063149	0.188407	0.212558	0.0361071	0	0.139665	0.31785	0	0.11789	0
	Gna13	23	0.617824	1.17116	0.335966	0.248863	0.425111	0.728671	0.115585	0.384202	0.86019	1.16729	1.84867	0.861846	0.435698	0.337941	1.02704	0	2.74174	1.42667
	Gnas	26	2.05092	2.59994	0.875775	1.68849	2.54204	4.33258	3.54265	3.9376	6.71709	8.14449	8.71818	9.78216	9.63283	8.82949	7.48176	8.13148	24.8604	29.849
	Gnb4	22	0	0	0	0	0	0	0	0	0.0361847	0	0.656789	0.328816	0	0	0.0433975	0.807168	0.808612	1.37017
	Gng11	4	0	0.178508	0	0.180678	0	0	0	0	0	0	0	0	0	0	0	0.235095	0	0.632411
	Gnl3	29	0	0	0	0	0	0	0.838716	0.415956	1.98222	2.26632	1.28583	0.340112	0.380872	0.380573	1.14705	0.865478	1.08049	1.43021
	Golga4	4	0.14654	0.213981	0.0391437	0.061634	0	0.119975	0.24149	0.175834	0.475445	0.44354	0.717652	0.538045	0.161031	0.36936	0.79712	0.235095	0.663284	1.5204
	Gp2	15	0	0	0	0	0	0	0	0	0	0	0.0951943	0.167574	0	0	0	0	0	0
	Gpatch4	16	0	0	0	0	0	0	0.00763019	0.0490235	0.181743	0.393527	0.0633487	0.030352	0	0.301601	0.199932	0.694879	0.189555	0
	Gphn	4	0	0	0	0	0.239789	0.155046	0.0320148	0	0.0855882	0.29663	0.0374808	0.0752012	0	0	0.146779	0	0	0.637133
	Gpm6a	10	0	0	0	0	0	0	0.0134385	0.0622836	0	0	0	0	0	0	0	0	0	0
	Gpm6b	8	0	0	0	0	0.0381412	0	0	0	0	0	0.167401	0.174209	0	0	0.408514	0	0	0
	Gpn3	30	0	0.141049	0	0	0.0447852	0	0.03372	0.251732	0.182541	0.134433	0.200907	0	0	0.34862	0.364304	0	0.25181	0.193177
	Gpnmb	1	0	0.0426554	0	0	0	0.107866	0.00834825	0	0	0	0	0.115207	0	0	0	0	0	0
	Gpr132	24	0.108907	0.105704	0.0173729	0.0515443	0.109266	0	0.830753	0.401491	0.261482	0.466309	2.73658	3.85223	0	0	1.60421	2.2806	2.2991	0.391972
	Gpr137c	18	0.129255	0.0142248	0.02574	0	0.402368	0.245021	0.00763019	0	0	0	0	0	0	0	0	0	0	0
	Gpr141b	15	0	0.0367229	0	0.0638519	0	0	0.15588	0.348724	0	0	0.70442	1.15079	0	0	0	0	0	0
	Gpr153	5	0	0.0239856	0	0	0	0	0	0	0	0	0.0697807	0	0	0	0	0	0	0
	Gpr171	26	0	0	0	0	0	0	0	0.0677617	0.192291	0.275595	0.330743	0.103512	0	0.129601	0.151213	0.395288	1.40643	3.11812
	Gpr183	2	0	0	0.0321844	0	0	0.0584092	0.502121	0.0830457	0.79071	1.2674	2.90018	1.50877	0	0	0.630816	0.212671	0.615013	0.654042
	Gpr21	5	0	0	0	0	0.0387717	0	0	0	0	0	0.100702	0	0	0	0	0	0	0
	Gpr27	18	0.23165	0.0811309	0.00763851	0	0.583496	1.86735	0	0	0	0	0	0	0	0	0	0	0	0
	Gpr35	23	0.0450286	0.31031	0.00621821	0.220275	0	0	0.195588	0.238114	0	0	1.2896	1.35022	0	0	0	0	1.20912	0.193177
	Gpr4	5	0	0	0	0	0	0	0.10012	0	0	0	0.307849	0.105715	0	0	0	0	0.11789	0
	Gramd4	23	0	0	0	0	0.088949	0	0	0.0142063	0.0541301	0.107764	0.198442	0.0220342	0	0	0	0	0.282336	0
	Grasp	23	0	0	0	0	0	0	0	0	0.0500801	0.137564	0.306287	0.551502	0	0	0.0879198	0	0.767005	0.206941
	Grin2c	5	0	0	0	0	0	0	0	0	0	0	0.182935	0.0558807	0	0	0	0	0	0
	Grin2d	22	0	0	0	0	0	0	0	0	0	0	0	0	0	0	0	0.405499	0.328893	0
	Grk3	12	0.0407794	0	0	0	0.0511729	0.10439	0.776215	0.923426	0.028393	0.0312438	3.47729	3.79327	0	0	0	0	0.683143	0
	Grk4	3	0.111385	0.0472897	0	0	0	0	0	0	0	0.0423765	0	0.0311131	0	0	0	0	0	0
[truncated: 1,249 more rows]

## Sheet: eTable4
	Supplementary Table: GO-Term analysis (Tcell Signigicant Gene-Clsuter; 8, 30, 17, 16)
[truncated: 459 more rows]

## Sheet: eTable5
	Supplementary Table: GO-Term analysis (BCelll Signigicant Gene-Clsuter; 9,29)
[truncated: 79 more rows]
